# Supplementary material for: Neuid: A Novel Neuron‐Enriched LncRNA that Connects Epigenetic Gene Silencing to Alzheimer's Disease
Source: Adv Sci (Weinh). 2026 Mar 14;13(29):e14972. doi: 10.1002/advs.202514972 (PMC13205658; doi:10.1002/advs.202514972)
Supplement: Supplementary file 2 — Supporting File 2: advs74817‐sup‐0002‐Tables.xlsx. [file ADVS-13-e14972-s001.xlsx]

## Sheet: Legend
Table 1	List of significantly enriched lncRNAs in NeuN+ compared to NeuN- nuclei
Table 2	Neuron enriched lncRNAs that contain a human homolog
Table 3	Signifantly upregulated genes upon NeuID KD
Table 4	Significantly downregulated genes upon NeuID KD
Table 5	Significant GO terms associated with upregulated genes upon NeuID KD
Table 6	Significant GO terms associated with downregulated genes upon NeuID KD
Table 7	List of differentially binding h3k27me3 ChIP-seq peaks upon NeuID KD
Table 8	Significant GO terms associated with 31 genes upregulated in NeuID KD with decreased h3k27me3 in ChIP-seq
Table 9	Differentially expressed genes in NeuID KD targeted by non-neuronal TFs
Table 10	List of primer sequences used for RT-qPCR

## Sheet: Table 1
	baseMean	log2FoldChange	lfcSE	stat	pvalue	padj	gene_name	gene_biotype
ENSMUSG00000054493	44.3731	4.88598	0.397459	12.293	9.87162e-35	4.37038e-34	Gm9947	lncRNA
ENSMUSG00000099899	7.43203	4.5125	0.912289	4.94634	7.56201e-07	1.38233e-06	Gm28784	lncRNA
ENSMUSG00000100053	24.5271	4.43064	0.834777	5.30757	1.11096e-07	2.12696e-07	Gm28154	lncRNA
ENSMUSG00000085125	81.5286	4.73488	0.311707	15.1901	4.10998e-52	2.42816e-51	Gm16070	lncRNA
ENSMUSG00000109887	33.7465	5.21215	0.486079	10.7228	7.95272e-27	2.97838e-26	Gm28756	lncRNA
ENSMUSG00000104237	73.5828	6.46622	0.469298	13.7785	3.43351e-43	1.76473e-42	Gm33533	lncRNA
ENSMUSG00000097268	28.3088	5.3114	0.548212	9.68859	3.37156e-22	1.12739e-21	Gm26805	lncRNA
ENSMUSG00000101299	106.62	3.37401	0.223001	15.13	1.02662e-51	6.02247e-51	Gm28175	lncRNA
ENSMUSG00000087022	145.943	5.72456	0.301405	18.9929	1.95293e-80	1.63285e-79	9130024F11Rik	lncRNA
ENSMUSG00000073652	16.5044	4.88382	0.679243	7.1901	6.47453e-13	1.59282e-12	Apol7d	lncRNA
ENSMUSG00000100980	8.87796	6.28246	0.932708	6.73572	1.63119e-11	3.77142e-11	Gm29100	lncRNA
ENSMUSG00000097814	42.5136	6.28839	0.583949	10.7687	4.83673e-27	1.82068e-26	Panct2	lncRNA
ENSMUSG00000097648	10.1992	6.77811	0.949673	7.13731	9.51744e-13	2.32379e-12	9330185C12Rik	lncRNA
ENSMUSG00000085526	102.653	3.93985	0.262666	14.9995	7.40033e-51	4.28475e-50	Gm16083	lncRNA
ENSMUSG00000097028	13.9743	7.35298	0.907386	8.10347	5.34141e-16	1.47341e-15	Ptgs2os	lncRNA
ENSMUSG00000086145	11.6752	3.54641	0.567515	6.24901	4.13053e-10	8.97513e-10	Gm15479	lncRNA
ENSMUSG00000099868	13.9014	3.84354	0.579269	6.63515	3.24166e-11	7.3957e-11	Gm28792	lncRNA
ENSMUSG00000104011	12.4631	4.23128	0.678877	6.23277	4.58271e-10	9.93735e-10	Gm32391	lncRNA
ENSMUSG00000102432	15.262	3.49818	0.54817	6.38155	1.75303e-10	3.87963e-10	Gm29856	lncRNA
ENSMUSG00000103961	10.6593	6.4239	0.922018	6.96721	3.23276e-12	7.71588e-12	Gm55759	lncRNA
ENSMUSG00000055833	47.8127	3.11172	0.315321	9.86844	5.70427e-23	1.94341e-22	1700034H15Rik	lncRNA
ENSMUSG00000104284	369.977	4.50958	0.280894	16.0544	5.32863e-58	3.39789e-57	Gm10862	lncRNA
ENSMUSG00000102517	278.958	4.6978	0.160071	29.3481	2.52596e-189	5.63189e-188	Gm38085	lncRNA
ENSMUSG00000086921	36.8062	5.69704	0.538685	10.5758	3.85742e-26	1.42127e-25	Gm13189	lncRNA
ENSMUSG00000102816	497.421	4.40074	0.135723	32.4243	1.24649e-230	3.74339e-229	Gm37814	lncRNA
ENSMUSG00000075538	814.089	4.23589	0.136247	31.0898	3.31265e-212	8.78933e-211	Gm10855	lncRNA
ENSMUSG00000062319	279.905	4.08357	0.201481	20.2678	2.47456e-91	2.29909e-90	Gm10115	lncRNA
ENSMUSG00000086843	25.2127	4.38846	0.456286	9.61777	6.72708e-22	2.2283e-21	E030013I19Rik	lncRNA
ENSMUSG00000109733	21.3397	3.52148	0.459171	7.66921	1.73053e-14	4.52006e-14	Gm33940	lncRNA
ENSMUSG00000085680	11.0147	3.44878	0.616484	5.59427	2.2155e-08	4.4153e-08	Gm13327	lncRNA
ENSMUSG00000085830	11.5101	3.18363	0.640718	4.96885	6.73509e-07	1.23329e-06	Grin1os	lncRNA
ENSMUSG00000087435	8.03643	5.3005	0.929385	5.70324	1.17553e-08	2.37489e-08	Gm16323	lncRNA
ENSMUSG00000086555	44.3728	4.31553	0.381167	11.3219	1.0226e-29	4.08827e-29	Gm13446	lncRNA
ENSMUSG00000086353	7.06784	4.17994	0.835582	5.00243	5.66109e-07	1.04121e-06	Gm13481	lncRNA
ENSMUSG00000087040	9.3631	3.59517	0.648756	5.54163	2.99664e-08	5.92881e-08	Gm14033	lncRNA
ENSMUSG00000084938	9.94104	4.34391	0.784444	5.53756	3.06712e-08	6.06198e-08	BB557941	lncRNA
ENSMUSG00000087301	59.2612	5.354	0.411714	13.0042	1.15863e-38	5.50535e-38	Gm13629	lncRNA
ENSMUSG00000084946	94.9558	4.27039	0.250564	17.0431	3.93343e-65	2.74522e-64	Dlx1as	lncRNA
ENSMUSG00000085838	13.5549	3.29475	0.57008	5.77946	7.49407e-09	1.5287e-08	Chn1os1	lncRNA
ENSMUSG00000087018	6.56549	4.39492	0.880388	4.99203	5.97493e-07	1.09756e-06	2900072N19Rik	lncRNA
ENSMUSG00000109604	4.91067	5.67503	1.01272	5.60374	2.0977e-08	4.18534e-08	Gm45346	lncRNA
ENSMUSG00000087694	223.085	6.63522	0.302119	21.9622	6.61514e-107	7.14555e-106	A530058N18Rik	lncRNA
ENSMUSG00000087203	10.6204	6.5	0.941824	6.90151	5.14542e-12	1.21701e-11	Gm13986	lncRNA
ENSMUSG00000085889	12.2592	6.3059	0.90189	6.99188	2.71227e-12	6.49953e-12	1700054M17Rik	lncRNA
ENSMUSG00000087056	21.255	5.15445	0.645235	7.98848	1.36613e-15	3.71327e-15	Gm14004	lncRNA
ENSMUSG00000087524	6.68456	3.49042	0.803116	4.34609	1.38583e-05	2.34154e-05	Gm14285	lncRNA
ENSMUSG00000086575	4.64445	3.82305	0.928069	4.11936	3.79928e-05	6.24186e-05	Gm14104	lncRNA
ENSMUSG00000087678	25.3426	8.2332	0.89896	9.15858	5.25832e-20	1.64715e-19	Gm14120	lncRNA
ENSMUSG00000086118	41.0701	3.84376	0.325996	11.7908	4.35155e-32	1.82555e-31	Gm14169	lncRNA
ENSMUSG00000086496	68.4436	5.25789	0.35826	14.6762	9.16189e-49	5.14734e-48	Gm14204	lncRNA
ENSMUSG00000085151	58.9366	3.36358	0.331927	10.1335	3.92387e-24	1.37278e-23	1110018N20Rik	lncRNA
ENSMUSG00000098051	110.639	6.52843	0.419537	15.561	1.33897e-54	8.13416e-54	Gm27032	lncRNA
ENSMUSG00000073274	677.41	4.79313	0.136545	35.1029	6.09577e-270	2.35105e-268	Gm14636	lncRNA
ENSMUSG00000097497	269.816	6.24935	0.254631	24.5428	5.16807e-133	7.12799e-132	Gm26652	lncRNA
ENSMUSG00000071753	3140.81	4.18119	0.0797719	52.4144	0	0	Cdr1os	lncRNA
ENSMUSG00000090546	60.9121	3.83069	0.283542	13.5101	1.36245e-41	6.81759e-41	Cdr1	lncRNA
ENSMUSG00000097961	34.4527	3.82426	0.408731	9.35641	8.24882e-21	2.64987e-20	Gm27000	lncRNA
ENSMUSG00000085715	27.8593	4.64449	0.481304	9.64981	4.92453e-22	1.63865e-21	Tsix	lncRNA
ENSMUSG00000086181	38.2797	4.52903	0.407329	11.1188	1.01581e-28	3.96178e-28	C230034O21Rik	lncRNA
ENSMUSG00000104586	325.617	6.23024	0.422072	14.7611	2.61051e-49	1.47968e-48	4921539H07Rik	lncRNA
ENSMUSG00000098204	94.3076	5.00322	0.303253	16.4985	3.75971e-61	2.49733e-60	Gm26984	lncRNA
ENSMUSG00000103181	6.52527	3.89403	0.805297	4.83553	1.32793e-06	2.38887e-06	A330069K06Rik	lncRNA
ENSMUSG00000056023	123.408	4.91112	0.309394	15.8733	9.69284e-57	6.0517e-56	Gm9989	lncRNA
ENSMUSG00000074517	7.39044	4.50809	0.863796	5.21893	1.79956e-07	3.4051e-07	Gm10710	lncRNA
ENSMUSG00000106093	22.5184	3.42067	0.444613	7.69358	1.43079e-14	3.74741e-14	Gm42722	lncRNA
ENSMUSG00000097311	1976.25	5.21855	0.104912	49.742	0	0	Gm26871	lncRNA
ENSMUSG00000104178	357.632	4.45008	0.178691	24.9038	6.77008e-137	9.7304e-136	Gm9916	lncRNA
ENSMUSG00000098097	76.4474	5.56936	0.406035	13.7164	8.09475e-43	4.13602e-42	6530403H02Rik	lncRNA
ENSMUSG00000106583	13.7317	3.56596	0.617578	5.77411	7.73611e-09	1.57698e-08	4930447N08Rik	lncRNA
ENSMUSG00000105331	6.79222	3.4789	0.869119	4.00279	6.26003e-05	0.000101289	Gm29865	lncRNA
ENSMUSG00000105923	9.31957	5.35887	0.944157	5.67582	1.38025e-08	2.77851e-08	A830019L24Rik	lncRNA
ENSMUSG00000105811	12.181	7.22824	0.926388	7.80261	6.06404e-15	1.61006e-14	Gm42707	lncRNA
ENSMUSG00000070342	141.228	8.29006	0.600984	13.7941	2.76404e-43	1.4237e-42	Gm10287	lncRNA
ENSMUSG00000106515	232.225	7.84529	0.427342	18.3583	2.83189e-75	2.24323e-74	Gm30382	lncRNA
ENSMUSG00000097745	16.5378	5.1684	0.712822	7.25062	4.1488e-13	1.0282e-12	AI115009	lncRNA
ENSMUSG00000104597	3033.96	3.95247	0.0917509	43.0783	0	0	B230334C09Rik	lncRNA
ENSMUSG00000086017	16.8251	3.38903	0.479296	7.07086	1.53978e-12	3.73096e-12	Gm11872	lncRNA
ENSMUSG00000084898	21.8833	4.59727	0.546706	8.40904	4.13376e-17	1.17975e-16	Gm12371	lncRNA
ENSMUSG00000054885	9.79778	3.29433	0.641601	5.13455	2.82827e-07	5.28832e-07	4930578G10Rik	lncRNA
ENSMUSG00000110373	7.77857	3.1724	0.716876	4.42531	9.6305e-06	1.64155e-05	Gm42303	lncRNA
ENSMUSG00000092492	23.9288	7.56309	0.880025	8.59418	8.38639e-18	2.44486e-17	B230208B08Rik	lncRNA
ENSMUSG00000084809	6.27301	3.83952	0.85142	4.50955	6.49643e-06	1.11921e-05	Gm12631	lncRNA
ENSMUSG00000044125	56.0288	3.7088	0.282796	13.1147	2.71135e-39	1.30881e-38	9530080O11Rik	lncRNA
ENSMUSG00000086385	15.4744	3.11891	0.501043	6.22485	4.82026e-10	1.04415e-09	Gm12701	lncRNA
ENSMUSG00000085873	15.3586	3.56184	0.523295	6.80656	9.99588e-12	2.33538e-11	Ttc39aos1	lncRNA
ENSMUSG00000086896	17.8622	5.24718	0.662023	7.92598	2.2635e-15	6.10042e-15	Cyp4x1os	lncRNA
ENSMUSG00000110389	6.16355	3.1126	0.801888	3.88158	0.000103779	0.000165716	Gm45579	lncRNA
ENSMUSG00000073752	4.72157	3.46429	0.855724	4.04838	5.15744e-05	8.40104e-05	Gm10570	lncRNA
ENSMUSG00000046109	11.3161	3.60728	0.583398	6.18323	6.28034e-10	1.35266e-09	AB041806	lncRNA
ENSMUSG00000073739	10.3122	3.62461	0.64011	5.66248	1.49203e-08	2.99784e-08	Gm16287	lncRNA
ENSMUSG00000073686	8.67908	4.43073	0.841334	5.26631	1.39194e-07	2.64927e-07	Gm10564	lncRNA
ENSMUSG00000105560	36.9972	4.67672	0.421969	11.0831	1.5154e-28	5.88384e-28	Gm42744	lncRNA
ENSMUSG00000096936	74.4239	4.47588	0.268892	16.6457	3.25373e-62	2.19323e-61	Gm3510	lncRNA
ENSMUSG00000053214	78.2358	4.13126	0.256804	16.0872	3.1385e-58	2.006e-57	Gm9899	lncRNA
ENSMUSG00000106688	22.8028	3.1411	0.389236	8.06993	7.03394e-16	1.93249e-15	Gm42851	lncRNA
ENSMUSG00000105224	26.1051	4.51702	0.487967	9.25681	2.1063e-20	6.6833e-20	Gm3364	lncRNA
ENSMUSG00000092559	12.3165	5.73087	0.930513	6.15882	7.32885e-10	1.5737e-09	Gm20475	lncRNA
ENSMUSG00000099468	11.0058	4.49895	0.74951	6.00252	1.94274e-09	4.08896e-09	Gm28271	lncRNA
ENSMUSG00000105218	201.67	9.27467	0.729753	12.7093	5.24882e-37	2.43006e-36	Gm38413	lncRNA
ENSMUSG00000087611	29.1562	3.97447	0.426814	9.31196	1.25497e-20	4.01063e-20	4930458D05Rik	lncRNA
ENSMUSG00000106396	11.9198	3.10796	0.570419	5.44856	5.07791e-08	9.9133e-08	Gm42902	lncRNA
ENSMUSG00000090558	29.6355	7.32256	0.87724	8.34727	6.98577e-17	1.97982e-16	Gm17202	lncRNA
ENSMUSG00000072769	815.073	4.09461	0.120309	34.0341	6.98301e-254	2.44214e-252	Gm10419	lncRNA
ENSMUSG00000048215	18.4787	6.19137	0.873751	7.08597	1.38076e-12	3.34989e-12	A630023P12Rik	lncRNA
ENSMUSG00000052848	62.9118	4.75287	0.343262	13.8462	1.34109e-43	6.94692e-43	C130026L21Rik	lncRNA
ENSMUSG00000104833	6.94997	5.84822	0.962478	6.07621	1.23054e-09	2.615e-09	Gm42489	lncRNA
ENSMUSG00000097767	8211.37	4.82206	0.103984	46.3731	0	0	Miat	lncRNA
ENSMUSG00000097986	26.5951	5.85677	0.660156	8.8718	7.19755e-19	2.17725e-18	Gm26953	lncRNA
ENSMUSG00000098027	7.68347	3.57658	0.72967	4.90164	9.50403e-07	1.72612e-06	Gm27004	lncRNA
ENSMUSG00000106914	14.0188	4.45003	0.630587	7.05698	1.70166e-12	4.11383e-12	Gm42854	lncRNA
ENSMUSG00000029360	8.83063	5.13393	0.944722	5.43433	5.50035e-08	1.07194e-07	Gm9754	lncRNA
ENSMUSG00000106710	77.2362	3.76954	0.266075	14.1672	1.46243e-45	7.82335e-45	Gm43166	lncRNA
ENSMUSG00000105736	14.791	4.72913	0.666268	7.09793	1.26636e-12	3.07509e-12	Gm42456	lncRNA
ENSMUSG00000085565	21.3056	4.52212	0.548104	8.25047	1.57767e-16	4.42923e-16	Gm15721	lncRNA
ENSMUSG00000107317	9.42433	5.50818	0.934227	5.89598	3.72467e-09	7.72389e-09	Gm19719	lncRNA
ENSMUSG00000107132	5.3323	5.84335	0.997243	5.8595	4.64255e-09	9.57645e-09	Gm15997	lncRNA
ENSMUSG00000090063	575.567	5.6894	0.164072	34.6762	1.80025e-263	6.66127e-262	Dlx6os1	lncRNA
ENSMUSG00000092090	168.107	7.12877	0.399876	17.8275	4.32625e-71	3.25447e-70	Gm3294	lncRNA
ENSMUSG00000086931	24.4538	3.02623	0.423203	7.15078	8.62869e-13	2.11083e-12	Gm14532	lncRNA
ENSMUSG00000086855	33.5952	3.75662	0.387804	9.6869	3.42767e-22	1.14575e-21	Gm13844	lncRNA
ENSMUSG00000086804	22.3184	4.08528	0.448934	9.09996	9.03674e-20	2.80774e-19	Gm43154	lncRNA
ENSMUSG00000073154	11.9614	3.46763	0.586468	5.91274	3.36467e-09	6.99328e-09	9330158H04Rik	lncRNA
ENSMUSG00000107875	8.29979	3.0059	0.642151	4.68098	2.85506e-06	5.04083e-06	Gm54719	lncRNA
ENSMUSG00000108228	54.1963	4.34712	0.8102	5.3655	8.0727e-08	1.55912e-07	6430584L05Rik	lncRNA
ENSMUSG00000108063	21.9783	6.92527	0.885951	7.81676	5.42013e-15	1.4413e-14	Gm3279	lncRNA
ENSMUSG00000085782	153.984	5.7033	0.431085	13.2301	5.88054e-40	2.87196e-39	Gm15624	lncRNA
ENSMUSG00000108079	42.7639	4.09536	0.385705	10.6179	2.46137e-26	9.1199e-26	Gm44210	lncRNA
ENSMUSG00000087341	15.8473	3.92307	0.499867	7.84822	4.21987e-15	1.12699e-14	0610040F04Rik	lncRNA
ENSMUSG00000055818	28.7504	3.17217	0.410309	7.73118	1.06554e-14	2.8042e-14	A230083G16Rik	lncRNA
ENSMUSG00000107219	22.5704	7.62294	0.878305	8.67915	3.9875e-18	1.17572e-17	Gm42738	lncRNA
ENSMUSG00000097496	14.7617	6.55071	0.911824	7.18418	6.76106e-13	1.66139e-12	Gm26653	lncRNA
ENSMUSG00000100166	17.8878	7.78025	0.925606	8.40558	4.2575e-17	1.21452e-16	B230110G15Rik	lncRNA
ENSMUSG00000109366	9.4299	5.46769	0.914517	5.97878	2.24821e-09	4.71943e-09	Gm44698	lncRNA
ENSMUSG00000040705	8.82597	4.43307	0.813428	5.44987	5.04079e-08	9.84585e-08	A930016O22Rik	lncRNA
ENSMUSG00000108865	14.1737	7.43047	0.910058	8.16483	3.21885e-16	8.93969e-16	Gm44617	lncRNA
ENSMUSG00000097079	14.125	4.90848	0.69614	7.05099	1.77644e-12	4.29136e-12	Gm26604	lncRNA
ENSMUSG00000091864	16.1775	5.53125	0.823958	6.71303	1.90628e-11	4.39522e-11	Gm17102	lncRNA
ENSMUSG00000109491	9.58829	4.90008	0.851832	5.7524	8.79842e-09	1.78753e-08	Gm15396	lncRNA
ENSMUSG00000110020	25.1738	3.06759	0.466661	6.57349	4.91498e-11	1.11152e-10	Gm45441	lncRNA
ENSMUSG00000100826	15074.7	4.76108	0.0745618	63.8542	0	0	Snhg14	lncRNA
ENSMUSG00000109121	273.426	4.55698	0.182066	25.0293	2.937e-138	4.25965e-137	Gm44644	lncRNA
ENSMUSG00000108867	283.348	4.2677	0.16965	25.1559	1.21727e-139	1.79402e-138	Gm44643	lncRNA
ENSMUSG00000068151	1659.83	6.52126	0.129178	50.4826	0	0	A230006K03Rik	lncRNA
ENSMUSG00000039133	28.7297	3.75455	0.82848	4.53185	5.84682e-06	1.01139e-05	9330171B17Rik	lncRNA
ENSMUSG00000108532	81.4969	7.57871	0.671866	11.2801	1.64584e-29	6.54299e-29	Gm32647	lncRNA
ENSMUSG00000098160	7.58095	4.61339	0.883475	5.22187	1.77126e-07	3.35388e-07	Gm26974	lncRNA
ENSMUSG00000098129	22.0861	4.94778	0.583589	8.47819	2.2873e-17	6.5769e-17	Gm27040	lncRNA
ENSMUSG00000085899	44.9736	9.02239	0.869882	10.372	3.32571e-25	1.19656e-24	4930551E15Rik	lncRNA
ENSMUSG00000109898	20.3336	3.46882	0.524171	6.61772	3.64781e-11	8.30252e-11	6330420H09Rik	lncRNA
ENSMUSG00000101621	10.1369	4.5024	0.775127	5.8086	6.29986e-09	1.2895e-08	Gm28905	lncRNA
ENSMUSG00000109160	19.9724	6.85933	0.881575	7.78077	7.20857e-15	1.90865e-14	4930598N05Rik	lncRNA
ENSMUSG00000101014	16.7574	3.28047	0.437091	7.50524	6.1315e-14	1.56791e-13	Gm28289	lncRNA
ENSMUSG00000087400	13.8184	3.95931	0.548314	7.22088	5.16536e-13	1.27649e-12	Gm15270	lncRNA
ENSMUSG00000090087	9.25471	4.07876	0.72161	5.6523	1.58311e-08	3.17685e-08	Gm15939	lncRNA
ENSMUSG00000109776	14.4136	4.82398	0.717308	6.72512	1.75452e-11	4.05265e-11	Gm30400	lncRNA
ENSMUSG00000074776	8.05848	6.15403	0.96957	6.34717	2.19309e-10	4.83226e-10	Gm10754	lncRNA
ENSMUSG00000079183	32.9817	7.73098	0.880702	8.7782	1.66111e-18	4.95663e-18	C030005K15Rik	lncRNA
ENSMUSG00000084865	37.4157	5.05656	0.446932	11.3139	1.11935e-29	4.47226e-29	Gm15723	lncRNA
ENSMUSG00000108847	7.76195	4.99921	0.954258	5.23884	1.61588e-07	3.06603e-07	B830042I05Rik	lncRNA
ENSMUSG00000086770	14.6911	4.59507	0.672502	6.8328	8.32746e-12	1.95178e-11	Gm15351	lncRNA
ENSMUSG00000109419	14.665	6.51459	0.907395	7.17945	6.99943e-13	1.71886e-12	Gm45163	lncRNA
ENSMUSG00000109674	102.689	3.24245	0.215546	15.043	3.83917e-51	2.22893e-50	Gm45470	lncRNA
ENSMUSG00000110236	6.60895	6.2531	1.00283	6.23547	4.50434e-10	9.76962e-10	Gm40493	lncRNA
ENSMUSG00000100706	217.057	6.5193	0.286457	22.7584	1.1845e-114	1.37831e-113	Gm19744	lncRNA
ENSMUSG00000031559	10.7541	5.49036	0.914695	6.00239	1.9443e-09	4.0918e-09	4930555F03Rik	lncRNA
ENSMUSG00000109741	7.25216	4.44794	0.882565	5.03979	4.66035e-07	8.61128e-07	Gm45455	lncRNA
ENSMUSG00000074235	77.4646	4.39318	0.315646	13.9181	4.92148e-44	2.56884e-43	Gm10649	lncRNA
ENSMUSG00000087026	16.9765	3.28844	0.476245	6.90492	5.02323e-12	1.18885e-11	A230103J11Rik	lncRNA
ENSMUSG00000110710	942.077	3.97403	0.111588	35.6135	8.67401e-278	3.52301e-276	C78859	lncRNA
ENSMUSG00000052479	342.268	7.56217	0.3222	23.4704	8.17815e-122	1.02791e-120	A330008L17Rik	lncRNA
ENSMUSG00000097393	13.8097	3.15235	0.519794	6.0646	1.32281e-09	2.80609e-09	D030068K23Rik	lncRNA
ENSMUSG00000110523	231.905	6.25298	0.256234	24.4034	1.57524e-131	2.14327e-130	C230057M02Rik	lncRNA
ENSMUSG00000085030	229.757	3.631	0.149143	24.3458	6.4153e-131	8.67313e-130	2810455O05Rik	lncRNA
ENSMUSG00000110547	7.32162	3.32959	0.866981	3.84045	0.00012281	0.000194806	Gm29773	lncRNA
ENSMUSG00000097547	17.6422	5.92701	0.785712	7.54349	4.57552e-14	1.17853e-13	B230110C06Rik	lncRNA
ENSMUSG00000086486	10.9869	3.97437	0.651247	6.10271	1.04284e-09	2.22428e-09	Ift88os	lncRNA
ENSMUSG00000090785	43.0282	3.63067	0.333422	10.8891	1.29899e-27	4.95015e-27	Gm17116	lncRNA
ENSMUSG00000097545	3779.61	4.32119	0.0769838	56.1312	0	0	Mir124a-1hg	lncRNA
ENSMUSG00000100274	49.2552	5.75632	0.467922	12.3019	8.84941e-35	3.92055e-34	1700006F04Rik	lncRNA
ENSMUSG00000097903	26.1288	5.28838	0.558299	9.4723	2.73736e-21	8.90423e-21	Gm26679	lncRNA
ENSMUSG00000109590	5.73421	6.01741	1.0032	5.99822	1.99494e-09	4.19606e-09	Gm32710	lncRNA
ENSMUSG00000097535	31.381	3.53914	0.352576	10.0379	1.03813e-23	3.5951e-23	Gm26592	lncRNA
ENSMUSG00000109844	32.0961	5.5463	0.551199	10.0622	8.11294e-24	2.81722e-23	Gm31816	lncRNA
ENSMUSG00000097604	48.3382	4.66985	0.415844	11.2298	2.91073e-29	1.14998e-28	Gm17322	lncRNA
ENSMUSG00000055125	87.2394	4.36693	0.313978	13.9084	5.63175e-44	2.93717e-43	M5C1000I18Rik	lncRNA
ENSMUSG00000099190	8.50886	3.93953	1.31292	3.00059	0.0026946	0.00385663	Gm27188	lncRNA
ENSMUSG00000097466	83.0232	6.60571	0.464511	14.2208	6.80879e-46	3.66186e-45	D430036J16Rik	lncRNA
ENSMUSG00000056031	29.0274	3.06099	0.411262	7.44292	9.84869e-14	2.5004e-13	9330154J02Rik	lncRNA
ENSMUSG00000086236	11.2108	3.88983	0.662118	5.87483	4.23282e-09	8.75108e-09	5830418P13Rik	lncRNA
ENSMUSG00000109890	11.4245	4.83453	0.789987	6.11976	9.37152e-10	2.0031e-09	AU023762	lncRNA
ENSMUSG00000074039	28.7657	4.93767	0.532156	9.27862	1.71687e-20	5.46029e-20	4930520O04Rik	lncRNA
ENSMUSG00000097967	8.67298	3.15971	0.658451	4.7987	1.59702e-06	2.86057e-06	Gm27002	lncRNA
ENSMUSG00000085167	18.3484	5.93493	0.779982	7.60906	2.76093e-14	7.16059e-14	Gm12063	lncRNA
ENSMUSG00000073073	96.4838	3.06564	0.209341	14.6443	1.46558e-48	8.19543e-48	Gm8098	lncRNA
ENSMUSG00000086311	35.2829	8.21611	0.860613	9.54681	1.33749e-21	4.39476e-21	Gm12122	lncRNA
ENSMUSG00000087296	9.89688	6.73942	0.948003	7.10907	1.16827e-12	2.84265e-12	Gm12130	lncRNA
ENSMUSG00000052563	56.0717	3.42403	0.283083	12.0955	1.11601e-33	4.84112e-33	D930048N14Rik	lncRNA
ENSMUSG00000086851	30.0413	3.45188	0.421128	8.19675	2.46975e-16	6.88422e-16	A430108G06Rik	lncRNA
ENSMUSG00000072902	6.39155	3.45756	0.889976	3.885	0.000102331	0.000163487	Gm10435	lncRNA
ENSMUSG00000085609	63.8152	4.52109	0.55512	8.14436	3.81304e-16	1.05562e-15	1700016P03Rik	lncRNA
ENSMUSG00000055045	7.37299	3.03675	0.898727	3.37894	0.000727654	0.00109159	Gm11190	lncRNA
ENSMUSG00000084996	7.63256	6.19544	1.00185	6.18399	6.25023e-10	1.34647e-09	Gm11419	lncRNA
ENSMUSG00000085235	17.0647	6.72854	0.889651	7.56312	3.93521e-14	1.01607e-13	Gm12576	lncRNA
ENSMUSG00000084890	423.14	7.58284	0.293051	25.8755	1.25721e-147	1.98599e-146	A830036E02Rik	lncRNA
ENSMUSG00000092371	16.5971	5.18319	0.70579	7.34382	2.07582e-13	5.19771e-13	Gm20511	lncRNA
ENSMUSG00000086268	7.43309	5.09032	0.962713	5.28748	1.24014e-07	2.366e-07	Gm11670	lncRNA
ENSMUSG00000110653	12.4287	3.48541	0.627345	5.55581	2.76324e-08	5.47781e-08	Gm34418	lncRNA
ENSMUSG00000054418	8.21151	4.01303	0.800939	5.01041	5.43146e-07	1.00042e-06	2900041M22Rik	lncRNA
ENSMUSG00000084887	10.8283	6.94834	0.946705	7.33949	2.14403e-13	5.36428e-13	Gm11749	lncRNA
ENSMUSG00000107008	63.1573	5.7137	0.410531	13.9178	4.938e-44	2.57676e-43	Gm2762	lncRNA
ENSMUSG00000109853	10.1376	5.33383	0.91198	5.84862	4.95655e-09	1.02142e-08	Gm33045	lncRNA
ENSMUSG00000091423	66.7548	3.34001	0.240349	13.8965	6.64921e-44	3.46121e-43	Gm17509	lncRNA
ENSMUSG00000037735	76.9384	3.61664	0.256477	14.1012	3.73275e-45	1.97804e-44	2810032G03Rik	lncRNA
ENSMUSG00000094002	310.363	4.59655	0.316056	14.5435	6.42469e-48	3.55729e-47	Gm9866	lncRNA
ENSMUSG00000097801	113.914	3.71098	0.2181	17.015	6.3548e-65	4.42707e-64	Gm26777	lncRNA
ENSMUSG00000021268	75025.1	6.1772	0.108833	56.7585	0	0	Meg3	lncRNA
ENSMUSG00000097451	27935.3	5.53174	0.0751955	73.5648	0	0	Rian	lncRNA
ENSMUSG00000098202	297.357	5.23334	0.185442	28.2209	3.24405e-175	6.42429e-174	B830012L14Rik	lncRNA
ENSMUSG00000097391	1715.04	5.39265	0.123144	43.7915	0	0	Mirg	lncRNA
ENSMUSG00000097381	11.2571	5.20515	0.844854	6.161	7.22853e-10	1.55251e-09	A230087F16Rik	lncRNA
ENSMUSG00000101930	7.606	3.01566	0.663109	4.54777	5.42186e-06	9.39239e-06	Gm5441	lncRNA
ENSMUSG00000086801	15.7956	3.06383	0.560623	5.46504	4.62811e-08	9.06571e-08	Gm15943	lncRNA
ENSMUSG00000092375	23.2803	7.59021	0.876911	8.65562	4.90226e-18	1.44056e-17	A730060N03Rik	lncRNA
ENSMUSG00000100552	27.7528	3.05252	0.360504	8.46737	2.50987e-17	7.20604e-17	Gm29019	lncRNA
ENSMUSG00000100603	8.54389	4.2885	0.823234	5.20934	1.89517e-07	3.58141e-07	1700129L04Rik	lncRNA
ENSMUSG00000097414	33.9809	4.29602	0.387172	11.0959	1.31358e-28	5.10642e-28	B130046B21Rik	lncRNA
ENSMUSG00000097915	9.75094	3.26111	0.605567	5.38522	7.23568e-08	1.40086e-07	A330009N23Rik	lncRNA
ENSMUSG00000101481	52.3228	3.52946	0.327508	10.7767	4.43428e-27	1.67049e-26	1700123O21Rik	lncRNA
ENSMUSG00000075070	10.7889	6.94129	0.95183	7.29257	3.04088e-13	7.57054e-13	4932412D23Rik	lncRNA
ENSMUSG00000089685	11.671	6.96539	0.932255	7.47156	7.92514e-14	2.02009e-13	Gm9017	lncRNA
ENSMUSG00000085185	11.2433	3.48332	0.602462	5.78181	7.39033e-09	1.5077e-08	BC028777	lncRNA
ENSMUSG00000086534	15.8048	3.03882	0.475954	6.38469	1.71743e-10	3.80258e-10	Gm16758	lncRNA
ENSMUSG00000097305	12.2895	4.35898	0.691024	6.30801	2.82653e-10	6.19517e-10	Gm17276	lncRNA
ENSMUSG00000073394	12.5497	4.11647	0.646145	6.37082	1.88017e-10	4.15426e-10	Runx2os1	lncRNA
ENSMUSG00000090168	20.4843	5.8243	0.739406	7.87699	3.35354e-15	8.9863e-15	D630014O11Rik	lncRNA
ENSMUSG00000097746	17.917	3.08462	0.450722	6.84372	7.716e-12	1.81091e-11	Gm6225	lncRNA
ENSMUSG00000086095	170.699	3.99437	0.171446	23.2981	4.63099e-120	5.75265e-119	Gm15328	lncRNA
ENSMUSG00000102634	4.56574	3.01492	0.906829	3.32468	0.000885188	0.00131861	Gm38225	lncRNA
ENSMUSG00000085289	14.3799	4.74423	0.685148	6.92439	4.37848e-12	1.03947e-11	Gm15337	lncRNA
ENSMUSG00000097610	48.0885	3.36001	0.298899	11.2413	2.55595e-29	1.01212e-28	A930012L18Rik	lncRNA
ENSMUSG00000046415	9.54789	4.6362	0.862178	5.37732	7.56037e-08	1.46224e-07	B430212C06Rik	lncRNA
ENSMUSG00000073532	19.471	3.55689	0.449223	7.91787	2.41622e-15	6.50742e-15	Gm7276	lncRNA
ENSMUSG00000097404	27.2618	3.9314	0.465839	8.4394	3.18981e-17	9.13079e-17	Gm10814	lncRNA
ENSMUSG00000086213	8.52322	3.34087	0.673305	4.9619	6.98062e-07	1.2774e-06	A330040F15Rik	lncRNA
ENSMUSG00000097558	12.7808	3.13946	0.562768	5.57862	2.4244e-08	4.82308e-08	Gm26902	lncRNA
ENSMUSG00000100417	59.9881	6.59614	0.557721	11.8269	2.83262e-32	1.19304e-31	Gm28578	lncRNA
ENSMUSG00000097636	191.525	5.4942	0.411343	13.3567	1.08199e-40	5.34567e-40	Mirt1	lncRNA

## Sheet: Table 2
	baseMean	log2FoldChange	lfcSE	stat	pvalue	padj	gene_name	gene_biotype	Human homolog	GENE_NAME
ENSMUSG00000075538	814.089	4.23589	0.136247	31.0898	3.31265e-212	8.78933e-211	Gm10855	lncRNA	ENSG00000181800	CELF2-AS1
ENSMUSG00000073274	677.41	4.79313	0.136545	35.1029	6.09577e-270	2.35105e-268	Gm14636	lncRNA	ENSG00000229563	LINC01204
ENSMUSG00000071753	3140.81	4.18119	0.0797719	52.4144	0	0	Cdr1os	lncRNA	ENSG00000203930	LINC00632
ENSMUSG00000097311	1976.25	5.21855	0.104912	49.742	0	0	Gm26871	lncRNA	ENSG00000225206	MIR137HG
ENSMUSG00000104597	3033.96	3.95247	0.0917509	43.0783	0	0	B230334C09Rik	lncRNA	ENSG00000237919	LRRC7-AS1
ENSMUSG00000072769	815.073	4.09461	0.120309	34.0341	6.98301e-254	2.44214e-252	Gm10419	lncRNA	ENSG00000283183	LOC105374338
ENSMUSG00000097767	8211.37	4.82206	0.103984	46.3731	0	0	Miat	lncRNA	ENSG00000225783	MIAT
ENSMUSG00000090063	575.567	5.6894	0.164072	34.6762	1.80025e-263	6.66127e-262	Dlx6os1	lncRNA	ENSG00000231764	DLX6-AS1
ENSMUSG00000100826	15074.7	4.76108	0.0745618	63.8542	0	0	Snhg14	lncRNA	ENSG00000224078	SNHG14
ENSMUSG00000068151	1659.83	6.52126	0.129178	50.4826	0	0	A230006K03Rik	lncRNA	ENSG00000226053	LINC01776
ENSMUSG00000110710	942.077	3.97403	0.111588	35.6135	8.67401e-278	3.52301e-276	C78859	lncRNA	ENSG00000261302	NUP93-DT
ENSMUSG00000097545	3779.61	4.32119	0.0769838	56.1312	0	0	Mir124a-1hg	lncRNA	ENSG00000253230	MIR124-1HG
ENSMUSG00000021268	75025.1	6.1772	0.108833	56.7585	0	0	Meg3	lncRNA	ENSG00000214548	MEG3
ENSMUSG00000097451	27935.3	5.53174	0.0751955	73.5648	0	0	Rian	lncRNA	ENSG00000225746	MEG8
ENSMUSG00000097391	1715.04	5.39265	0.123144	43.7915	0	0	Mirg	lncRNA	ENSG00000223403	MEG9

## Sheet: Table 3
	ext_gene	baseMean	log2FoldChange	lfcSE	stat	pvalue	padj
ENSMUSG00000023913	Pla2g7	2044.18	2.52039	0.064666	38.9755	0	0
ENSMUSG00000030605	Mfge8	6417.19	2.05615	0.0541712	37.9566	0	0
ENSMUSG00000039323	Igfbp2	1235.12	2.79442	0.0632348	44.1912	0	0
ENSMUSG00000050953	Gja1	1702.58	2.27732	0.0556686	40.9085	0	0
ENSMUSG00000020122	Egfr	2130	1.39573	0.0375836	37.1365	7.22805e-302	2.40043e-298
ENSMUSG00000007097	Atp1a2	7300.82	1.75047	0.0493501	35.4704	1.40429e-275	3.88637e-272
ENSMUSG00000004892	Bcan	2780.24	1.85342	0.0548391	33.7974	2.15342e-250	5.10822e-247
ENSMUSG00000021010	Npas3	706.158	2.21901	0.0663322	33.453	2.32678e-245	4.82953e-242
ENSMUSG00000053062	Jam2	1034.27	1.77668	0.0567867	31.2869	7.02658e-215	1.2964e-211
ENSMUSG00000059974	Ntm	962.83	1.85343	0.0601232	30.8272	1.13257e-208	1.88063e-205
ENSMUSG00000032281	Acsbg1	892.937	2.05219	0.0668572	30.6952	6.59571e-207	9.95653e-204
ENSMUSG00000068748	Ptprz1	16494.3	1.31506	0.0468314	28.0808	1.68233e-173	2.32793e-170
ENSMUSG00000019874	Fabp7	10655.8	1.47241	0.0526694	27.9556	5.62901e-172	7.18998e-169
ENSMUSG00000028517	Plpp3	2114.94	1.46091	0.0522839	27.9418	8.28564e-172	9.82736e-169
ENSMUSG00000024140	Epas1	502.549	2.36846	0.0852509	27.7822	7.11062e-170	7.87145e-167
ENSMUSG00000063297	Luzp2	2051.92	1.17076	0.043316	27.0283	6.87444e-161	7.13438e-158
ENSMUSG00000058325	Dock1	896.286	1.59469	0.059408	26.843	1.01857e-158	9.949e-156
ENSMUSG00000053141	Ptprt	1257.22	2.01048	0.0755134	26.6241	3.57066e-156	3.29393e-153
ENSMUSG00000003974	Grm3	1061.08	1.46759	0.0555603	26.4143	9.39037e-154	8.20668e-151
ENSMUSG00000015305	Sash1	1305.92	1.34826	0.0515773	26.1405	1.26378e-150	9.99287e-148
ENSMUSG00000026249	Serpine2	2775.94	1.56542	0.0608971	25.706	1.00272e-145	7.56823e-143
ENSMUSG00000046160	Olig1	3187.43	1.43728	0.0560947	25.6223	8.6106e-145	6.21648e-142
ENSMUSG00000005360	Slc1a3	12561.5	1.21274	0.0481027	25.2116	2.9907e-140	2.06919e-137
ENSMUSG00000010064	Slc38a3	561.549	2.03069	0.0814417	24.9343	3.16443e-137	2.10181e-134
ENSMUSG00000002985	Apoe	15511	2.25579	0.0909992	24.7891	1.17407e-135	7.49825e-133
ENSMUSG00000030088	Aldh1l1	1018.84	1.2848	0.0521031	24.6587	2.96916e-134	1.82604e-131
ENSMUSG00000060961	Slc4a4	2135.8	1.52362	0.0619044	24.6124	9.3106e-134	5.52152e-131
ENSMUSG00000030657	Xylt1	1408.12	1.34228	0.054913	24.4438	5.85431e-132	3.3521e-129
ENSMUSG00000043496	Tril	1244.17	1.38046	0.0568301	24.291	2.44192e-130	1.3516e-127
ENSMUSG00000033577	Myo6	1518.67	1.09035	0.0452786	24.0808	3.97156e-128	2.12735e-125
ENSMUSG00000029763	Exoc4	1771.18	0.98684	0.0412175	23.9422	1.11314e-126	5.77614e-124
ENSMUSG00000022272	Myo10	2334.97	1.12765	0.0481568	23.4162	2.92454e-121	1.42829e-118
ENSMUSG00000027447	Cst3	7033.93	1.19901	0.0518083	23.1432	1.70366e-118	8.08265e-116
ENSMUSG00000024238	Zeb1	2024.47	1.02831	0.0453433	22.6783	7.3344e-114	3.38299e-111
ENSMUSG00000002341	Ncan	22508.8	0.965589	0.0427047	22.6108	3.38987e-113	1.52132e-110
ENSMUSG00000031785	Adgrg1	2254.8	1.0702	0.047942	22.3229	2.21621e-110	9.68427e-108
ENSMUSG00000035805	Mlc1	1420.79	1.18661	0.0542948	21.8549	6.97921e-106	2.97153e-103
ENSMUSG00000029838	Ptn	10121.2	1.24052	0.0574029	21.6108	1.42179e-103	5.75823e-101
ENSMUSG00000025978	Rftn2	436.509	1.52634	0.0706665	21.5992	1.8269e-103	7.05479e-101
ENSMUSG00000039830	Olig2	476.607	1.6468	0.076243	21.5993	1.82351e-103	7.05479e-101
ENSMUSG00000024665	Fads2	4131.44	0.6464	0.0305302	21.1724	1.71448e-99	6.47021e-97
ENSMUSG00000062078	Qki	7155.78	0.877379	0.0418049	20.9875	8.53989e-98	3.15122e-95
ENSMUSG00000024654	Asrgl1	1120.85	1.05641	0.0505092	20.9152	3.89276e-97	1.4052e-94
ENSMUSG00000036402	Gng12	913.123	1.12298	0.0539569	20.8126	3.32762e-96	1.17564e-93
ENSMUSG00000026932	Nacc2	1015.79	1.27506	0.0628817	20.2771	2.04692e-91	7.08107e-89
ENSMUSG00000024411	Aqp4	1862.61	2.0823	0.104581	19.9109	3.27072e-88	1.10837e-85
ENSMUSG00000033720	Sfxn5	1218.6	1.2069	0.0606668	19.8939	4.60025e-88	1.52774e-85
ENSMUSG00000046240	Hepacam	1180.49	1.28277	0.0647871	19.7998	2.99095e-87	9.7382e-85
ENSMUSG00000048458	Inka2	1294.96	0.977199	0.0502399	19.4507	2.87726e-84	9.18786e-82
ENSMUSG00000006205	Htra1	433.256	1.49925	0.0772085	19.4182	5.41137e-84	1.69539e-81
ENSMUSG00000019873	Reep3	753.702	1.24071	0.0640977	19.3565	1.79827e-83	5.52968e-81
ENSMUSG00000022309	Angpt1	492.193	1.27436	0.0662091	19.2475	1.48077e-82	4.47059e-80
ENSMUSG00000031925	Maml2	469.114	1.51654	0.0796134	19.0489	6.71488e-81	1.99108e-78
ENSMUSG00000055538	Zcchc24	1119.95	1.3738	0.0727106	18.8941	1.27564e-79	3.71613e-77
ENSMUSG00000040717	Il17rd	519.741	1.47918	0.0784295	18.86	2.43242e-79	6.96384e-77
ENSMUSG00000064373	Selenop	362.07	1.59234	0.0851356	18.7036	4.6302e-78	1.30313e-75
ENSMUSG00000038156	Spon1	835.247	1.21989	0.0663841	18.3762	2.03644e-75	5.63585e-73
ENSMUSG00000022240	Ctnnd2	4859.69	0.607989	0.0333182	18.248	2.14808e-74	5.84736e-72
ENSMUSG00000022018	Rgcc	128.775	2.59514	0.143284	18.1118	2.57116e-73	6.88616e-71
ENSMUSG00000025321	Itgb8	813.474	1.02279	0.0568063	18.0048	1.78504e-72	4.68635e-70
ENSMUSG00000046312	Myorg	413.447	1.707	0.0948115	18.0042	1.80624e-72	4.68635e-70
ENSMUSG00000024143	Rhoq	966.595	0.953495	0.0530709	17.9664	3.56884e-72	9.11702e-70
ENSMUSG00000044708	Kcnj10	1725.55	1.00835	0.0561992	17.9424	5.50102e-72	1.38401e-69
ENSMUSG00000004558	Ndrg2	2791.34	1.53648	0.0858573	17.8958	1.27189e-71	3.15221e-69
ENSMUSG00000029778	Adcyap1r1	2121.29	0.961763	0.0538291	17.867	2.13259e-71	5.2076e-69
ENSMUSG00000030235	Slco1c1	1150.19	0.983117	0.0555053	17.7121	3.38059e-70	8.13546e-68
ENSMUSG00000054920	Klhl5	1069.75	0.923237	0.052168	17.6974	4.39276e-70	1.04202e-67
ENSMUSG00000041329	Atp1b2	3724.3	0.614737	0.0348653	17.6318	1.40463e-69	3.28504e-67
ENSMUSG00000054252	Fgfr3	619.295	1.29517	0.0734787	17.6265	1.54242e-69	3.55722e-67
ENSMUSG00000000305	Cdh4	579.374	1.20442	0.0684329	17.6	2.46176e-69	5.59966e-67
ENSMUSG00000030287	Itpr2	529.916	1.19258	0.0680401	17.5277	8.81304e-69	1.97758e-66
ENSMUSG00000042613	Pbxip1	747.027	1.02105	0.0583489	17.4991	1.45678e-68	3.22531e-66
ENSMUSG00000026385	Dbi	2618.55	1.0375	0.0593777	17.4729	2.30381e-68	5.03353e-66
ENSMUSG00000008090	Fgfrl1	393.129	1.23972	0.0721127	17.1915	3.07618e-66	6.63376e-64
ENSMUSG00000033208	S100b	137.789	2.65344	0.15537	17.0781	2.15942e-65	4.59707e-63
ENSMUSG00000036949	Slc39a12	226.395	1.64558	0.0990189	16.6188	5.09461e-62	1.05745e-59
ENSMUSG00000043531	Sorcs1	272.124	1.69254	0.102211	16.5592	1.37339e-61	2.81545e-59
ENSMUSG00000020932	Gfap	3788.78	0.558188	0.0339662	16.4336	1.09876e-60	2.225e-58
ENSMUSG00000017493	Igfbp4	2164.55	0.74288	0.0452851	16.4045	1.77489e-60	3.55084e-58
ENSMUSG00000020052	Ascl1	492.602	1.01566	0.0619522	16.3943	2.0999e-60	4.15104e-58
ENSMUSG00000097428	AW047730	203.177	1.72633	0.105929	16.297	1.03684e-59	2.0255e-57
ENSMUSG00000027199	Gatm	632.377	1.09665	0.0681602	16.0893	3.03476e-58	5.85956e-56
ENSMUSG00000017724	Etv4	342.177	1.30258	0.0814386	15.9947	1.39211e-57	2.62681e-55
ENSMUSG00000060548	Tnfrsf19	2352.6	0.681302	0.0426515	15.9737	1.94964e-57	3.63751e-55
ENSMUSG00000053646	Plxnb1	1221.83	0.943345	0.0591116	15.9587	2.47773e-57	4.57142e-55
ENSMUSG00000025931	Paqr8	2101.18	0.667762	0.0418659	15.95	2.84788e-57	5.19661e-55
ENSMUSG00000022505	Emp2	784.666	0.909818	0.0573676	15.8595	1.20931e-56	2.18266e-54
ENSMUSG00000030317	Timp4	196.158	2.08127	0.132119	15.753	6.54861e-56	1.16924e-53
ENSMUSG00000022122	Ednrb	1400.62	1.56264	0.100553	15.5403	1.84975e-54	3.26756e-52
ENSMUSG00000048148	Nwd1	1090.84	0.938142	0.0605823	15.4854	4.35282e-54	7.60827e-52
ENSMUSG00000102918	Pcdhgc3	1883.82	0.662033	0.0428454	15.4517	7.35278e-54	1.2718e-51
ENSMUSG00000058571	Gpc6	220.023	1.59614	0.103563	15.4123	1.35325e-53	2.31656e-51
ENSMUSG00000030307	Slc6a11	3571.13	0.513222	0.0334812	15.3287	4.91997e-53	8.33634e-51
ENSMUSG00000000594	Gm2a	1194.52	0.888063	0.0583534	15.2187	2.65783e-52	4.45791e-50
ENSMUSG00000036585	Fgf1	304.828	1.48076	0.0974535	15.1946	3.84247e-52	6.38042e-50
ENSMUSG00000051910	Sox6	624.266	0.966369	0.0636509	15.1823	4.63014e-52	7.61222e-50
ENSMUSG00000016534	Lamp2	973.987	0.761492	0.0503317	15.1295	1.03489e-51	1.68475e-49
ENSMUSG00000026473	Glul	1828.66	0.815437	0.0542195	15.0395	4.04369e-51	6.51898e-49
ENSMUSG00000020821	Kif1c	1255.85	0.846222	0.0571047	14.8188	1.10765e-49	1.76851e-47
ENSMUSG00000024420	Zfp521	385.22	1.25425	0.0852568	14.7114	5.44557e-49	8.61178e-47
ENSMUSG00000021136	Smoc1	296.447	1.17057	0.0798065	14.6675	1.04056e-48	1.63005e-46
ENSMUSG00000054843	Atrnl1	1652.94	0.612193	0.0418916	14.6137	2.29555e-48	3.56239e-46
ENSMUSG00000001270	Ckb	3643.2	0.617621	0.042304	14.5996	2.8258e-48	4.34467e-46
ENSMUSG00000005533	Igf1r	1177.51	1.12039	0.076788	14.5907	3.21801e-48	4.9023e-46
ENSMUSG00000056515	Rab31	1311.83	0.753346	0.0517135	14.5677	4.51021e-48	6.80837e-46
ENSMUSG00000040997	Abhd4	700.369	1.10001	0.0756316	14.5443	6.35192e-48	9.41728e-46
ENSMUSG00000033350	Chst2	4876.32	0.460097	0.031714	14.5077	1.08305e-47	1.59151e-45
ENSMUSG00000026003	Acadl	865.893	0.98645	0.0683951	14.4228	3.71874e-47	5.41664e-45
ENSMUSG00000021794	Glud1	2974.13	0.561889	0.039125	14.3614	9.04013e-47	1.30532e-44
ENSMUSG00000045092	S1pr1	475.473	1.2247	0.0856561	14.2979	2.25633e-46	3.22986e-44
ENSMUSG00000030849	Fgfr2	768.749	1.01971	0.0715411	14.2535	4.26615e-46	6.05466e-44
ENSMUSG00000015243	Abca1	2178.92	1.28744	0.0909726	14.152	1.8155e-45	2.55478e-43
ENSMUSG00000097156	Gm3764	1214.23	0.88995	0.0634516	14.0257	1.08588e-44	1.51522e-42
ENSMUSG00000032667	Pon2	360.653	1.48339	0.106008	13.9931	1.71647e-44	2.37517e-42
ENSMUSG00000026227	2810459M11Rik	517.141	0.939915	0.0671956	13.9877	1.85206e-44	2.54161e-42
ENSMUSG00000039621	Prex1	1721.74	0.802623	0.0576655	13.9186	4.88252e-44	6.64543e-42
ENSMUSG00000024236	Svil	300.902	1.54627	0.111232	13.9012	6.22637e-44	8.4056e-42
ENSMUSG00000022817	Itgb5	495.337	1.20427	0.0867306	13.8851	7.79561e-44	1.04392e-41
ENSMUSG00000002602	Axl	360.307	1.19622	0.0870442	13.7427	5.63345e-43	7.48347e-41
ENSMUSG00000038094	Atp13a4	110.712	2.44458	0.177953	13.7372	6.07797e-43	8.00989e-41
ENSMUSG00000037242	Clic4	814.082	0.800659	0.0584486	13.6985	1.03599e-42	1.35453e-40
ENSMUSG00000033420	Antxr1	600.802	0.875175	0.0639824	13.6784	1.36728e-42	1.77373e-40
ENSMUSG00000058135	Gstm1	730.558	0.962893	0.070648	13.6295	2.67577e-42	3.44428e-40
ENSMUSG00000024998	Plce1	608.506	0.850197	0.0628162	13.5347	9.76005e-42	1.24666e-39
ENSMUSG00000055421	Pcdh9	1512.07	0.605234	0.044886	13.4838	1.94818e-41	2.46942e-39
ENSMUSG00000025203	Scd2	36096.8	0.532743	0.0395839	13.4586	2.74217e-41	3.44953e-39
ENSMUSG00000028373	Astn2	375.199	0.977579	0.0727895	13.4302	4.02214e-41	4.98416e-39
ENSMUSG00000038146	Notch3	255.849	1.30808	0.0978344	13.3704	9.009e-41	1.10811e-38
ENSMUSG00000024900	Cpt1a	584.379	0.888181	0.0671282	13.2311	5.80164e-40	7.03185e-38
ENSMUSG00000026923	Notch1	1565.82	0.641593	0.0485381	13.2183	6.87747e-40	8.27539e-38
ENSMUSG00000031342	Gpm6b	13797.8	0.493154	0.0373254	13.2123	7.45361e-40	8.84051e-38
ENSMUSG00000030029	Lrig1	1467.46	0.664946	0.0504511	13.18	1.14387e-39	1.34709e-37
ENSMUSG00000040690	Col16a1	233.173	1.1844	0.0903188	13.1136	2.75276e-39	3.21899e-37
ENSMUSG00000004891	Nes	2708.72	0.589605	0.0449688	13.1114	2.8322e-39	3.28872e-37
ENSMUSG00000031808	Slc27a1	896.589	0.70198	0.0535631	13.1057	3.05544e-39	3.5233e-37
ENSMUSG00000069769	Msi2	1522.86	0.552909	0.0422269	13.0938	3.57465e-39	4.09359e-37
ENSMUSG00000032737	Inppl1	563.052	0.941954	0.0719901	13.0845	4.03799e-39	4.59253e-37
ENSMUSG00000005089	Slc1a2	32716.6	0.578156	0.0445876	12.9668	1.88866e-38	2.13341e-36
ENSMUSG00000031841	Cdh13	911.518	0.755318	0.058479	12.9161	3.65339e-38	4.09896e-36
ENSMUSG00000001260	Gabrg1	139.744	1.70433	0.133026	12.812	1.4045e-37	1.56521e-35
ENSMUSG00000024176	Sox8	431.846	1.27645	0.0999213	12.7745	2.27544e-37	2.51891e-35
ENSMUSG00000070498	Tmem132b	3970.22	0.507912	0.0397751	12.7696	2.42416e-37	2.66578e-35
ENSMUSG00000074637	Sox2	575.343	0.859326	0.0674468	12.7408	3.50801e-37	3.83227e-35
ENSMUSG00000032532	Cck	1047.47	0.753758	0.0594429	12.6804	7.59686e-37	8.24483e-35
ENSMUSG00000039519	Cyp7b1	210.25	1.25821	0.099321	12.6681	8.88162e-37	9.57657e-35
ENSMUSG00000029167	Ppargc1a	1075.68	0.678234	0.0538375	12.5978	2.17122e-36	2.32601e-34
ENSMUSG00000020601	Trib2	1430.21	0.614942	0.0489822	12.5544	3.76024e-36	4.00248e-34
ENSMUSG00000054405	Dnajc8	1082.27	0.560244	0.0446404	12.5502	3.9673e-36	4.19599e-34
ENSMUSG00000020733	Slc9a3r1	795.72	0.734412	0.0586058	12.5314	5.02773e-36	5.25065e-34
ENSMUSG00000029705	Cux1	1216.25	0.649454	0.052144	12.455	1.31343e-35	1.35462e-33
ENSMUSG00000039607	Rbms3	319.742	1.2288	0.099092	12.4006	2.59426e-35	2.65911e-33
ENSMUSG00000027422	Rrbp1	1938.59	0.61705	0.0500925	12.3182	7.22817e-35	7.31853e-33
ENSMUSG00000039533	Mmd2	3201.18	0.502114	0.0408476	12.2924	9.95274e-35	1.00161e-32
ENSMUSG00000018451	6330403K07Rik	738.699	0.829727	0.0676026	12.2736	1.25561e-34	1.25598e-32
ENSMUSG00000027962	Vcam1	755.078	0.763216	0.0623733	12.2363	1.99005e-34	1.97873e-32
ENSMUSG00000000957	Mmp14	784.772	0.721273	0.0591411	12.1958	3.27281e-34	3.23482e-32
ENSMUSG00000033306	Lpp	371.74	0.970443	0.0796098	12.19	3.51479e-34	3.45344e-32
ENSMUSG00000022132	Cldn10	126.73	1.76278	0.14516	12.1437	6.19278e-34	6.04889e-32
ENSMUSG00000020044	Timp3	1373.81	0.538891	0.0443999	12.1372	6.70729e-34	6.51313e-32
ENSMUSG00000039298	Cdk5rap2	1027.66	0.736091	0.0607643	12.1139	8.91752e-34	8.60903e-32
ENSMUSG00000015224	Cyp2j9	145.61	1.80497	0.149442	12.078	1.38014e-33	1.3247e-31
ENSMUSG00000056258	Kcnq3	2710.26	0.746451	0.0618762	12.0636	1.64396e-33	1.56884e-31
ENSMUSG00000008035	Mid1ip1	964.41	0.732426	0.0607911	12.0482	1.98151e-33	1.88017e-31
ENSMUSG00000036565	Ttyh3	7307.2	0.460882	0.0384745	11.9789	4.5834e-33	4.32428e-31
ENSMUSG00000037706	Cd81	3190.65	0.476988	0.0398524	11.9689	5.17369e-33	4.85362e-31
ENSMUSG00000026173	Plcd4	380.864	0.845987	0.0711033	11.898	1.21219e-32	1.1245e-30
ENSMUSG00000028383	Hsdl2	440.308	0.822561	0.0693169	11.8667	1.7631e-32	1.62646e-30
ENSMUSG00000027015	Cybrd1	392.185	0.952008	0.0804689	11.8308	2.70675e-32	2.48319e-30
ENSMUSG00000027452	Acss1	343.484	0.936214	0.0795457	11.7695	5.60411e-32	5.11298e-30
ENSMUSG00000027605	Acss2	571.798	0.823473	0.0699901	11.7656	5.87362e-32	5.32959e-30
ENSMUSG00000028194	Ddah1	1967.6	0.476325	0.0405002	11.761	6.19628e-32	5.59181e-30
ENSMUSG00000036885	Arhgef26	1330.69	0.584066	0.049728	11.7452	7.4734e-32	6.70788e-30
ENSMUSG00000033059	Pygb	4183.57	0.372251	0.0317317	11.7312	8.82051e-32	7.87444e-30
ENSMUSG00000027339	Rassf2	779.079	0.673028	0.0574767	11.7096	1.13821e-31	1.0107e-29
ENSMUSG00000034109	Golim4	985.229	0.710861	0.061109	11.6327	2.81121e-31	2.48298e-29
ENSMUSG00000032470	Mras	1839.13	0.572498	0.049236	11.6276	2.98267e-31	2.62049e-29
ENSMUSG00000030428	Ttyh1	4277.95	0.423927	0.0365114	11.6108	3.63201e-31	3.17419e-29
ENSMUSG00000063063	Ctnna2	2987.62	0.433376	0.0373949	11.5892	4.67683e-31	4.0659e-29
ENSMUSG00000024565	Sall3	638.062	0.756096	0.065758	11.4982	1.34755e-30	1.16542e-28
ENSMUSG00000045817	Zfp36l2	293.578	0.980321	0.0860442	11.3932	4.52006e-30	3.86884e-28
ENSMUSG00000021071	Trim9	4243.68	0.469446	0.0414763	11.3184	1.0639e-29	9.05949e-28
ENSMUSG00000014361	Mertk	127.751	1.8121	0.16011	11.3179	1.07011e-29	9.06593e-28
ENSMUSG00000058254	Tspan7	5728.88	0.384641	0.0340678	11.2905	1.46264e-29	1.23285e-27
ENSMUSG00000049176	Frmpd4	2347.28	0.618516	0.0549013	11.266	1.93233e-29	1.62052e-27
ENSMUSG00000030310	Slc6a1	3701.72	0.421988	0.0376224	11.2164	3.3877e-29	2.81264e-27
ENSMUSG00000032482	Cspg5	4201.51	0.47207	0.0424523	11.12	1.00237e-28	8.28077e-27
ENSMUSG00000034055	Phka1	235.414	1.05684	0.0951149	11.1112	1.10666e-28	9.09703e-27
ENSMUSG00000027200	Sema6d	2210.36	0.550217	0.0495584	11.1024	1.22112e-28	9.98855e-27
ENSMUSG00000034714	Ttyh2	201.103	1.15832	0.104345	11.1009	1.24253e-28	1.01138e-26
ENSMUSG00000032741	Tpcn1	967.962	0.669948	0.0603881	11.094	1.34107e-28	1.08627e-26
ENSMUSG00000022799	Arhgap31	904.718	0.717985	0.0648503	11.0714	1.72638e-28	1.39158e-26
ENSMUSG00000033278	Ptprm	273.998	1.07715	0.0983202	10.9556	6.24796e-28	5.01195e-26
ENSMUSG00000031431	Tsc22d3	277.972	1.07285	0.0979731	10.9504	6.61203e-28	5.2785e-26
ENSMUSG00000028369	Svep1	186.441	1.5179	0.138968	10.9227	8.98106e-28	7.13543e-26
ENSMUSG00000013076	Amotl1	741.886	0.598579	0.0548249	10.918	9.45394e-28	7.47536e-26
ENSMUSG00000000184	Ccnd2	7855.78	0.375183	0.0343702	10.916	9.67095e-28	7.61071e-26
ENSMUSG00000018459	Slc13a3	145.334	1.27796	0.117241	10.9003	1.14876e-27	8.99772e-26
ENSMUSG00000032076	Cadm1	9106.79	0.369568	0.0339252	10.8936	1.23634e-27	9.63821e-26
ENSMUSG00000062257	Opcml	7197.52	0.615258	0.0565305	10.8837	1.37925e-27	1.07021e-25
ENSMUSG00000032181	Scg3	5297.01	0.343361	0.0315498	10.8831	1.38695e-27	1.07117e-25
ENSMUSG00000013698	Pea15a	7762.53	0.381007	0.0350157	10.881	1.4197e-27	1.09139e-25
ENSMUSG00000005161	Prdx2	2843.55	0.453636	0.0418559	10.838	2.27319e-27	1.71574e-25
ENSMUSG00000022678	Nde1	242.806	1.09039	0.100683	10.83	2.48144e-27	1.86445e-25
ENSMUSG00000008658	Rbfox1	2308.6	0.505157	0.0467165	10.8133	2.97892e-27	2.22815e-25
ENSMUSG00000042331	Specc1	2198.14	0.600499	0.0556527	10.7901	3.83326e-27	2.84158e-25
ENSMUSG00000021508	Cxcl14	188.74	1.19427	0.111384	10.7222	8.00906e-27	5.88454e-25
ENSMUSG00000062209	Erbb4	737.427	0.760544	0.0711162	10.6944	1.0813e-26	7.90972e-25
ENSMUSG00000035877	Zhx3	2462.82	0.487992	0.045716	10.6744	1.34081e-26	9.76501e-25
ENSMUSG00000032036	Kirrel3	755.275	0.602204	0.0565718	10.6449	1.84097e-26	1.3291e-24
ENSMUSG00000024617	Camk2a	17414.7	0.339604	0.0319641	10.6245	2.29191e-26	1.6475e-24
ENSMUSG00000049690	Nckap5	1078.15	0.543094	0.0512156	10.6041	2.853e-26	2.04199e-24
ENSMUSG00000000567	Sox9	1385.81	0.440619	0.0416738	10.573	3.97385e-26	2.83201e-24
ENSMUSG00000030495	Slc7a10	84.135	1.87534	0.177589	10.56	4.56586e-26	3.24001e-24
ENSMUSG00000028223	Decr1	133.382	1.32075	0.125219	10.5475	5.21626e-26	3.68579e-24
ENSMUSG00000001036	Epn2	1851.88	0.410133	0.0389298	10.5352	5.94555e-26	4.1833e-24
ENSMUSG00000034648	Lrrn1	1257.13	0.573487	0.0544463	10.5331	6.08086e-26	4.26045e-24
ENSMUSG00000037852	Cpe	29214.8	0.320057	0.0304175	10.5221	6.83207e-26	4.76666e-24
ENSMUSG00000039419	Cntnap2	1896.22	0.497866	0.0473311	10.5188	7.07675e-26	4.91671e-24
ENSMUSG00000051515	Fam181b	298.692	0.872665	0.0830299	10.5102	7.74902e-26	5.36135e-24
ENSMUSG00000002274	Metrn	231.829	1.27437	0.121319	10.5043	8.2539e-26	5.68697e-24
ENSMUSG00000044037	Als2cl	109.734	1.55086	0.147959	10.4817	1.04825e-25	7.19265e-24
ENSMUSG00000095930	Nim1k	313.055	0.900306	0.0860296	10.4651	1.24973e-25	8.53979e-24
ENSMUSG00000001211	Agpat3	3671.19	0.423303	0.0405041	10.4509	1.45201e-25	9.8814e-24
ENSMUSG00000038608	Dock10	490.127	0.694641	0.0665735	10.4342	1.73089e-25	1.17312e-23
ENSMUSG00000095139	Pou3f2	283.227	0.819574	0.0786802	10.4165	2.08444e-25	1.407e-23
ENSMUSG00000028273	Pdlim5	731.722	0.675076	0.0650446	10.3787	3.10112e-25	2.07638e-23
ENSMUSG00000090122	Kcne1l	180.418	1.2104	0.118876	10.182	2.38553e-24	1.57816e-22
ENSMUSG00000039410	Prdm16	262.898	0.93683	0.0922091	10.1598	2.9955e-24	1.97382e-22
ENSMUSG00000037815	Ctnna1	853.067	0.549783	0.0545136	10.0852	6.42099e-24	4.21425e-22
ENSMUSG00000022537	Tmem44	465.294	0.763628	0.0758476	10.0679	7.65745e-24	5.00598e-22
ENSMUSG00000018500	Adora2b	53.8612	2.08395	0.207213	10.057	8.55465e-24	5.57059e-22
ENSMUSG00000096914	Galntl6	498.938	0.749515	0.0746548	10.0397	1.01935e-23	6.61186e-22
ENSMUSG00000036712	Cyld	654.097	0.558794	0.055684	10.0351	1.06855e-23	6.87724e-22
ENSMUSG00000028785	Hpca	1869.47	0.513098	0.0514392	9.97486	1.96385e-23	1.25906e-21
ENSMUSG00000027333	Smox	534.324	0.695272	0.069839	9.95535	2.38979e-23	1.52625e-21
ENSMUSG00000047497	Adamts12	115.66	1.22721	0.123691	9.92159	3.35382e-23	2.13372e-21
ENSMUSG00000025745	Hadha	2021.75	0.407879	0.0413304	9.86874	5.68735e-23	3.60452e-21
ENSMUSG00000001870	Ltbp1	137.959	1.69664	0.17196	9.86646	5.81799e-23	3.6733e-21
ENSMUSG00000035615	Frmpd1	349.188	0.988241	0.100628	9.82074	9.16647e-23	5.7655e-21
ENSMUSG00000026701	Prdx6	1237.92	0.503139	0.0513491	9.7984	1.14384e-22	7.16733e-21
ENSMUSG00000021112	Pals1	658.132	0.520453	0.0532121	9.78073	1.36224e-22	8.50373e-21
ENSMUSG00000022947	Cbr3	108.824	1.31853	0.134816	9.78019	1.36951e-22	8.51711e-21
ENSMUSG00000041688	Amot	1299.57	0.463326	0.0473789	9.77915	1.38363e-22	8.57285e-21
ENSMUSG00000066392	Nrxn3	1286.99	0.580204	0.0594736	9.75567	1.74449e-22	1.07685e-20
ENSMUSG00000002475	Abhd3	110.451	1.34103	0.137533	9.75057	1.83428e-22	1.12808e-20
ENSMUSG00000007682	Dio2	2139.89	0.560219	0.0577728	9.69692	3.10745e-22	1.90403e-20
ENSMUSG00000048022	Tmem229a	780.66	0.656641	0.0677871	9.68682	3.43054e-22	2.09011e-20
ENSMUSG00000025083	Afap1l2	155.548	1.26568	0.130759	9.67951	3.68493e-22	2.23315e-20
ENSMUSG00000057880	Abat	1893.75	0.359603	0.0371602	9.67709	3.77297e-22	2.27819e-20
ENSMUSG00000068205	Macrod2	1240.72	0.47868	0.0495957	9.65163	4.83823e-22	2.90032e-20
ENSMUSG00000037071	Scd1	7450.37	0.763343	0.0791779	9.64087	5.3733e-22	3.20948e-20
ENSMUSG00000031447	Lamp1	5250.59	0.330249	0.0343514	9.61386	6.98772e-22	4.15882e-20
ENSMUSG00000034813	Grip1	905.848	0.572637	0.0595953	9.60876	7.34295e-22	4.35463e-20
ENSMUSG00000045515	Pou3f3	1398.17	0.458177	0.0477509	9.59516	8.37844e-22	4.95103e-20
ENSMUSG00000030539	Sema4b	623.072	0.593681	0.0619135	9.58887	8.90512e-22	5.2436e-20
ENSMUSG00000051041	Olfml1	84.6471	1.49946	0.157445	9.52368	1.67157e-21	9.73908e-20
ENSMUSG00000050840	Cdh20	439.552	0.702833	0.0745456	9.42823	4.17087e-21	2.41314e-19
ENSMUSG00000055799	Tcf7l1	132.234	1.3014	0.138284	9.41108	4.91078e-21	2.83137e-19
ENSMUSG00000022112	Gpc5	119.159	1.23262	0.1312	9.395	5.72183e-21	3.28758e-19
ENSMUSG00000020021	Fgd6	196.533	0.989512	0.105438	9.38476	6.30573e-21	3.61057e-19
ENSMUSG00000021238	Aldh6a1	498.785	0.645592	0.0689402	9.36452	7.63968e-21	4.35934e-19
ENSMUSG00000048001	Hes5	85.4767	1.67397	0.180323	9.28314	1.64549e-20	9.3573e-19
ENSMUSG00000063873	Slc24a3	2853.02	0.378942	0.0409816	9.24665	2.31646e-20	1.31279e-18
ENSMUSG00000028675	Pnrc2	880.109	0.518312	0.0561078	9.23779	2.51631e-20	1.4212e-18
ENSMUSG00000031740	Mmp2	68.9271	1.77683	0.192864	9.21285	3.17576e-20	1.78758e-18
ENSMUSG00000079157	Nalf1	731.496	0.576836	0.0626169	9.21215	3.19669e-20	1.79328e-18
ENSMUSG00000031596	Slc7a2	286.43	0.989586	0.107577	9.1989	3.61647e-20	2.01515e-18
ENSMUSG00000037712	Fermt2	2394.93	0.374025	0.0410605	9.1091	8.30644e-20	4.58234e-18
ENSMUSG00000052062	Pard3b	241.064	1.21935	0.133973	9.10143	8.91487e-20	4.9017e-18
ENSMUSG00000001761	Smo	324.639	0.669809	0.0738133	9.07436	1.14346e-19	6.22529e-18
ENSMUSG00000052516	Robo2	916.071	0.503905	0.0556045	9.06231	1.27718e-19	6.93057e-18
ENSMUSG00000017390	Aldoc	3149.07	0.455045	0.050239	9.05762	1.33333e-19	7.21172e-18
ENSMUSG00000031392	Irak1	316.277	0.741983	0.0820996	9.0376	1.60151e-19	8.63414e-18
ENSMUSG00000028367	Txn1	1214.33	0.410274	0.0454205	9.03279	1.67342e-19	8.99263e-18
ENSMUSG00000067279	Ppp1r3c	551.423	1.48238	0.164133	9.0316	1.69184e-19	9.06226e-18
ENSMUSG00000042590	Ipo11	1980.71	0.364602	0.0403944	9.02606	1.77961e-19	9.50176e-18
ENSMUSG00000053279	Aldh1a1	52.362	1.80328	0.200068	9.01334	1.99882e-19	1.06379e-17
ENSMUSG00000024983	Vti1a	758.713	0.500908	0.0555989	9.00931	2.0735e-19	1.10002e-17
ENSMUSG00000029544	Cabp1	792.223	0.543325	0.0603179	9.0077	2.1042e-19	1.10921e-17
ENSMUSG00000053768	Chchd3	989.275	0.43908	0.0487446	9.00777	2.10292e-19	1.10921e-17
ENSMUSG00000024940	Ltbp3	279.243	0.798528	0.0888259	8.98981	2.47656e-19	1.29319e-17
ENSMUSG00000026051	Ecrg4	94.0688	1.34579	0.150255	8.95671	3.34504e-19	1.73576e-17
ENSMUSG00000031232	Magt1	428.572	0.649203	0.072555	8.94774	3.6284e-19	1.87693e-17
ENSMUSG00000049252	Lrp1b	2178.23	0.559389	0.0625343	8.94531	3.70896e-19	1.91265e-17
ENSMUSG00000061517	Sox21	452.57	0.64023	0.071857	8.90978	5.11342e-19	2.62874e-17
ENSMUSG00000053110	Yap1	273.082	0.7436	0.0837766	8.87598	6.93183e-19	3.55256e-17
ENSMUSG00000055254	Ntrk2	7872.87	0.347976	0.0393844	8.83538	9.97592e-19	5.09693e-17
ENSMUSG00000020142	Slc1a4	2750.38	0.341462	0.0386502	8.83468	1.00387e-18	5.11326e-17
ENSMUSG00000027253	Lrp4	739.191	0.735113	0.0833372	8.82095	1.13494e-18	5.76322e-17
ENSMUSG00000029309	Sparcl1	16951.4	0.358238	0.0407001	8.80188	1.34547e-18	6.81142e-17
ENSMUSG00000025351	Cd63	264.448	0.730473	0.083009	8.79992	1.36911e-18	6.91006e-17
ENSMUSG00000047793	Sned1	230.452	1.07164	0.122009	8.78332	1.58715e-18	7.98627e-17
ENSMUSG00000004056	Akt2	646.836	0.589236	0.0671846	8.77041	1.78022e-18	8.93066e-17
ENSMUSG00000024593	Megf10	467.24	0.609918	0.0696273	8.75974	1.95693e-18	9.78758e-17
ENSMUSG00000032816	Igdcc4	1263.53	0.539586	0.0616244	8.75604	2.02223e-18	1.00838e-16
ENSMUSG00000021065	Fut8	2046.36	0.396417	0.0452909	8.75268	2.08351e-18	1.03583e-16
ENSMUSG00000072949	Acot1	182.423	0.972757	0.111429	8.72983	2.55045e-18	1.26419e-16
ENSMUSG00000022665	Ccdc80	525.142	0.741525	0.0859704	8.62535	6.38957e-18	3.13902e-16
ENSMUSG00000064138	Fam172a	864.874	0.513176	0.0595266	8.62096	6.63946e-18	3.25216e-16
ENSMUSG00000036053	Fmnl2	2457.35	0.404199	0.0469074	8.61696	6.8754e-18	3.35783e-16
ENSMUSG00000058997	Vwa8	756.396	0.551747	0.0640966	8.60805	7.43127e-18	3.61866e-16
ENSMUSG00000043969	Emx2	624.752	0.520997	0.0605755	8.60078	7.91775e-18	3.84428e-16
ENSMUSG00000036192	Rorb	416.046	0.660875	0.0770775	8.57416	9.98111e-18	4.83196e-16
ENSMUSG00000034912	Mdga2	1014.65	0.484513	0.0567341	8.54007	1.34143e-17	6.45637e-16
ENSMUSG00000021991	Cacna2d3	1596.64	0.503962	0.0590435	8.53543	1.39634e-17	6.70121e-16
ENSMUSG00000056870	Gulp1	43.3725	1.81326	0.212521	8.53215	1.43655e-17	6.85457e-16
ENSMUSG00000045608	Dbx2	101.445	1.22119	0.143248	8.52502	1.52787e-17	7.26943e-16
ENSMUSG00000007872	Id3	111.094	1.14421	0.134435	8.5112	1.72143e-17	8.16697e-16
ENSMUSG00000029814	Igf2bp3	195.932	0.959681	0.112957	8.49601	1.96222e-17	9.2828e-16
ENSMUSG00000045658	Pid1	302.066	0.661621	0.077952	8.48753	2.11068e-17	9.95679e-16
ENSMUSG00000040640	Erc2	6495.67	0.380275	0.0450075	8.44916	2.93409e-17	1.38019e-15
ENSMUSG00000017009	Sdc4	283.988	0.746264	0.0886391	8.41912	3.79318e-17	1.77926e-15
ENSMUSG00000052133	Sema5b	333.603	0.768908	0.0914076	8.41186	4.03548e-17	1.88758e-15
ENSMUSG00000031610	Scrg1	70.8529	1.42898	0.169996	8.40599	4.24264e-17	1.9789e-15
ENSMUSG00000029781	Fkbp9	633.438	0.48218	0.05752	8.38283	5.167e-17	2.40331e-15
ENSMUSG00000017386	Traf4	1030.13	0.441401	0.0527814	8.36283	6.12332e-17	2.83225e-15
ENSMUSG00000036879	Phkb	644.598	0.515995	0.0617573	8.35521	6.53169e-17	3.01274e-15
ENSMUSG00000020611	Gna13	1508.52	0.400184	0.0483731	8.27287	1.30778e-16	5.98227e-15
ENSMUSG00000013275	Slc41a1	1212.04	0.379124	0.0458345	8.27157	1.32203e-16	6.03087e-15
ENSMUSG00000019359	Gdpd2	177.271	0.985465	0.119304	8.26015	1.45495e-16	6.60096e-15
ENSMUSG00000028565	Nfia	4752.73	0.376019	0.0456176	8.24286	1.6814e-16	7.60755e-15
ENSMUSG00000026074	Map4k4	9151.21	0.304903	0.0371333	8.21105	2.1927e-16	9.89396e-15
ENSMUSG00000037016	Frem2	269.116	0.916324	0.112066	8.17667	2.91791e-16	1.30598e-14
ENSMUSG00000048402	Gli2	164.331	0.921311	0.112778	8.16923	3.10363e-16	1.38537e-14
ENSMUSG00000001891	Ugp2	813.329	0.470069	0.0575551	8.16729	3.15391e-16	1.40404e-14
ENSMUSG00000110080	Gm6145	218.519	0.934541	0.114483	8.16315	3.2641e-16	1.44921e-14
ENSMUSG00000090035	Galnt4	157.468	0.946817	0.116443	8.13118	4.25121e-16	1.87743e-14
ENSMUSG00000024538	Ppic	167.401	0.847367	0.104602	8.10083	5.45849e-16	2.4042e-14
ENSMUSG00000044033	Ccdc141	232.981	1.05672	0.130495	8.09775	5.59871e-16	2.45943e-14
ENSMUSG00000029101	Rgs12	304.958	0.76802	0.094861	8.09627	5.66701e-16	2.48287e-14
ENSMUSG00000002688	Prkd1	264.118	0.872668	0.108818	8.01951	1.06168e-15	4.63926e-14
ENSMUSG00000031714	Gab1	637.158	0.4736	0.0592688	7.99072	1.34152e-15	5.84669e-14
ENSMUSG00000027087	Itgav	1134.1	0.393042	0.0492334	7.98325	1.42534e-15	6.17957e-14
ENSMUSG00000061436	Hipk2	1690.22	0.477614	0.0598882	7.9751	1.52255e-15	6.56674e-14
ENSMUSG00000024985	Tcf7l2	166.013	0.886161	0.1112	7.96908	1.59861e-15	6.87692e-14
ENSMUSG00000032724	Abtb2	247.097	0.77899	0.097845	7.96147	1.7001e-15	7.29462e-14
ENSMUSG00000022146	Osmr	90.9764	1.35105	0.169904	7.95183	1.83772e-15	7.84456e-14
ENSMUSG00000051497	Kcnj16	118.174	1.40576	0.176889	7.94716	1.90839e-15	8.10455e-14
ENSMUSG00000021745	NA	5140.12	0.398516	0.0501539	7.94586	1.92851e-15	8.1691e-14
ENSMUSG00000051331	Cacna1c	3704.55	0.455774	0.0574043	7.93973	2.02621e-15	8.56111e-14
ENSMUSG00000038602	Slc35f1	821.897	0.472932	0.0596244	7.93186	2.15885e-15	9.09841e-14
ENSMUSG00000049551	Fzd9	479.934	0.618544	0.0780768	7.92225	2.33247e-15	9.80523e-14
ENSMUSG00000028673	Fuca1	470.529	0.603129	0.0761701	7.91818	2.41008e-15	1.01059e-13
ENSMUSG00000046182	Gsg1l	266.482	0.797514	0.10081	7.91107	2.55193e-15	1.06738e-13
ENSMUSG00000054263	Lifr	1146.19	0.371825	0.0470839	7.89708	2.85512e-15	1.19119e-13
ENSMUSG00000079056	Kcnip3	570.046	0.523209	0.0663028	7.89121	2.99282e-15	1.24551e-13
ENSMUSG00000070436	Serpinh1	809.766	0.458449	0.0580999	7.8907	3.00493e-15	1.24742e-13
ENSMUSG00000028402	Mpdz	1059.15	0.404896	0.0517428	7.82516	5.07008e-15	2.08905e-13
ENSMUSG00000016319	Slc25a5	514.127	0.55256	0.0711207	7.76933	7.89049e-15	3.2351e-13
ENSMUSG00000078591	Hs3st4	305.459	0.678849	0.0875553	7.75338	8.94792e-15	3.65961e-13
ENSMUSG00000039007	Cpq	33.1661	1.94784	0.251237	7.75301	8.97385e-15	3.6612e-13
ENSMUSG00000021540	Smad5	940.479	0.554116	0.0715765	7.7416	9.81772e-15	3.99567e-13
ENSMUSG00000032349	Elovl5	1502.91	0.385242	0.0498202	7.73265	1.05332e-14	4.26596e-13
ENSMUSG00000016239	Lonrf3	173.187	0.884331	0.114704	7.70965	1.26163e-14	5.09717e-13
ENSMUSG00000025911	Adhfe1	80.3216	1.16839	0.15161	7.70651	1.29301e-14	5.21125e-13
ENSMUSG00000037455	Slc18b1	156.564	0.832446	0.108087	7.70162	1.34353e-14	5.40178e-13
ENSMUSG00000027007	Itprid2	846.49	0.370771	0.0484402	7.6542	1.94514e-14	7.8017e-13
ENSMUSG00000003623	Crot	514.593	0.525015	0.0686307	7.64985	2.01212e-14	8.05092e-13
ENSMUSG00000039683	Sdk1	749.79	0.53081	0.0698296	7.60151	2.92696e-14	1.16832e-12
ENSMUSG00000024070	Prkd3	445.575	0.504087	0.0667028	7.55721	4.11808e-14	1.62811e-12
ENSMUSG00000070366	Plpp4	43.8371	1.74565	0.231022	7.55623	4.14919e-14	1.63652e-12
ENSMUSG00000019437	Tlcd1	162.228	0.907779	0.120283	7.54703	4.45309e-14	1.75222e-12
ENSMUSG00000044576	Garem2	364.997	0.549514	0.072817	7.54651	4.47066e-14	1.75497e-12
ENSMUSG00000027533	Fabp5	1739.97	0.353869	0.0469116	7.54331	4.58175e-14	1.79434e-12
ENSMUSG00000027111	Itga6	1118.13	0.344558	0.0457042	7.53887	4.74056e-14	1.85216e-12
ENSMUSG00000021589	Rhobtb3	964.753	0.408547	0.0543593	7.51568	5.66161e-14	2.20683e-12
ENSMUSG00000097023	Mir9-3hg	466.837	0.480815	0.0641377	7.49661	6.54914e-14	2.54085e-12
ENSMUSG00000020642	Rnf144a	800.756	0.504134	0.0674265	7.47679	7.61606e-14	2.94104e-12
ENSMUSG00000036356	Csgalnact1	136.919	0.969842	0.129726	7.4761	7.65603e-14	2.94962e-12
ENSMUSG00000020902	Ntn1	193.102	0.796966	0.10671	7.4685	8.1113e-14	3.11778e-12
ENSMUSG00000078202	Nrarp	134.317	1.02501	0.137531	7.45296	9.12667e-14	3.49996e-12
ENSMUSG00000076435	Acsf2	97.8023	1.13295	0.153003	7.40481	1.31339e-13	4.95656e-12
ENSMUSG00000004902	Slc25a18	202.182	0.778111	0.105269	7.39167	1.44992e-13	5.44706e-12
ENSMUSG00000071180	Smim15	517.123	0.474587	0.0644051	7.36878	1.72198e-13	6.43998e-12
ENSMUSG00000024039	Cbs	318.306	0.552947	0.0750706	7.36569	1.76237e-13	6.57621e-12
ENSMUSG00000052911	Lamb2	504.961	0.491868	0.0668064	7.36259	1.8038e-13	6.71571e-12
ENSMUSG00000019803	Nr2e1	202.718	0.760373	0.103985	7.31235	2.62501e-13	9.75131e-12
ENSMUSG00000029723	Spacdr	696.142	0.445965	0.0611479	7.29322	3.02627e-13	1.11918e-11
ENSMUSG00000027603	Ggt7	531.807	0.488506	0.0670981	7.28048	3.3264e-13	1.22744e-11
ENSMUSG00000040181	Fmo1	62.648	1.34016	0.184356	7.26943	3.60997e-13	1.32913e-11
ENSMUSG00000026466	Tor1aip1	537.816	0.504438	0.0696908	7.23823	4.54569e-13	1.65893e-11
ENSMUSG00000025932	Eya1	400.137	0.631224	0.0872549	7.23425	4.68104e-13	1.70457e-11
ENSMUSG00000055567	Unc80	2068.74	0.430127	0.0596133	7.21529	5.38198e-13	1.95553e-11
ENSMUSG00000059248	Septin9	3157.46	0.332825	0.0461456	7.21249	5.49379e-13	1.9918e-11
ENSMUSG00000053644	Aldh7a1	582.007	0.451497	0.0626107	7.21118	5.54687e-13	2.00666e-11
ENSMUSG00000038023	Atp6v0a2	1043.74	0.351478	0.0487682	7.20712	5.71497e-13	2.05851e-11
ENSMUSG00000028179	Cth	65.2517	1.36514	0.189496	7.20406	5.84452e-13	2.10061e-11
ENSMUSG00000005686	Ampd3	164.272	0.880797	0.122277	7.20331	5.87691e-13	2.10769e-11
ENSMUSG00000027803	Wwtr1	358.754	0.577747	0.0806794	7.16103	8.00733e-13	2.84715e-11
ENSMUSG00000030862	Cpxm2	85.0983	1.22162	0.171246	7.13375	9.76732e-13	3.44345e-11
ENSMUSG00000052430	Bmpr1b	298.556	0.747465	0.104956	7.12169	1.06614e-12	3.7507e-11
ENSMUSG00000038776	Ephx1	559.315	0.533801	0.0750155	7.11588	1.11203e-12	3.90386e-11
ENSMUSG00000046818	Ddit4l	96.9057	1.01658	0.143271	7.0955	1.28883e-12	4.50548e-11
ENSMUSG00000027351	Spred1	2045.29	0.330355	0.0468026	7.05847	1.68341e-12	5.84793e-11
ENSMUSG00000020422	Tns3	747.657	0.483129	0.0686255	7.04008	1.92127e-12	6.61881e-11
ENSMUSG00000083679	Gm12892	495.837	0.663436	0.0942418	7.03972	1.92621e-12	6.62208e-11
ENSMUSG00000055320	Tead1	1437.4	0.454936	0.0647934	7.02133	2.19767e-12	7.53973e-11
ENSMUSG00000027562	Car2	365.728	0.612044	0.0872571	7.01426	2.31165e-12	7.91441e-11
ENSMUSG00000028128	F3	98.6046	1.06474	0.152233	6.99416	2.66844e-12	9.11718e-11
ENSMUSG00000071424	Grid2	125.116	1.17352	0.167937	6.98785	2.79138e-12	9.49813e-11
ENSMUSG00000038368	Focad	777.62	0.448578	0.0642229	6.98471	2.85453e-12	9.67336e-11
ENSMUSG00000034853	Acot11	204.466	0.754679	0.108173	6.97658	3.02446e-12	1.02283e-10
ENSMUSG00000021846	Peli2	438.372	0.553399	0.0793504	6.97412	3.07798e-12	1.03791e-10
ENSMUSG00000052572	Dlg2	8301.1	0.31248	0.0448068	6.97395	3.08155e-12	1.03791e-10
ENSMUSG00000031700	Gpt2	822.637	0.342088	0.0492031	6.95257	3.58696e-12	1.2057e-10
ENSMUSG00000061080	Lsamp	12928.3	0.333522	0.0480967	6.93441	4.07925e-12	1.36564e-10
ENSMUSG00000021945	Zmym2	2217.09	0.311013	0.0449032	6.92631	4.31973e-12	1.44034e-10
ENSMUSG00000025421	Hdhd2	1149.46	0.320368	0.046313	6.91746	4.59825e-12	1.53014e-10
ENSMUSG00000043131	Mob1a	581.256	0.433252	0.0627366	6.90588	4.98921e-12	1.65361e-10
ENSMUSG00000022483	Col2a1	117.881	0.921285	0.133671	6.89216	5.49507e-12	1.81764e-10
ENSMUSG00000026781	Acbd5	1317.68	0.328761	0.0477259	6.88852	5.63748e-12	1.86104e-10
ENSMUSG00000038418	Egr1	1249.17	0.463178	0.0675716	6.85462	7.15018e-12	2.34642e-10
ENSMUSG00000032231	Anxa2	269.666	0.639558	0.0936445	6.82963	8.51337e-12	2.7773e-10
ENSMUSG00000026837	Col5a1	612.344	0.440297	0.0646659	6.80879	9.84239e-12	3.19062e-10
ENSMUSG00000022064	Pibf1	426.168	0.500716	0.0735603	6.80688	9.9739e-12	3.22211e-10
ENSMUSG00000022790	Igsf11	473.178	0.478272	0.0702866	6.8046	1.01327e-11	3.26706e-10
ENSMUSG00000047557	Lxn	459.141	0.611717	0.0905402	6.7563	1.41556e-11	4.52897e-10
ENSMUSG00000063887	Nlgn1	3429.11	0.308853	0.0457936	6.74446	1.53601e-11	4.89549e-10
ENSMUSG00000000202	Btbd17	188.507	0.642226	0.0953219	6.73744	1.61197e-11	5.10817e-10
ENSMUSG00000041126	H2az2	245.594	0.585248	0.0868627	6.73763	1.6099e-11	5.10817e-10
ENSMUSG00000032009	Sesn3	2271.37	0.307212	0.0456342	6.73207	1.6727e-11	5.29051e-10
ENSMUSG00000024913	Lrp5	431.115	0.547628	0.0817447	6.69924	2.09504e-11	6.58865e-10
ENSMUSG00000035274	Tpbg	219.09	0.680465	0.101731	6.68884	2.24945e-11	7.0609e-10
ENSMUSG00000036466	Megf11	528.227	0.46339	0.0693383	6.68303	2.34057e-11	7.33306e-10
ENSMUSG00000041235	Chd7	1137.99	0.358187	0.0536966	6.67057	2.54812e-11	7.9533e-10
ENSMUSG00000040138	Ndp	127.672	0.95432	0.143109	6.66848	2.58471e-11	8.05237e-10
ENSMUSG00000019883	Echdc1	477.612	0.442544	0.0664642	6.65838	2.76853e-11	8.57676e-10
ENSMUSG00000021838	Samd4	435.712	0.455817	0.0685474	6.64966	2.93768e-11	9.08382e-10
ENSMUSG00000013089	Etv5	921.631	0.359202	0.0540468	6.64614	3.00889e-11	9.28673e-10
ENSMUSG00000024827	Gldc	447.538	0.557343	0.083953	6.63875	3.16359e-11	9.74607e-10
ENSMUSG00000009614	Sardh	219.134	0.679454	0.102579	6.62371	3.50292e-11	1.07516e-09
ENSMUSG00000021796	Bmpr1a	1304.97	0.33841	0.0514969	6.57146	4.98248e-11	1.51528e-09
ENSMUSG00000027878	Notch2	1141.86	0.437743	0.0669536	6.53801	6.23434e-11	1.88563e-09
ENSMUSG00000040118	Cacna2d1	2861.54	0.377838	0.0578352	6.53302	6.44585e-11	1.94606e-09
ENSMUSG00000009291	Pttg1ip	767.779	0.360051	0.0552491	6.51687	7.17887e-11	2.15951e-09
ENSMUSG00000019820	Utrn	1002.16	0.469745	0.0722632	6.50048	8.00636e-11	2.39974e-09
ENSMUSG00000003949	Hlf	143.03	0.793477	0.122281	6.48896	8.64319e-11	2.58595e-09
ENSMUSG00000046982	Tshz1	491.589	0.438539	0.0676423	6.48321	8.97909e-11	2.68161e-09
ENSMUSG00000022037	Clu	993.992	0.32572	0.050434	6.45834	1.05857e-10	3.13325e-09
ENSMUSG00000003585	Sec14l2	225.173	0.610331	0.0948754	6.43297	1.25132e-10	3.67754e-09
ENSMUSG00000020646	Mboat2	770.044	0.348161	0.054226	6.42056	1.35775e-10	3.97627e-09
ENSMUSG00000030111	A2m	559.486	0.48353	0.0754529	6.40837	1.47083e-10	4.29984e-09
ENSMUSG00000021047	Nova1	293.041	0.579164	0.0905416	6.39666	1.58814e-10	4.62649e-09
ENSMUSG00000069670	Nkain2	624.302	0.521694	0.0817417	6.38223	1.7453e-10	5.05772e-09
ENSMUSG00000060002	Chpt1	416.095	0.614678	0.0965921	6.36365	1.97017e-10	5.69943e-09
ENSMUSG00000001768	Rin2	170.693	0.671758	0.105716	6.35435	2.09316e-10	6.04467e-09
ENSMUSG00000002808	Epdr1	506.066	0.453885	0.0714362	6.35372	2.10175e-10	6.05895e-09
ENSMUSG00000029669	Tspan12	330.922	0.574659	0.090501	6.34976	2.15653e-10	6.19535e-09
ENSMUSG00000027287	Snap23	192.9	0.602649	0.0949657	6.34597	2.21027e-10	6.33879e-09
ENSMUSG00000008734	Gprc5b	670.298	0.383305	0.0604724	6.33851	2.31993e-10	6.6418e-09
ENSMUSG00000037060	Cavin3	205.939	0.624189	0.0985454	6.33402	2.38859e-10	6.81486e-09
ENSMUSG00000014418	Hps5	276.487	0.597198	0.0942932	6.33342	2.3979e-10	6.82971e-09
ENSMUSG00000030246	Ldhb	1276.19	0.305333	0.0482423	6.32914	2.46527e-10	6.99758e-09
ENSMUSG00000002332	Dhrs1	690.493	0.387921	0.0615026	6.3074	2.83768e-10	8.04091e-09
ENSMUSG00000021127	Zfp36l1	439.339	0.473777	0.0751868	6.30133	2.95101e-10	8.34779e-09
ENSMUSG00000031760	Mt3	905.71	0.376034	0.0597077	6.29792	3.01665e-10	8.51894e-09
ENSMUSG00000049532	Sall2	1331.19	0.34732	0.0551576	6.29687	3.0371e-10	8.56214e-09
ENSMUSG00000030255	Sspn	137.03	0.757388	0.120351	6.29317	3.11056e-10	8.75438e-09
ENSMUSG00000024507	Hsd17b4	1216.37	0.31835	0.0506185	6.28919	3.19126e-10	8.95115e-09
ENSMUSG00000024132	Eci1	93.6033	0.960555	0.153013	6.27761	3.43806e-10	9.59479e-09
ENSMUSG00000017692	Rhbdl3	166.106	0.721449	0.114931	6.27724	3.44646e-10	9.60209e-09
ENSMUSG00000021466	Ptch1	657.052	0.50999	0.0814277	6.2631	3.77406e-10	1.04796e-08
ENSMUSG00000030876	Mettl9	1031.1	0.332769	0.0531355	6.26265	3.78499e-10	1.04924e-08
ENSMUSG00000035237	Lcat	64.1136	1.04284	0.1667	6.25581	3.95465e-10	1.09445e-08
ENSMUSG00000038349	Plcl1	270.984	0.609409	0.0976334	6.24181	4.32533e-10	1.19306e-08
ENSMUSG00000001700	Gramd3	139.375	0.776276	0.124443	6.238	4.43214e-10	1.21847e-08
ENSMUSG00000021596	Mctp1	1666.05	0.309318	0.0496012	6.23609	4.48631e-10	1.23132e-08
ENSMUSG00000033174	Mgll	771.455	0.346272	0.0557842	6.20734	5.3888e-10	1.47415e-08
ENSMUSG00000022562	Oplah	219.878	0.604149	0.097336	6.20685	5.40583e-10	1.47638e-08
ENSMUSG00000052593	Adam17	339.592	0.488443	0.0787641	6.20134	5.59861e-10	1.52652e-08
ENSMUSG00000044783	Hjurp	388.908	0.415502	0.0670742	6.19465	5.84136e-10	1.58749e-08
ENSMUSG00000066278	Vps37b	508.072	0.38675	0.0625925	6.17886	6.45677e-10	1.74617e-08
ENSMUSG00000041895	Wipi1	586.475	0.366948	0.0597884	6.13746	8.38534e-10	2.22782e-08
ENSMUSG00000032640	Chsy1	851.35	0.330897	0.0540742	6.11932	9.39748e-10	2.49273e-08
ENSMUSG00000042436	Mfap4	79.1462	1.07173	0.175192	6.11746	9.50773e-10	2.51796e-08
ENSMUSG00000045672	Col27a1	130.979	1.01854	0.167151	6.09357	1.10421e-09	2.89659e-08
ENSMUSG00000025537	Phkg1	59.7764	1.53824	0.252704	6.08713	1.14954e-09	3.01075e-08
ENSMUSG00000052397	Ezr	1754.15	0.334441	0.0552153	6.05704	1.38647e-09	3.61985e-08
ENSMUSG00000021994	Wnt5a	431.565	0.448919	0.0743711	6.0362	1.5779e-09	4.09391e-08
ENSMUSG00000035376	Hacd2	355.299	0.480853	0.0798194	6.02426	1.69889e-09	4.39409e-08
ENSMUSG00000026383	Epb41l5	306.865	0.486183	0.0809594	6.00527	1.91014e-09	4.90231e-08
ENSMUSG00000045333	Zfp423	399.596	0.566065	0.0944711	5.99194	2.07354e-09	5.29709e-08
ENSMUSG00000019960	Dusp6	1058.16	0.306914	0.0512949	5.98333	2.18621e-09	5.56779e-08
ENSMUSG00000004562	Arhgef40	623.686	0.340536	0.0569661	5.97787	2.26076e-09	5.70515e-08
ENSMUSG00000037795	N4bp2	652.894	0.338111	0.0565698	5.97689	2.27444e-09	5.73097e-08
ENSMUSG00000004637	Wwox	109.4	0.831516	0.139217	5.97282	2.33193e-09	5.8492e-08
ENSMUSG00000067071	Hes6	571.233	0.417951	0.0700367	5.9676	2.40773e-09	6.03022e-08
ENSMUSG00000024413	Npc1	755.897	0.346162	0.0580239	5.96585	2.43367e-09	6.086e-08
ENSMUSG00000048332	Lhfp	161.187	0.668236	0.112136	5.95916	2.53531e-09	6.33066e-08
ENSMUSG00000026879	Gsn	159.993	0.680712	0.11425	5.9581	2.55193e-09	6.35304e-08
ENSMUSG00000024640	Psat1	1328.37	0.338603	0.0569025	5.95058	2.67189e-09	6.64173e-08
ENSMUSG00000020037	Rfx4	382.895	0.519299	0.0872795	5.94984	2.68407e-09	6.66204e-08
ENSMUSG00000024431	Nr3c1	726.021	0.349058	0.0587626	5.94014	2.84778e-09	7.05782e-08
ENSMUSG00000028354	Fmn2	1347.13	0.348079	0.0586066	5.93925	2.86327e-09	7.08563e-08
ENSMUSG00000022150	Dab2	62.6605	1.12264	0.189525	5.92342	3.15309e-09	7.7681e-08
ENSMUSG00000037347	Chst7	36.019	1.61762	0.27387	5.90651	3.49441e-09	8.55822e-08
ENSMUSG00000000346	Dazap2	503.48	0.442607	0.075011	5.90056	3.62277e-09	8.84649e-08
ENSMUSG00000032014	Oaf	64.3845	1.05252	0.178396	5.8999	3.63712e-09	8.86848e-08
ENSMUSG00000027239	Mdk	492.571	0.485655	0.0823206	5.89955	3.64484e-09	8.87428e-08
ENSMUSG00000030256	Bhlhe41	151.322	0.685524	0.116326	5.89312	3.78976e-09	9.14666e-08
ENSMUSG00000029086	Prom1	124.368	0.869019	0.147675	5.88467	3.98857e-09	9.59857e-08
ENSMUSG00000029810	Tmem176b	295.591	0.567702	0.0966888	5.87144	4.32033e-09	1.0352e-07
ENSMUSG00000027864	Ptgfrn	484.851	0.483166	0.0824434	5.86058	4.61252e-09	1.10361e-07
ENSMUSG00000024079	Eif2ak2	171.51	0.601444	0.102722	5.85507	4.76804e-09	1.13918e-07
ENSMUSG00000020263	Appl2	1058.89	0.308403	0.0527905	5.84201	5.1576e-09	1.22872e-07
ENSMUSG00000021417	Eci2	264.35	0.542532	0.0929629	5.83601	5.34651e-09	1.2719e-07
ENSMUSG00000063142	Kcnma1	3022.4	0.317418	0.0546571	5.80745	6.343e-09	1.4961e-07
ENSMUSG00000079470	Utp14b	975.187	0.35853	0.0617541	5.80576	6.40746e-09	1.50916e-07
ENSMUSG00000030352	Tspan9	890.952	0.320421	0.0553081	5.79339	6.89801e-09	1.61782e-07
ENSMUSG00000026004	Kansl1l	226.509	0.536811	0.0936099	5.73455	9.77692e-09	2.25794e-07
ENSMUSG00000033400	Agl	1243.88	0.31861	0.0556136	5.729	1.01023e-08	2.32017e-07
ENSMUSG00000041765	Ubac2	435.506	0.374773	0.065447	5.72635	1.02615e-08	2.35349e-07
ENSMUSG00000062908	Acadm	469.243	0.368165	0.0643743	5.71912	1.07075e-08	2.44564e-07
ENSMUSG00000037656	Slc20a2	589.677	0.399941	0.0699503	5.7175	1.08102e-08	2.46571e-07
ENSMUSG00000044646	Zbtb7c	127.264	0.72427	0.126889	5.70792	1.14364e-08	2.60496e-07
ENSMUSG00000016946	Kctd5	753.576	0.300916	0.052792	5.70002	1.1979e-08	2.72482e-07
ENSMUSG00000022469	Rapgef3	370.416	0.451852	0.0793912	5.69146	1.25954e-08	2.86111e-07
ENSMUSG00000030087	Klf15	226.729	0.515301	0.0909062	5.66849	1.44065e-08	3.25827e-07
ENSMUSG00000035686	Thrsp	1579.97	0.315549	0.056387	5.59613	2.19184e-08	4.89188e-07
ENSMUSG00000039385	Cdh6	126.649	0.820708	0.146838	5.5892	2.28114e-08	5.08433e-07
ENSMUSG00000020413	Hus1	233.525	0.512628	0.0917865	5.585	2.33704e-08	5.20195e-07
ENSMUSG00000020305	Asb3	195.792	0.558688	0.100063	5.58337	2.35901e-08	5.24383e-07
ENSMUSG00000029005	Draxin	656.947	0.38873	0.0696768	5.57904	2.41848e-08	5.34738e-07
ENSMUSG00000032812	Arap1	229.065	0.701068	0.125657	5.57923	2.41591e-08	5.34738e-07
ENSMUSG00000028015	Ctso	184.497	0.555378	0.0996035	5.57589	2.46268e-08	5.42344e-07
ENSMUSG00000021221	Dpf3	628.182	0.392446	0.0704177	5.57312	2.50223e-08	5.49597e-07
ENSMUSG00000036915	Kirrel2	243.978	0.493116	0.0885103	5.57128	2.52868e-08	5.54673e-07
ENSMUSG00000021871	Gm49342	66.4518	1.07596	0.193427	5.5626	2.65781e-08	5.79483e-07
ENSMUSG00000034573	Ptpn13	391.963	0.445969	0.0801774	5.56228	2.66273e-08	5.79483e-07
ENSMUSG00000043051	Disc1	64.3264	0.923371	0.166072	5.56005	2.69693e-08	5.86158e-07
ENSMUSG00000036461	Elf1	107.702	0.821036	0.148138	5.54238	2.98393e-08	6.46842e-07
ENSMUSG00000020614	Fam20a	58.6818	1.21626	0.220988	5.50374	3.71821e-08	7.9563e-07
ENSMUSG00000058056	Palld	417.535	0.413452	0.0751695	5.50026	3.79224e-08	8.09385e-07
ENSMUSG00000037892	Pcdh18	135.96	0.683953	0.124463	5.49525	3.90157e-08	8.3165e-07
ENSMUSG00000025453	Nnt	363.71	0.450519	0.0820095	5.49349	3.94058e-08	8.37814e-07
ENSMUSG00000039405	Prss23	97.7452	0.810494	0.147657	5.48903	4.04141e-08	8.58154e-07
ENSMUSG00000014773	Dll1	256.121	0.524697	0.0956634	5.48483	4.13877e-08	8.77704e-07
ENSMUSG00000055540	Epha6	1754.9	0.321667	0.0589034	5.46092	4.73668e-08	9.96865e-07
ENSMUSG00000028701	Lurap1	496.291	0.344531	0.0632288	5.44896	5.06651e-08	1.06224e-06
ENSMUSG00000019577	Pdk4	52.266	1.01712	0.187126	5.43551	5.46399e-08	1.14125e-06
ENSMUSG00000021754	Map3k1	629.009	0.354982	0.0655104	5.41871	6.00295e-08	1.24288e-06
ENSMUSG00000026393	Nek7	367.119	0.444753	0.082158	5.41338	6.18465e-08	1.27731e-06
ENSMUSG00000025239	Limd1	267.762	0.534216	0.0987023	5.4124	6.21857e-08	1.28272e-06
ENSMUSG00000090129	Olfr287	36.4254	1.48467	0.274637	5.40594	6.4468e-08	1.32487e-06
ENSMUSG00000048058	Ldlrad3	530.893	0.401397	0.0743525	5.39856	6.71765e-08	1.37035e-06
ENSMUSG00000031661	Nkd1	280.153	0.457242	0.0847206	5.39707	6.77395e-08	1.37676e-06
ENSMUSG00000041685	Fcho2	763.258	0.339477	0.0632018	5.37132	7.81615e-08	1.57509e-06
ENSMUSG00000058444	Map2k5	441.473	0.391968	0.0732907	5.34813	8.88682e-08	1.77576e-06
ENSMUSG00000026586	Prrx1	225.42	0.634033	0.118746	5.33938	9.32625e-08	1.85686e-06
ENSMUSG00000029554	Mad1l1	439.337	0.400606	0.0751619	5.32991	9.82631e-08	1.94864e-06
ENSMUSG00000028211	Trp53inp1	854.783	0.345162	0.0647735	5.32875	9.8889e-08	1.95715e-06
ENSMUSG00000075284	Wipf1	119.91	0.764849	0.143832	5.31766	1.05112e-07	2.07536e-06
ENSMUSG00000059182	Skap2	146.321	0.631782	0.11918	5.30105	1.15137e-07	2.25987e-06
ENSMUSG00000032537	Ephb1	553.215	0.339931	0.0643848	5.27968	1.29412e-07	2.5281e-06
ENSMUSG00000055322	Tns1	457.59	0.440313	0.0834095	5.27893	1.29942e-07	2.53547e-06
ENSMUSG00000027408	Cpxm1	177.752	0.580243	0.109945	5.27758	1.30899e-07	2.55115e-06
ENSMUSG00000014599	Csf1	180.586	0.525679	0.0998301	5.26573	1.39631e-07	2.7023e-06
ENSMUSG00000039166	Akap7	357.326	0.386745	0.0735238	5.26014	1.43944e-07	2.77607e-06
ENSMUSG00000037225	Fgf2	80.2458	1.02154	0.194368	5.2557	1.47466e-07	2.83739e-06
ENSMUSG00000020160	Meis1	97.9995	0.692116	0.132078	5.24019	1.6041e-07	3.06515e-06
ENSMUSG00000097649	Gm10561	34.5195	1.14782	0.219538	5.22835	1.71029e-07	3.2568e-06
ENSMUSG00000036256	Igfbp7	26.0423	1.43337	0.274655	5.2188	1.8009e-07	3.4215e-06
ENSMUSG00000022602	Arc	335.118	0.440465	0.085169	5.17167	2.32016e-07	4.34833e-06
ENSMUSG00000053012	Krcc1	240.567	0.513571	0.0995261	5.16016	2.46736e-07	4.619e-06
ENSMUSG00000042312	S100a13	51.7117	1.06391	0.206558	5.15067	2.59561e-07	4.84271e-06
ENSMUSG00000041261	Car8	68.1316	0.996008	0.193513	5.14697	2.64724e-07	4.92797e-06
ENSMUSG00000017765	Slc12a4	313.074	0.40188	0.0781217	5.14428	2.68552e-07	4.98803e-06
ENSMUSG00000036019	Tmtc2	146.173	0.710749	0.139424	5.09777	3.43684e-07	6.24384e-06
ENSMUSG00000046768	Rhoj	93.8617	0.777535	0.152535	5.09744	3.44278e-07	6.24781e-06
ENSMUSG00000027935	Rab13	102.092	0.70057	0.137838	5.08256	3.7238e-07	6.68472e-06
ENSMUSG00000021760	Gpx8	129.48	0.737006	0.145017	5.0822	3.73079e-07	6.69003e-06
ENSMUSG00000022040	Ephx2	64.2781	0.930283	0.18379	5.06166	4.15624e-07	7.41292e-06
ENSMUSG00000052117	D630039A03Rik	28.7247	1.58494	0.313626	5.0536	4.33567e-07	7.69987e-06
ENSMUSG00000035104	Eva1a	32.6966	1.38067	0.273803	5.04256	4.5934e-07	8.13149e-06
ENSMUSG00000026880	Stom	128.481	0.690381	0.136926	5.04198	4.60728e-07	8.14738e-06
ENSMUSG00000038954	Supt3	215.614	0.477707	0.0950802	5.02426	5.05389e-07	8.89032e-06
ENSMUSG00000039217	Il18	106.873	0.703449	0.14019	5.01782	5.22615e-07	9.1831e-06
ENSMUSG00000028655	Mfsd2a	162.62	0.522925	0.104234	5.01682	5.25347e-07	9.22133e-06
ENSMUSG00000026626	Ppp2r5a	797.955	0.300067	0.0599416	5.00598	5.55786e-07	9.73504e-06
ENSMUSG00000068522	Aard	96.4712	0.689036	0.137896	4.99677	5.8299e-07	1.01793e-05
ENSMUSG00000004748	Mtfp1	178.119	0.511083	0.102542	4.98415	6.2234e-07	1.08209e-05
ENSMUSG00000039377	Hlx	74.9694	0.812357	0.163346	4.97323	6.58472e-07	1.13895e-05
ENSMUSG00000019990	Pde7b	86.2236	0.827434	0.166564	4.96767	6.7762e-07	1.16721e-05
ENSMUSG00000073988	Ttpa	25.9542	1.59823	0.322938	4.94904	7.45799e-07	1.27934e-05
ENSMUSG00000028126	Pip5k1a	508.761	0.313902	0.0635723	4.93772	7.904e-07	1.35166e-05
ENSMUSG00000069763	Tmem100	31.2295	1.52551	0.310193	4.91794	8.74609e-07	1.47891e-05
ENSMUSG00000020396	Nefh	884.714	0.341797	0.069533	4.9156	8.85106e-07	1.49514e-05
ENSMUSG00000033016	Nfatc1	192.16	0.520697	0.106062	4.90937	9.13691e-07	1.53717e-05
ENSMUSG00000034471	Caskin2	94.7279	0.771046	0.157185	4.90534	9.32663e-07	1.5675e-05
ENSMUSG00000034457	Eda2r	133.308	0.665948	0.136231	4.88837	1.01677e-06	1.69172e-05
ENSMUSG00000045312	Lhfpl2	417.636	0.366266	0.0749695	4.88553	1.0315e-06	1.71452e-05
ENSMUSG00000079316	Rab9	367.406	0.337365	0.0690707	4.88434	1.03777e-06	1.72321e-05
ENSMUSG00000035413	Tmem98	84.5571	0.804274	0.164698	4.88333	1.04307e-06	1.73029e-05
ENSMUSG00000040289	Hey1	294.917	0.397753	0.0816219	4.87312	1.09851e-06	1.815e-05
ENSMUSG00000044986	Tst	141.252	0.604005	0.124022	4.87013	1.11526e-06	1.83626e-05
ENSMUSG00000027167	Elp4	310.164	0.373208	0.0767172	4.86473	1.14616e-06	1.87942e-05
ENSMUSG00000030796	Tead2	231.883	0.503217	0.103962	4.84037	1.29596e-06	2.10975e-05
ENSMUSG00000055026	Gabrg3	243.201	0.465044	0.0961689	4.8357	1.32677e-06	2.15146e-05
ENSMUSG00000024782	Ak3	528.457	0.354927	0.0734494	4.83227	1.34986e-06	2.18464e-05
ENSMUSG00000030522	Mtmr10	305.882	0.42204	0.0874674	4.82511	1.39927e-06	2.25582e-05
ENSMUSG00000022176	Rem2	235.656	0.411366	0.0855863	4.80644	1.5364e-06	2.46016e-05
ENSMUSG00000037196	Pacrg	82.8697	0.680227	0.141652	4.8021	1.57013e-06	2.50933e-05
ENSMUSG00000062210	Tnfaip8	96.2802	0.723288	0.15079	4.79667	1.61326e-06	2.57578e-05
ENSMUSG00000074925	Ptar1	384.075	0.388502	0.0811431	4.78786	1.68569e-06	2.68369e-05
ENSMUSG00000028527	Ak4	532.119	0.40209	0.0840451	4.78421	1.71659e-06	2.73026e-05
ENSMUSG00000026042	Col5a2	283.609	0.486368	0.102061	4.76546	1.88425e-06	2.97132e-05
ENSMUSG00000085069	Prdm16os	50.3423	0.909609	0.192806	4.71775	2.38463e-06	3.70064e-05
ENSMUSG00000032006	Pdgfd	25.3316	1.50883	0.321875	4.68762	2.76399e-06	4.26147e-05
ENSMUSG00000037348	Paqr7	345.644	0.380501	0.0812427	4.6835	2.82011e-06	4.3319e-05
ENSMUSG00000020432	Tcn2	109.857	0.704865	0.150541	4.68221	2.83799e-06	4.35534e-05
ENSMUSG00000019917	Septin10	127.24	0.523013	0.111848	4.6761	2.92377e-06	4.47457e-05
ENSMUSG00000042804	Gpr153	242.261	0.486237	0.10459	4.64898	3.33587e-06	5.05402e-05
ENSMUSG00000006369	Fbln1	513.46	0.30224	0.0653852	4.62245	3.79237e-06	5.67829e-05
ENSMUSG00000015202	Cnksr3	55.5066	0.947125	0.204989	4.62036	3.83073e-06	5.73057e-05
ENSMUSG00000005958	Ephb3	204.873	0.490591	0.106751	4.59567	4.31354e-06	6.40092e-05
ENSMUSG00000032238	Rora	274.134	0.487402	0.106301	4.58511	4.53743e-06	6.7032e-05
ENSMUSG00000108616	Gm35040	470.277	0.34397	0.0750368	4.58401	4.56132e-06	6.73251e-05
ENSMUSG00000020644	Id2	549.155	0.33446	0.0729726	4.58337	4.5755e-06	6.74744e-05
ENSMUSG00000022098	Bmp1	406.537	0.340127	0.0744538	4.56829	4.91714e-06	7.21282e-05
ENSMUSG00000032648	Pygm	52.5799	1.10356	0.241606	4.56757	4.93399e-06	7.23115e-05
ENSMUSG00000039239	Tgfb2	674.297	0.348337	0.0763789	4.56064	5.09969e-06	7.46082e-05
ENSMUSG00000026614	Slc30a10	271.55	0.446669	0.0984304	4.53792	5.68116e-06	8.21739e-05
ENSMUSG00000066842	Hmcn1	112.049	0.621784	0.137362	4.52661	5.99364e-06	8.63178e-05
ENSMUSG00000108601	Gm44645	92.3726	0.702439	0.155372	4.52101	6.15448e-06	8.84806e-05
ENSMUSG00000019338	Zfp687	426.842	0.315632	0.0698813	4.5167	6.28121e-06	8.99134e-05
ENSMUSG00000061533	Cep128	201.237	0.425613	0.0947107	4.49383	6.99539e-06	9.9536e-05
ENSMUSG00000058897	Col25a1	647.294	0.322721	0.0718826	4.48956	7.1371e-06	0.000101465
ENSMUSG00000020023	Tmcc3	627.88	0.319588	0.0712297	4.48673	7.23238e-06	0.000102732
ENSMUSG00000071226	Cecr2	284.918	0.351364	0.078333	4.48551	7.27387e-06	0.000103233
ENSMUSG00000035283	Adrb1	244.993	0.442333	0.0986322	4.48467	7.30269e-06	0.000103554
ENSMUSG00000107881	Gm44250	30.0395	1.27003	0.283334	4.48246	7.37885e-06	0.000104277
ENSMUSG00000032314	Etfa	279.172	0.407718	0.0909999	4.48042	7.44963e-06	0.000105188
ENSMUSG00000030606	Hapln3	44.8203	0.90236	0.201886	4.46964	7.835e-06	0.000109882
ENSMUSG00000036580	Spg20	434.484	0.316816	0.0711571	4.45234	8.49386e-06	0.000118124
ENSMUSG00000038855	Itpkb	355.796	0.377396	0.084957	4.4422	8.90424e-06	0.000123521
ENSMUSG00000097881	Celrr	39.7607	1.00661	0.226716	4.43995	8.99807e-06	0.000124719
ENSMUSG00000022253	Nadk2	604.097	0.381051	0.0860056	4.43054	9.39978e-06	0.000130069
ENSMUSG00000034930	Rtkn	149.747	0.594571	0.134225	4.42966	9.438e-06	0.00013049
ENSMUSG00000048747	E130114P18Rik	119.734	0.650765	0.146952	4.4284	9.49333e-06	0.000131145
ENSMUSG00000008999	Bmp7	97.5683	0.598025	0.135133	4.42544	9.62443e-06	0.000132736
ENSMUSG00000079355	Ackr4	48.0423	1.05928	0.239896	4.41556	1.0075e-05	0.000138834
ENSMUSG00000051295	9630028B13Rik	24.7794	1.40438	0.319609	4.39407	1.11246e-05	0.000152413
ENSMUSG00000020363	Gfpt2	281.54	0.382709	0.0873271	4.38248	1.17334e-05	0.00015983
ENSMUSG00000001773	Folh1	31.7367	1.01354	0.231809	4.37231	1.22941e-05	0.000167056
ENSMUSG00000027004	Frzb	167.139	0.468386	0.107152	4.37122	1.23554e-05	0.000167615
ENSMUSG00000028766	Alpl	57.7074	0.899162	0.205697	4.37129	1.23515e-05	0.000167615
ENSMUSG00000034480	Diaph2	434.519	0.338621	0.0776668	4.35992	1.30108e-05	0.000175857
ENSMUSG00000027400	Pdyn	23.3331	1.33215	0.306357	4.34834	1.37169e-05	0.000184775
ENSMUSG00000041703	Zic5	57.7381	0.808917	0.186031	4.34829	1.37204e-05	0.000184775
ENSMUSG00000031875	Cmtm3	144.932	0.463821	0.106916	4.33819	1.4366e-05	0.000192532
ENSMUSG00000037344	Slc12a9	226.76	0.402454	0.0931115	4.32228	1.54426e-05	0.00020514
ENSMUSG00000021592	Arsk	89.5313	0.654369	0.15216	4.30052	1.70399e-05	0.000224562
ENSMUSG00000026255	Efhd1	78.5929	0.699239	0.16294	4.2914	1.7755e-05	0.000232693
ENSMUSG00000034402	Kcnh5	59.8373	0.803404	0.18744	4.28619	1.81764e-05	0.000237279
ENSMUSG00000049295	Zfp219	361.803	0.366273	0.0858202	4.26791	1.97314e-05	0.000255968
ENSMUSG00000024486	Hbegf	337.509	0.323507	0.075805	4.26762	1.9757e-05	0.0002561
ENSMUSG00000053117	E330013P04Rik	61.5241	0.907843	0.21288	4.26459	2.00274e-05	0.000259201
ENSMUSG00000033721	Vav3	259.6	0.450823	0.106143	4.24733	2.16331e-05	0.000278679
ENSMUSG00000027160	Ccdc34	593.234	0.314359	0.0741615	4.23884	2.24677e-05	0.000288536
ENSMUSG00000031665	Sall1	244.081	0.403573	0.0952514	4.23693	2.26599e-05	0.000290554
ENSMUSG00000042705	Commd10	428.058	0.335838	0.0792945	4.23532	2.28224e-05	0.000292412
ENSMUSG00000058979	Hdhd5	215.074	0.408057	0.0964053	4.23273	2.30872e-05	0.000295348
ENSMUSG00000016194	Hsd11b1	165.484	0.510678	0.120692	4.23124	2.32408e-05	0.000296794
ENSMUSG00000039197	Adk	289.111	0.419304	0.099454	4.21606	2.48613e-05	0.000315613
ENSMUSG00000003526	Prodh	50.4565	0.89748	0.213778	4.19818	2.69067e-05	0.00034002
ENSMUSG00000040374	Pex2	232.603	0.406075	0.0975161	4.16419	3.12466e-05	0.000390995
ENSMUSG00000023826	Prkn	124.834	0.635165	0.152588	4.16262	3.14616e-05	0.000393092
ENSMUSG00000032434	Cmtm6	367.606	0.358347	0.0861039	4.16179	3.15757e-05	0.000394221
ENSMUSG00000027168	Pax6	255.978	0.364126	0.0879502	4.14013	3.47102e-05	0.000431086
ENSMUSG00000033502	Cdc14a	132.368	0.502426	0.121559	4.13318	3.57785e-05	0.000444022
ENSMUSG00000063434	Sorcs3	191.083	0.404295	0.0978768	4.13065	3.6174e-05	0.000447259
ENSMUSG00000028551	Cdkn2c	89.6452	0.639037	0.155096	4.12027	3.78432e-05	0.000466508
ENSMUSG00000030386	Zfp606	183.696	0.41573	0.100992	4.11645	3.8475e-05	0.000472542
ENSMUSG00000021286	Zfyve21	153.174	0.4593	0.111733	4.11071	3.94447e-05	0.00048338
ENSMUSG00000021408	Ripk1	182.081	0.469617	0.114786	4.09124	4.29081e-05	0.000524275
ENSMUSG00000033149	Phldb2	129.325	0.491907	0.120644	4.07734	4.55543e-05	0.000551735
ENSMUSG00000020656	Grhl1	202.926	0.469753	0.115226	4.07681	4.56571e-05	0.000552578
ENSMUSG00000025545	Clybl	109.929	0.567999	0.139793	4.06313	4.84187e-05	0.000584297
ENSMUSG00000045246	Kcng4	21.91	1.51604	0.373148	4.06285	4.84778e-05	0.000584586
ENSMUSG00000055003	Lrtm2	276.778	0.342103	0.084265	4.05985	4.9105e-05	0.000590433
ENSMUSG00000073889	Il11ra1	33.7764	0.993752	0.24597	4.04013	5.34214e-05	0.000637257
ENSMUSG00000054178	NA	227.143	0.371938	0.0921594	4.03582	5.44126e-05	0.000646759
ENSMUSG00000028643	Svbp	191.386	0.410369	0.101717	4.0344	5.47412e-05	0.00064927
ENSMUSG00000008398	Elk3	176.745	0.406857	0.100892	4.03261	5.51601e-05	0.000653771
ENSMUSG00000059327	Eda	120.769	0.567112	0.141059	4.0204	5.80997e-05	0.000684703
ENSMUSG00000031980	Agt	32.5047	1.05702	0.263423	4.01263	6.00465e-05	0.000706643
ENSMUSG00000027257	Pacsin3	131.683	0.498269	0.124191	4.01213	6.01732e-05	0.000707632
ENSMUSG00000029570	Lfng	212.029	0.396203	0.0989316	4.00482	6.20659e-05	0.000727828
ENSMUSG00000046191	Pcdhb20	251.055	0.370362	0.0925311	4.00256	6.26596e-05	0.000733753
ENSMUSG00000029513	Prkab1	214.141	0.413831	0.103687	3.99115	6.57539e-05	0.000766206
ENSMUSG00000070047	Fat1	3132.82	0.339378	0.0854369	3.97227	7.11911e-05	0.000820353
ENSMUSG00000025348	Itga7	63.58	0.72873	0.183693	3.9671	7.27517e-05	0.000834859
ENSMUSG00000051048	P4ha3	98.4239	0.623333	0.157546	3.95652	7.60503e-05	0.000867914
ENSMUSG00000021676	Iqgap2	541.199	0.324638	0.0827727	3.92204	8.7803e-05	0.00098889
ENSMUSG00000037089	Slc35b2	423.624	0.323387	0.0828908	3.90137	9.56507e-05	0.00106883
ENSMUSG00000021720	Rnf180	293.175	0.361677	0.0928851	3.89381	9.868e-05	0.00109972
ENSMUSG00000085282	Gm15663	91.2434	0.591139	0.151985	3.88946	0.000100466	0.00111513
ENSMUSG00000075015	Gm10801	1175.54	0.568269	0.146277	3.88489	0.000102375	0.0011333
ENSMUSG00000045071	E130308A19Rik	158.835	0.43547	0.112695	3.86413	0.000111487	0.00122518
ENSMUSG00000021461	Fancc	63.7731	0.714401	0.185291	3.85556	0.000115465	0.00126471
ENSMUSG00000078247	Airn	105.566	0.525634	0.136401	3.85359	0.000116399	0.00127242
ENSMUSG00000020019	Ntn4	95.5054	0.582037	0.151582	3.83975	0.000123158	0.00133925
ENSMUSG00000022528	Hes1	131.627	0.508771	0.132776	3.83179	0.000127214	0.00137794
ENSMUSG00000024960	Plcb3	291.742	0.431655	0.112997	3.82005	0.000133425	0.00143959
ENSMUSG00000054091	1810037I17Rik	85.7879	0.515972	0.135123	3.81854	0.000134245	0.0014475
ENSMUSG00000042228	Lyn	187.567	0.391152	0.102748	3.80692	0.000140709	0.00150546
ENSMUSG00000049929	Lpar4	33.8214	0.979642	0.258418	3.79092	0.000150093	0.00159252
ENSMUSG00000021464	Ror2	54.2787	0.711834	0.18796	3.78716	0.000152378	0.00161161
ENSMUSG00000021453	Gadd45g	263.989	0.323864	0.0859959	3.76605	0.000165853	0.00173973
ENSMUSG00000054901	Arhgef33	28.8587	0.997396	0.265294	3.75959	0.000170192	0.0017785
ENSMUSG00000060376	Bckdha	229.082	0.329442	0.0877247	3.75541	0.000173059	0.00180506
ENSMUSG00000002983	Relb	158.64	0.426576	0.113617	3.7545	0.000173686	0.00180932
ENSMUSG00000021884	Hacl1	92.005	0.595445	0.158638	3.75347	0.000174401	0.00181336
ENSMUSG00000070331	Qrich2	35.3861	1.05108	0.280479	3.74746	0.000178631	0.00185038
ENSMUSG00000023044	Csad	173.605	0.391237	0.10455	3.7421	0.00018249	0.00188214
ENSMUSG00000020805	Slc13a5	64.9186	0.790366	0.211899	3.72993	0.000191536	0.0019681
ENSMUSG00000029070	Mxra8	65.0913	0.69405	0.186514	3.72116	0.000198306	0.00202763
ENSMUSG00000108005	Gm44435	50.3192	0.734437	0.197449	3.71963	0.000199518	0.00203877
ENSMUSG00000061524	Zic2	219.279	0.360511	0.0969577	3.71823	0.000200622	0.00204878
ENSMUSG00000001497	Pax9	25.8331	1.05138	0.283766	3.70509	0.000211315	0.00214349
ENSMUSG00000000708	Kat2b	187.865	0.371149	0.100599	3.68938	0.000224802	0.00226645
ENSMUSG00000036120	Rfxank	169.149	0.432845	0.117734	3.67645	0.000236502	0.00237575
ENSMUSG00000030956	Fam53b	199.039	0.386627	0.10564	3.65984	0.000252369	0.00250934
ENSMUSG00000045410	Akr1e1	222.085	0.368416	0.100768	3.6561	0.000256084	0.00254019
ENSMUSG00000108325	Gm44898	24.7002	0.973932	0.26681	3.65028	0.000261954	0.00259222
ENSMUSG00000032289	Thsd4	392.913	0.301974	0.0829223	3.64165	0.000270897	0.00266484
ENSMUSG00000024369	Nelfe	269.225	0.336459	0.0926951	3.62974	0.000283705	0.00277603
ENSMUSG00000022491	Glycam1	48.2232	0.807277	0.22399	3.60408	0.000313262	0.00304907
ENSMUSG00000027882	Stxbp3	145.793	0.42589	0.118188	3.60348	0.000313988	0.00305255
ENSMUSG00000048450	Msx1	68.5934	0.629283	0.17523	3.59119	0.000329173	0.00317971
ENSMUSG00000027375	Mal	20.5924	1.26425	0.352287	3.58869	0.000332342	0.00320473
ENSMUSG00000055737	Ghr	94.2945	0.518937	0.144718	3.58584	0.000335995	0.00323244
ENSMUSG00000032194	Kank2	136.909	0.449571	0.125816	3.57325	0.000352574	0.00338019
ENSMUSG00000018102	H2bc4	236.953	0.388906	0.108986	3.56839	0.00035918	0.00343163
ENSMUSG00000045179	Sox3	125.123	0.495743	0.138938	3.5681	0.00035958	0.00343348
ENSMUSG00000036528	Ppfibp2	110.716	0.498446	0.139763	3.56636	0.000361979	0.00345441
ENSMUSG00000006522	Itih3	28.4684	1.04504	0.293234	3.56383	0.000365486	0.00348171
ENSMUSG00000057469	E2f6	280.759	0.378648	0.106252	3.56369	0.00036568	0.00348171
ENSMUSG00000037940	Inpp4b	113.271	0.481671	0.135483	3.55521	0.000377679	0.00358364
ENSMUSG00000049409	Prokr1	195.479	0.360729	0.101557	3.552	0.000382316	0.00362349
ENSMUSG00000108077	6330415B21Rik	28.5794	0.912015	0.256854	3.55071	0.000384197	0.00363838
ENSMUSG00000029231	Pdgfra	171.971	0.477952	0.134978	3.54097	0.000398654	0.00374839
ENSMUSG00000053398	Phgdh	82.6234	0.685152	0.194091	3.53005	0.000415477	0.00388676
ENSMUSG00000049493	Pls1	51.1735	0.777387	0.220265	3.52932	0.000416626	0.00389312
ENSMUSG00000037523	Mavs	119.525	0.465781	0.132049	3.52733	0.000419765	0.00391365
ENSMUSG00000028864	Hgf	30.1639	0.977037	0.277734	3.51789	0.00043499	0.00403487
ENSMUSG00000053004	Hrh1	45.03	0.865594	0.24801	3.49015	0.000482747	0.00440924
ENSMUSG00000020232	Hmg20b	161.158	0.384854	0.110777	3.47414	0.000512502	0.00463765
ENSMUSG00000103749	Pcdhgb5	276.799	0.301612	0.086871	3.47196	0.000516682	0.00467039
ENSMUSG00000028228	Cpne3	249.714	0.302065	0.0878796	3.43726	0.000587627	0.00520268
ENSMUSG00000041544	Disp3	409.484	0.30405	0.0886541	3.42962	0.000604436	0.00533297
ENSMUSG00000035305	Ror1	40.6895	0.791284	0.231017	3.42521	0.000614313	0.00540863
ENSMUSG00000049969	Plekhf2	291.142	0.305016	0.0891287	3.4222	0.000621175	0.00546035
ENSMUSG00000082100	Glns-ps1	34.7763	0.762111	0.223089	3.41618	0.000635062	0.00556475
ENSMUSG00000022296	Baalc	157.526	0.37482	0.10979	3.41398	0.00064021	0.00560394
ENSMUSG00000079057	Cyp4v3	49.0856	0.673714	0.199009	3.38535	0.000710871	0.0061129
ENSMUSG00000029359	Tesc	296.055	0.301766	0.089459	3.37323	0.000742923	0.00634741
ENSMUSG00000041650	Pcca	375.187	0.311586	0.0926677	3.3624	0.00077269	0.00657301
ENSMUSG00000024620	Pdgfrb	88.6994	0.531434	0.158355	3.35596	0.000790904	0.00669708
ENSMUSG00000075014	Gm10800	1951.27	0.525778	0.156878	3.3515	0.000803756	0.00679896
ENSMUSG00000039103	Nexn	79.8465	0.6225	0.185895	3.34866	0.000812029	0.00686196
ENSMUSG00000102758	Naaladl2	35.7785	0.770455	0.23055	3.34181	0.000832335	0.00701926
ENSMUSG00000074622	Mafb	154.662	0.366804	0.10983	3.33973	0.000838587	0.00706481
ENSMUSG00000101014	Gm28289	133.381	0.416744	0.124831	3.33846	0.000842449	0.00709015
ENSMUSG00000063605	Ccdc102a	63.3403	0.637901	0.191151	3.33715	0.000846411	0.00711628
ENSMUSG00000023206	Il15ra	44.8016	0.861616	0.258337	3.33524	0.000852269	0.00715466
ENSMUSG00000103585	Pcdhgb4	163.505	0.341931	0.10278	3.32683	0.000878395	0.0073332
ENSMUSG00000027331	Knstrn	188.568	0.339356	0.102079	3.32446	0.000885911	0.00738852
ENSMUSG00000048120	Entpd1	89.3302	0.459754	0.138437	3.32103	0.000896865	0.00747238
ENSMUSG00000071341	Egr4	230.207	0.32315	0.0974304	3.31673	0.000910776	0.00757308
ENSMUSG00000040188	Scamp2	182.425	0.33934	0.102777	3.3017	0.000961008	0.00792331
ENSMUSG00000039208	Metrnl	114.177	0.497773	0.151327	3.2894	0.00100401	0.00824511
ENSMUSG00000103345	Gm10723	36.8586	0.785384	0.238944	3.28689	0.001013	0.00831479
ENSMUSG00000095280	NA	174.502	0.474815	0.145278	3.26833	0.00108183	0.00877519
ENSMUSG00000106379	Lhfpl3	110.393	0.48008	0.147108	3.26345	0.00110065	0.00891528
ENSMUSG00000029545	Acads	98.2889	0.458399	0.140511	3.26238	0.00110481	0.00894021
ENSMUSG00000036833	Pnpla7	114.82	0.388391	0.119664	3.24569	0.00117166	0.00942152
ENSMUSG00000020695	Mrc2	71.6824	0.669459	0.20636	3.24413	0.00117811	0.00945961
ENSMUSG00000032607	Amt	193.734	0.365574	0.113279	3.22719	0.00125013	0.00998484
ENSMUSG00000067567	Hdac8	86.101	0.50434	0.1566	3.22057	0.00127936	0.010184
ENSMUSG00000011154	Cfap161	15.3474	1.25427	0.391327	3.20518	0.00134979	0.0106578
ENSMUSG00000055945	Prr18	181.836	0.362718	0.113234	3.20327	0.00135876	0.0107082
ENSMUSG00000000693	Loxl3	53.7247	0.576419	0.179989	3.20253	0.00136226	0.0107256
ENSMUSG00000022419	Deptor	148.365	0.365353	0.114803	3.18243	0.00146045	0.0113907
ENSMUSG00000022323	Rida	204.517	0.381502	0.120339	3.17023	0.00152317	0.0117912
ENSMUSG00000032232	Cgnl1	145.626	0.405144	0.127949	3.16645	0.00154314	0.0119236
ENSMUSG00000029776	Hibadh	229.454	0.308272	0.0973724	3.1659	0.00154603	0.0119348
ENSMUSG00000040084	Bub1b	166.522	0.399284	0.126213	3.16359	0.00155838	0.012019
ENSMUSG00000012296	Tjap1	248.501	0.312797	0.0990978	3.15645	0.00159704	0.0122602
ENSMUSG00000057103	Nat8f1	40.5377	0.697422	0.221133	3.15386	0.00161126	0.0123522
ENSMUSG00000050545	Fam228b	78.8444	0.483675	0.15345	3.15201	0.00162151	0.0124194
ENSMUSG00000038055	Dexi	169.153	0.328675	0.104804	3.1361	0.00171213	0.0129876
ENSMUSG00000034401	Spata6	65.1383	0.568754	0.18151	3.13346	0.00172758	0.01308
ENSMUSG00000047907	Tshz2	89.6815	0.480372	0.153381	3.1319	0.00173682	0.013115
ENSMUSG00000061758	Akr1b10	63.7936	0.597187	0.19071	3.13139	0.00173982	0.0131257
ENSMUSG00000081677	Mdk-ps1	48.0352	0.694235	0.22199	3.12733	0.00176402	0.0132842
ENSMUSG00000100867	Gm18981	22.6382	0.915169	0.293588	3.11719	0.00182583	0.0136631
ENSMUSG00000102752	Gm7694	86.3153	0.461583	0.148077	3.11719	0.00182586	0.0136631
ENSMUSG00000042745	Id1	54.9221	0.640513	0.206192	3.1064	0.00189383	0.0140703
ENSMUSG00000108448	Gm21269	44.9619	0.757452	0.24448	3.09822	0.00194688	0.014368
ENSMUSG00000047992	Dipk1c	24.4386	0.852686	0.275652	3.09334	0.00197916	0.0145609
ENSMUSG00000020591	Ntsr2	84.4922	0.601439	0.194805	3.08739	0.0020192	0.0148358
ENSMUSG00000029122	Evc	164.042	0.350751	0.113913	3.0791	0.00207625	0.015163
ENSMUSG00000082226	Gm715	32.3621	0.713569	0.232377	3.07074	0.00213527	0.0155305
ENSMUSG00000070871	Ccnyl1	113.865	0.414619	0.135058	3.06993	0.0021411	0.0155593
ENSMUSG00000068735	Trp53i11	240.685	0.318605	0.103933	3.06547	0.00217326	0.0157447
ENSMUSG00000006191	Cdkal1	238.11	0.3035	0.0991606	3.06069	0.00220826	0.0159635
ENSMUSG00000021013	Ttc8	193.943	0.300906	0.0985979	3.05185	0.00227439	0.0163632
ENSMUSG00000087531	Gm15606	43.1996	0.749393	0.245613	3.05111	0.00227998	0.0163821
ENSMUSG00000042284	Itga1	46.6978	0.608147	0.199497	3.04841	0.00230058	0.0165158
ENSMUSG00000109101	Gm45132	20.9938	1.02609	0.336738	3.04714	0.00231031	0.0165642
ENSMUSG00000046997	Spsb4	239.162	0.301073	0.0989178	3.04367	0.00233714	0.0167277
ENSMUSG00000043279	Trim56	207.117	0.359562	0.118234	3.04111	0.00235708	0.0168413
ENSMUSG00000107283	Mpv17	135.538	0.388401	0.128769	3.01626	0.00255914	0.0180828
ENSMUSG00000041957	Pkp2	160.568	0.367818	0.122209	3.00975	0.00261465	0.0184045
ENSMUSG00000061838	Suclg2	52.219	0.572999	0.19132	2.99498	0.00274461	0.0191569
ENSMUSG00000046958	4930432E11Rik	202.771	0.991095	0.33095	2.9947	0.00274716	0.0191667
ENSMUSG00000097867	NA	24.7403	0.775921	0.259326	2.99207	0.00277093	0.0192904
ENSMUSG00000026322	Htr4	158.299	0.316834	0.105909	2.99158	0.00277542	0.0192989
ENSMUSG00000028741	Mrto4	146.839	0.327977	0.109987	2.98195	0.00286414	0.0198163
ENSMUSG00000003420	Fcgrt	70.7065	0.460948	0.154926	2.97527	0.0029273	0.0201692
ENSMUSG00000020003	Pex7	173.006	0.33125	0.111356	2.97469	0.00293284	0.020199
ENSMUSG00000026154	Sdhaf4	90.9603	0.410027	0.13791	2.97314	0.00294766	0.0202843
ENSMUSG00000030092	Cntn6	58.2073	0.585034	0.19712	2.96791	0.0029983	0.0205137
ENSMUSG00000042256	Ptchd4	115.844	0.404754	0.13644	2.96654	0.0030117	0.0205737
ENSMUSG00000047143	Dmrta2	109.185	0.378392	0.12756	2.96638	0.00301327	0.0205737
ENSMUSG00000016128	Stard13	107.303	0.367414	0.124093	2.96081	0.00306835	0.0208897
ENSMUSG00000047371	Zfp768	164.176	0.314634	0.106305	2.95973	0.00307912	0.0209459
ENSMUSG00000050721	Plekho2	87.2338	0.447492	0.151477	2.95418	0.00313497	0.0212648
ENSMUSG00000091512	Lamtor3	198.284	0.307236	0.104012	2.95385	0.00313835	0.021279
ENSMUSG00000052906	Ubxn8	196.314	0.31388	0.106524	2.94657	0.00321325	0.0217149
ENSMUSG00000040759	Cmtm5	66.3426	0.487839	0.16565	2.94499	0.00322961	0.0217999
ENSMUSG00000047996	Prrg1	86.0054	0.421474	0.143186	2.94354	0.00324481	0.0218749
ENSMUSG00000097730	Gm26588	18.4436	1.03171	0.350729	2.94163	0.00326492	0.0219846
ENSMUSG00000073985	Gm10602	22.0538	0.88922	0.303416	2.93069	0.00338208	0.0226998
ENSMUSG00000038872	Zfhx3	161.669	0.44439	0.151731	2.9288	0.00340272	0.0228108
ENSMUSG00000020224	Llph	90.9427	0.470718	0.16115	2.92099	0.00348918	0.0232588
ENSMUSG00000025466	Fuom	58.1184	0.547829	0.187658	2.9193	0.00350818	0.0233574
ENSMUSG00000041390	Mdfic	128.157	0.385042	0.132118	2.91437	0.00356402	0.0236605
ENSMUSG00000090272	Mndal	30.1182	0.725618	0.248987	2.91428	0.0035651	0.0236605
ENSMUSG00000001663	Gstt1	19.7643	1.00539	0.345499	2.90996	0.00361471	0.0239175
ENSMUSG00000052248	Zeb2os	38.3017	0.620354	0.213502	2.90561	0.00366535	0.0241904
ENSMUSG00000085433	Gm16001	72.4673	0.461851	0.159182	2.9014	0.00371501	0.0244308
ENSMUSG00000050382	Kif7	163.927	0.390404	0.134762	2.89698	0.00376769	0.0247087
ENSMUSG00000006289	Osgep	203.13	0.307107	0.106303	2.88899	0.00386487	0.0252563
ENSMUSG00000092674	Gm24105	63.4577	0.491701	0.170725	2.88008	0.00397573	0.0258282
ENSMUSG00000017778	Cox7c	77.1179	0.433266	0.150502	2.8788	0.00399197	0.0259165
ENSMUSG00000002289	Angptl4	22.0259	1.00144	0.347946	2.87815	0.0040002	0.0259466
ENSMUSG00000000876	Pxmp4	190.092	0.307865	0.106993	2.87744	0.00400921	0.0259949
ENSMUSG00000030613	Ccdc90b	231.211	0.328406	0.114193	2.87588	0.00402906	0.0260907
ENSMUSG00000031534	Smim19	148.004	0.361169	0.125893	2.86887	0.00411942	0.0265576
ENSMUSG00000059824	Dbp	98.6559	0.477096	0.166485	2.8657	0.00416083	0.0267897
ENSMUSG00000037553	Zdhhc18	253.983	0.306727	0.107092	2.86414	0.00418141	0.0268885
ENSMUSG00000049515	Espnl	15.7297	1.11614	0.389876	2.8628	0.00419913	0.0269735
ENSMUSG00000085945	2310014F06Rik	23.5344	0.896641	0.313371	2.86128	0.00421935	0.0270929
ENSMUSG00000000555	Itga5	122.747	0.36748	0.128678	2.85581	0.00429273	0.0274579
ENSMUSG00000022383	Ppara	38.018	0.763132	0.267252	2.85548	0.00429718	0.0274652
ENSMUSG00000001493	Meox1	15.1509	1.13171	0.397059	2.85022	0.00436884	0.0278589
ENSMUSG00000040616	Tmem51	34.6353	0.688686	0.242234	2.84307	0.00446818	0.028412
ENSMUSG00000031077	Fadd	88.7533	0.41171	0.144826	2.84279	0.00447201	0.0284169
ENSMUSG00000025350	Rdh5	26.8779	0.758227	0.268151	2.82761	0.00468964	0.0295415
ENSMUSG00000049555	Tmie	28.6314	0.821845	0.291063	2.8236	0.00474876	0.0298686
ENSMUSG00000036273	Lrrk2	178.223	0.308955	0.109571	2.81967	0.0048073	0.0301683
ENSMUSG00000110617	Gm5910	20.8894	1.0481	0.37194	2.81793	0.00483349	0.0303097
ENSMUSG00000021376	Tpmt	73.6881	0.42304	0.150141	2.81761	0.00483819	0.0303277
ENSMUSG00000022203	Efs	83.8021	0.453683	0.16135	2.8118	0.00492658	0.030731
ENSMUSG00000043631	Ecm2	104.016	0.398584	0.141996	2.80701	0.00500034	0.0310987
ENSMUSG00000050248	Evc2	163.145	0.343515	0.122709	2.79942	0.00511945	0.0316967
ENSMUSG00000024810	Il33	19.8517	1.19494	0.427102	2.79779	0.00514539	0.0318209
ENSMUSG00000039263	Npepl1	89.2347	0.430288	0.153812	2.7975	0.00514998	0.0318375
ENSMUSG00000097756	A730056A06Rik	45.7176	0.602645	0.216476	2.78388	0.00537129	0.0329971
ENSMUSG00000042320	Prox2	23.6008	1.08108	0.392989	2.75091	0.00594307	0.0358202
ENSMUSG00000103047	Gm37310	100.612	0.520352	0.189801	2.74156	0.0061148	0.0366557
ENSMUSG00000091586	Cyp4f17	22.2743	0.949135	0.346492	2.73927	0.00615764	0.036846
ENSMUSG00000072720	Myo18b	121.663	0.366455	0.134104	2.73262	0.00628323	0.0374222
ENSMUSG00000038059	Smim3	41.506	0.603472	0.220972	2.73098	0.00631453	0.0375817
ENSMUSG00000048794	Cfap100	62.2831	0.509098	0.18686	2.72449	0.00644011	0.0381649
ENSMUSG00000062175	Tgif2	51.1762	0.546653	0.201107	2.71822	0.00656346	0.0387994
ENSMUSG00000102581	Gm37443	16.7409	1.0935	0.402981	2.71353	0.00665704	0.0392288
ENSMUSG00000017747	Ghdc	50.4839	0.545704	0.201472	2.70858	0.00675708	0.0396612
ENSMUSG00000016624	Phf21b	121.002	0.358893	0.133243	2.69352	0.00707015	0.0410865
ENSMUSG00000029088	Kcnip4	110.165	0.419736	0.156216	2.6869	0.00721195	0.0416972
ENSMUSG00000042793	Lgr6	52.4823	0.584871	0.217898	2.68415	0.00727153	0.0419832
ENSMUSG00000108599	Gm10616	24.628	0.758884	0.282879	2.68271	0.00730273	0.0421194
ENSMUSG00000062312	Erbb2	115.939	0.391705	0.146456	2.67455	0.00748286	0.0429941
ENSMUSG00000061298	Agbl4	83.8238	0.447577	0.167644	2.6698	0.00758961	0.0434871
ENSMUSG00000086155	9430041J12Rik	27.5254	0.642405	0.240849	2.66725	0.0076474	0.0437427
ENSMUSG00000025105	Bnc1	18.4865	0.988932	0.371445	2.66239	0.00775873	0.0442272
ENSMUSG00000027166	Dnajc24	104.154	0.377806	0.141921	2.66208	0.00776591	0.0442529
ENSMUSG00000022748	Cmss1	55	0.471835	0.178273	2.6467	0.00812803	0.0459381
ENSMUSG00000039450	Dcxr	37.2091	0.565511	0.214314	2.63871	0.00832229	0.0468764
ENSMUSG00000032643	Fhl3	41.2586	0.614616	0.233647	2.63053	0.00852512	0.0478354

## Sheet: Table 4
	ext_gene	baseMean	log2FoldChange	lfcSE	stat	pvalue	padj
ENSMUSG00000023019	Gpd1	917.687	-1.49672	0.0571036	-26.2106	2.00945e-151	1.66834e-148
ENSMUSG00000026728	Vim	9634.86	-0.769097	0.0326621	-23.5471	1.34473e-122	6.76641e-120
ENSMUSG00000072769	Gm10419	396.392	-1.84534	0.0852621	-21.6431	7.05624e-104	2.92922e-101
ENSMUSG00000067586	S1pr3	268.921	-1.84436	0.108734	-16.9621	1.56752e-64	3.29478e-62
ENSMUSG00000038587	Akap12	2180.43	-0.62494	0.0390512	-16.0031	1.21571e-57	2.32032e-55
ENSMUSG00000050711	Scg2	5169.74	-0.50981	0.0349987	-14.5665	4.58533e-48	6.8594e-46
ENSMUSG00000069833	Ahnak	264.76	-1.71518	0.127565	-13.4455	3.27001e-41	4.0826e-39
ENSMUSG00000020427	Igfbp3	2897.07	-0.440444	0.0332781	-13.2353	5.49132e-40	6.70466e-38
ENSMUSG00000026547	Tagln2	140.82	-1.74273	0.13188	-13.2145	7.23477e-40	8.64269e-38
ENSMUSG00000030123	Plxnd1	1107.3	-0.799581	0.0638006	-12.5325	4.9574e-36	5.20997e-34
ENSMUSG00000070327	Rnf213	417.514	-0.978594	0.0781939	-12.515	6.18294e-36	6.41674e-34
ENSMUSG00000028270	Gbp2	47.5301	-3.32844	0.269648	-12.3436	5.272e-35	5.37065e-33
ENSMUSG00000021990	Spata13	505.183	-0.779964	0.065508	-11.9064	1.09608e-32	1.02249e-30
ENSMUSG00000026163	Sphkap	4489.1	-0.374656	0.0326028	-11.4915	1.45505e-30	1.25187e-28
ENSMUSG00000041577	Prelp	136.916	-1.4615	0.130298	-11.2166	3.37928e-29	2.81264e-27
ENSMUSG00000055022	Cntn1	18679.3	-0.354128	0.0325501	-10.8795	1.44406e-27	1.105e-25
ENSMUSG00000020029	Nudt4	2510.82	-0.38814	0.0357365	-10.8611	1.76518e-27	1.34453e-25
ENSMUSG00000004698	Hdac9	2496.38	-0.447154	0.0412146	-10.8494	2.00702e-27	1.52176e-25
ENSMUSG00000039252	Lgi2	1582.81	-0.608403	0.056282	-10.8099	3.09033e-27	2.30112e-25
ENSMUSG00000028268	Gbp3	118.008	-1.70023	0.158008	-10.7605	5.29083e-27	3.90463e-25
ENSMUSG00000038530	Rgs4	6565.1	-0.608449	0.0571116	-10.6537	1.67608e-26	1.21534e-24
ENSMUSG00000039601	Rcan2	613.652	-0.845236	0.0811625	-10.4141	2.13767e-25	1.43709e-23
ENSMUSG00000027834	Serpini1	1623.36	-0.393168	0.0379579	-10.358	3.84836e-25	2.56635e-23
ENSMUSG00000034891	Sncb	5634.45	-0.335653	0.0324571	-10.3414	4.57569e-25	3.03917e-23
ENSMUSG00000064325	Hhip	482.845	-0.803625	0.0800694	-10.0366	1.05231e-23	6.79905e-22
ENSMUSG00000022262	Dnah5	302.703	-0.879037	0.0907473	-9.68665	3.43631e-22	2.09011e-20
ENSMUSG00000018593	Sparc	1443.13	-0.474918	0.049094	-9.67367	3.90148e-22	2.34725e-20
ENSMUSG00000041828	Abca8a	250.988	-1.04594	0.109342	-9.56571	1.11432e-21	6.53825e-20
ENSMUSG00000053846	Lipg	378.877	-0.746259	0.0782084	-9.54193	1.40198e-21	8.19711e-20
ENSMUSG00000026259	Ngef	996.598	-0.481412	0.0506328	-9.50791	1.94532e-21	1.12944e-19
ENSMUSG00000040253	Gbp7	135.057	-1.18472	0.128721	-9.20381	3.45473e-20	1.93151e-18
ENSMUSG00000036782	Klhl13	778.154	-0.513261	0.055892	-9.18309	4.18912e-20	2.32643e-18
ENSMUSG00000064080	Fbln2	471.006	-0.77296	0.0846787	-9.12815	6.9681e-20	3.85684e-18
ENSMUSG00000036760	Kcnk9	176.961	-0.972569	0.106969	-9.09209	9.71567e-20	5.32438e-18
ENSMUSG00000009216	Fam163b	715.577	-0.528227	0.0581505	-9.0838	1.04849e-19	5.72704e-18
ENSMUSG00000070520	Nsmce3	1144.42	-0.427099	0.0474969	-8.99214	2.42473e-19	1.27011e-17
ENSMUSG00000036422	Pcdh8	4285.12	-0.30649	0.0354481	-8.64615	5.32648e-18	2.62451e-16
ENSMUSG00000007655	Cav1	185.424	-0.888562	0.103913	-8.55103	1.21996e-17	5.88877e-16
ENSMUSG00000031343	Gabra3	472.177	-0.560228	0.0656467	-8.53398	1.41391e-17	6.766e-16
ENSMUSG00000005125	Ndrg1	977.857	-0.537298	0.0641857	-8.371	5.71308e-17	2.64988e-15
ENSMUSG00000061232	H2-K1	235.412	-0.905529	0.108554	-8.34177	7.31872e-17	3.36641e-15
ENSMUSG00000027419	Pcsk2	2635.34	-0.370558	0.0446972	-8.2904	1.12872e-16	5.17748e-15
ENSMUSG00000031278	Acsl4	4014.93	-0.312467	0.0380731	-8.20704	2.2671e-16	1.0202e-14
ENSMUSG00000029298	Gbp9	24.4422	-2.64042	0.3224	-8.18988	2.61484e-16	1.1735e-14
ENSMUSG00000016487	Ppfibp1	1329.56	-0.405935	0.0498177	-8.14842	3.6872e-16	1.63269e-14
ENSMUSG00000050211	Pla2g4e	149.514	-0.87674	0.109754	-7.98825	1.36868e-15	5.94947e-14
ENSMUSG00000019966	Kitl	1092.87	-0.540803	0.067765	-7.98057	1.45665e-15	6.29886e-14
ENSMUSG00000106847	Peg13	2519.36	-0.388421	0.0488555	-7.95041	1.85896e-15	7.91489e-14
ENSMUSG00000024074	Crim1	2727.26	-0.384654	0.0488444	-7.8751	3.4046e-15	1.40981e-13
ENSMUSG00000032172	Olfm2	961.363	-0.389924	0.0497895	-7.83145	4.82264e-15	1.99204e-13
ENSMUSG00000024713	Pcsk5	1386.16	-0.387101	0.0495765	-7.80816	5.80298e-15	2.38511e-13
ENSMUSG00000031283	Chrdl1	115.783	-1.07537	0.141662	-7.59111	3.1718e-14	1.26302e-12
ENSMUSG00000021587	Pcsk1	496.454	-0.517117	0.0683097	-7.57018	3.72702e-14	1.47702e-12
ENSMUSG00000022773	Ypel1	781.335	-0.421886	0.0562036	-7.50639	6.0779e-14	2.36355e-12
ENSMUSG00000022893	Adamts1	1058.58	-0.396047	0.0528714	-7.49075	6.84791e-14	2.65057e-12
ENSMUSG00000040613	Apobec1	122.408	-1.1881	0.160069	-7.42242	1.15e-13	4.36974e-12
ENSMUSG00000027568	Ntsr1	756.538	-0.399265	0.0538745	-7.41102	1.25328e-13	4.75131e-12
ENSMUSG00000027977	Ndst3	210.051	-0.836615	0.112903	-7.41005	1.26252e-13	4.77541e-12
ENSMUSG00000040016	Ptger3	434.079	-0.482032	0.0664709	-7.25178	4.11343e-13	1.51114e-11
ENSMUSG00000028927	Padi2	107.819	-1.13482	0.156515	-7.25059	4.14955e-13	1.52105e-11
ENSMUSG00000004151	Etv1	422.435	-0.49361	0.0681512	-7.24288	4.39271e-13	1.60663e-11
ENSMUSG00000028005	Gucy1b1	2196.23	-0.301689	0.0418387	-7.21077	5.56367e-13	2.00836e-11
ENSMUSG00000037400	Atp11b	1966.88	-0.398465	0.0556028	-7.16627	7.70685e-13	2.74618e-11
ENSMUSG00000032373	Car12	138.253	-1.02275	0.144041	-7.10044	1.24361e-12	4.35657e-11
ENSMUSG00000007653	Gabrb2	1548.42	-0.305397	0.04327	-7.05793	1.69002e-12	5.85862e-11
ENSMUSG00000008206	Cers4	838.224	-0.37462	0.0531903	-7.04301	1.88134e-12	6.50825e-11
ENSMUSG00000071265	1700086L19Rik	386.287	-0.468169	0.067019	-6.98562	2.83607e-12	9.63046e-11
ENSMUSG00000025278	Flnb	812.429	-0.463484	0.0668711	-6.931	4.17867e-12	1.39611e-10
ENSMUSG00000003541	Ier3	39.1661	-1.50391	0.21859	-6.88005	5.98314e-12	1.97123e-10
ENSMUSG00000063260	Syt10	85.0132	-1.12827	0.164066	-6.87693	6.11566e-12	2.0109e-10
ENSMUSG00000022565	Plec	1788.25	-0.437969	0.0639362	-6.85011	7.37958e-12	2.41692e-10
ENSMUSG00000034981	Parm1	776.675	-0.37324	0.0548191	-6.80857	9.85719e-12	3.19062e-10
ENSMUSG00000058070	Eml1	1046.98	-0.34933	0.0514678	-6.78736	1.14202e-11	3.66793e-10
ENSMUSG00000017756	Slc12a7	112.793	-0.868009	0.128776	-6.74045	1.57899e-11	5.02283e-10
ENSMUSG00000027669	Gnb4	1006.12	-0.330363	0.0492128	-6.71296	1.90713e-11	6.00909e-10
ENSMUSG00000068699	Flnc	117.209	-0.831021	0.124371	-6.68181	2.3601e-11	7.38032e-10
ENSMUSG00000045733	Sprn	1154.73	-0.335894	0.0504217	-6.66169	2.70695e-11	8.41739e-10
ENSMUSG00000040296	Ddx58	72.9007	-1.14727	0.172257	-6.66022	2.73413e-11	8.48602e-10
ENSMUSG00000017677	Wsb1	1126.97	-0.337191	0.050841	-6.63228	3.30548e-11	1.01643e-09
ENSMUSG00000052560	Cpne8	245.728	-0.603149	0.0932799	-6.46602	1.00619e-10	2.99424e-09
ENSMUSG00000054976	Nyap2	1312.55	-0.418918	0.0648072	-6.46406	1.01927e-10	3.02774e-09
ENSMUSG00000000120	Ngfr	256.613	-0.833407	0.129252	-6.44794	1.13378e-10	3.34394e-09
ENSMUSG00000047407	Tgif1	47.2029	-1.23707	0.191902	-6.44633	1.14588e-10	3.37365e-09
ENSMUSG00000020431	Adcy1	4739.53	-0.319339	0.0498957	-6.40012	1.55255e-10	4.53078e-09
ENSMUSG00000022860	Chodl	405.232	-0.466234	0.0735891	-6.33564	2.36355e-10	6.75502e-09
ENSMUSG00000021708	Rasgrf2	1205.32	-0.356487	0.0566951	-6.28779	3.22014e-10	9.01692e-09
ENSMUSG00000036036	Zfp57	923.818	-0.423378	0.0673948	-6.28206	3.34124e-10	9.34027e-09
ENSMUSG00000024256	Adcyap1	81.548	-1.03381	0.16639	-6.21314	5.19359e-10	1.42309e-08
ENSMUSG00000029878	Dbpht2	624.198	-0.498075	0.0803973	-6.19517	5.8221e-10	1.58485e-08
ENSMUSG00000020173	Cobl	243.741	-0.580151	0.0937882	-6.18575	6.18061e-10	1.67695e-08
ENSMUSG00000020176	Grb10	1163.59	-0.344665	0.056086	-6.14529	7.98154e-10	2.14455e-08
ENSMUSG00000018589	Glra2	630.663	-0.386425	0.062893	-6.14418	8.03799e-10	2.15276e-08
ENSMUSG00000044216	Kcnj4	1017.77	-0.348406	0.056705	-6.14419	8.03731e-10	2.15276e-08
ENSMUSG00000039294	Cybc1	281.8	-0.490982	0.0799327	-6.14244	8.12616e-10	2.17287e-08
ENSMUSG00000018906	P4ha2	243.065	-0.594635	0.0968324	-6.14087	8.20704e-10	2.19096e-08
ENSMUSG00000033880	Lgals3bp	65.9104	-1.18456	0.19297	-6.1386	8.32533e-10	2.21542e-08
ENSMUSG00000076441	Ass1	21.7758	-2.24669	0.367679	-6.11047	9.93367e-10	2.62657e-08
ENSMUSG00000039960	Rhou	281.788	-0.484708	0.0794925	-6.09752	1.07724e-09	2.83364e-08
ENSMUSG00000049502	Dtx3l	96.4	-1.07721	0.177561	-6.0667	1.30564e-09	3.4142e-08
ENSMUSG00000028803	Nipal3	264.302	-0.601863	0.0995452	-6.04613	1.4837e-09	3.86764e-08
ENSMUSG00000017144	Rnd3	660.416	-0.428129	0.0708272	-6.04469	1.49694e-09	3.89602e-08
ENSMUSG00000026355	Mcm6	592.889	-0.397361	0.0658206	-6.03703	1.56977e-09	4.07919e-08
ENSMUSG00000001552	Jup	789.931	-0.352005	0.0585687	-6.01011	1.85397e-09	4.76551e-08
ENSMUSG00000045667	Smtnl2	77.3491	-1.05429	0.175896	-5.99384	2.04949e-09	5.24373e-08
ENSMUSG00000000056	Narf	2123.44	-0.374896	0.0626639	-5.98265	2.19536e-09	5.574e-08
ENSMUSG00000024308	Tapbp	444.361	-0.455506	0.0761469	-5.98194	2.20497e-09	5.58985e-08
ENSMUSG00000009292	Trpm2	316.626	-0.534739	0.0897401	-5.95875	2.54181e-09	6.33735e-08
ENSMUSG00000020388	Pdlim4	130.157	-0.771565	0.129934	-5.93813	2.88292e-09	7.12364e-08
ENSMUSG00000032715	Trib3	26.9966	-1.58261	0.267206	-5.92282	3.16472e-09	7.78522e-08
ENSMUSG00000078566	Bnip3	415.284	-0.629767	0.106512	-5.91262	3.36713e-09	8.25867e-08
ENSMUSG00000048251	Bcl11b	2325.63	-0.330809	0.0561169	-5.895	3.74675e-09	9.07705e-08
ENSMUSG00000052353	Cemip	350.772	-0.444694	0.0754835	-5.89127	3.83234e-09	9.236e-08
ENSMUSG00000038393	Txnip	225.78	-0.693629	0.118049	-5.87579	4.20824e-09	1.0098e-07
ENSMUSG00000022754	Tmem45a	157.854	-0.803224	0.138282	-5.8086	6.2998e-09	1.48803e-07
ENSMUSG00000003411	Rab3b	377.997	-0.400562	0.0690738	-5.79905	6.66927e-09	1.56638e-07
ENSMUSG00000029161	Cgref1	516.201	-0.4054	0.0703733	-5.7607	8.37643e-09	1.94805e-07
ENSMUSG00000028007	Snx7	703.126	-0.360598	0.062672	-5.75374	8.72926e-09	2.02443e-07
ENSMUSG00000044864	Ankrd50	2963.75	-0.3271	0.0569921	-5.7394	9.50138e-09	2.19736e-07
ENSMUSG00000034898	Filip1	656.43	-0.383278	0.0668713	-5.73159	9.94963e-09	2.29418e-07
ENSMUSG00000047205	Dusp18	520.664	-0.382865	0.0668192	-5.72986	1.00514e-08	2.31167e-07
ENSMUSG00000075702	Selenom	796.278	-0.352545	0.0621959	-5.6683	1.44223e-08	3.25827e-07
ENSMUSG00000041112	Elmo1	1017.71	-0.353564	0.0625241	-5.65485	1.55983e-08	3.51914e-07
ENSMUSG00000039116	Adgrg6	130.009	-0.748532	0.132629	-5.64379	1.66345e-08	3.74784e-07
ENSMUSG00000028572	Hook1	1019.84	-0.302466	0.053705	-5.632	1.78135e-08	4.00261e-07
ENSMUSG00000023067	Cdkn1a	294.839	-0.495938	0.0881127	-5.62845	1.81835e-08	4.08024e-07
ENSMUSG00000019539	Rcn3	100.207	-0.815529	0.145544	-5.60333	2.10275e-08	4.69934e-07
ENSMUSG00000024338	Psmb8	23.1082	-1.68164	0.30162	-5.57535	2.47026e-08	5.43293e-07
ENSMUSG00000042724	Map3k9	1596	-0.343706	0.0617023	-5.57039	2.54172e-08	5.56798e-07
ENSMUSG00000030450	Oca2	44.7323	-1.2032	0.216075	-5.56843	2.5704e-08	5.62338e-07
ENSMUSG00000021478	Drd1	69.8825	-0.998314	0.179346	-5.56642	2.60023e-08	5.68115e-07
ENSMUSG00000022906	Parp9	50.9923	-1.2984	0.234454	-5.53798	3.05987e-08	6.61577e-07
ENSMUSG00000030930	Chst15	486.108	-0.436193	0.07878	-5.53685	3.07966e-08	6.64991e-07
ENSMUSG00000099696	2900052N01Rik	115.345	-0.88436	0.159854	-5.53231	3.16047e-08	6.81553e-07
ENSMUSG00000033685	Ucp2	45.1571	-1.63702	0.296362	-5.52372	3.31897e-08	7.1388e-07
ENSMUSG00000034570	Inpp5j	428.374	-0.351681	0.064011	-5.49406	3.92791e-08	8.36191e-07
ENSMUSG00000041774	Ydjc	425.808	-0.362044	0.0661017	-5.47708	4.32399e-08	9.13484e-07
ENSMUSG00000074939	Chrm5	83.2078	-0.873561	0.160618	-5.43874	5.36598e-08	1.12361e-06
ENSMUSG00000039313	Minar1	59.0572	-1.13848	0.20974	-5.42806	5.69693e-08	1.18692e-06
ENSMUSG00000039661	Dusp26	175.873	-0.67187	0.123777	-5.42807	5.69671e-08	1.18692e-06
ENSMUSG00000035504	Reep6	407.086	-0.384467	0.0708381	-5.42741	5.71785e-08	1.18979e-06
ENSMUSG00000020486	Septin4	90.7839	-0.808948	0.149098	-5.4256	5.77614e-08	1.19891e-06
ENSMUSG00000015090	Ptgds	150.062	-0.598524	0.110332	-5.42475	5.80358e-08	1.2031e-06
ENSMUSG00000051855	Mest	1538.72	-0.38287	0.0708353	-5.40508	6.4781e-08	1.32965e-06
ENSMUSG00000027560	Dok5	427.03	-0.373172	0.0690885	-5.40136	6.61378e-08	1.35583e-06
ENSMUSG00000020473	Aebp1	117.5	-0.714309	0.13228	-5.39998	6.66478e-08	1.36291e-06
ENSMUSG00000053617	Sh3pxd2a	650.048	-0.429465	0.0797438	-5.38556	7.2221e-08	1.46605e-06
ENSMUSG00000035561	Aldh1b1	367.906	-0.417779	0.0776191	-5.38242	7.34898e-08	1.48999e-06
ENSMUSG00000027009	Itga4	471.497	-0.468563	0.0871498	-5.37653	7.59351e-08	1.53581e-06
ENSMUSG00000041607	Mbp	143.458	-0.677563	0.126543	-5.35443	8.58282e-08	1.71915e-06
ENSMUSG00000025993	Slc40a1	93.4177	-0.738975	0.13841	-5.33904	9.34403e-08	1.85818e-06
ENSMUSG00000041992	Rapgef5	583.695	-0.333773	0.0629111	-5.30547	1.12382e-07	2.21102e-06
ENSMUSG00000073411	H2-D1	388.724	-0.399558	0.0753792	-5.30064	1.15397e-07	2.26229e-06
ENSMUSG00000071637	Cebpd	151.965	-0.624586	0.11789	-5.29802	1.17066e-07	2.29231e-06
ENSMUSG00000030303	Far2	171.098	-0.602395	0.114181	-5.27579	1.32185e-07	2.57019e-06
ENSMUSG00000032297	Celf6	719.566	-0.311128	0.0589825	-5.27492	1.32812e-07	2.57936e-06
ENSMUSG00000024008	Cpne5	474.07	-0.332029	0.0629998	-5.27032	1.36187e-07	2.63987e-06
ENSMUSG00000030844	Rgs10	572.886	-0.424398	0.0807693	-5.25445	1.48466e-07	2.85333e-06
ENSMUSG00000003617	Cp	132.98	-0.72755	0.13873	-5.24437	1.5682e-07	3.00506e-06
ENSMUSG00000026421	Csrp1	270.692	-0.445322	0.084916	-5.24427	1.56904e-07	3.00506e-06
ENSMUSG00000058173	Smco4	91.5062	-0.775542	0.148091	-5.23692	1.63276e-07	3.11632e-06
ENSMUSG00000051401	Kctd16	490.69	-0.390655	0.0748847	-5.21675	1.82087e-07	3.45549e-06
ENSMUSG00000026321	Tnfrsf11a	112.251	-0.623825	0.120212	-5.18939	2.10987e-07	3.98118e-06
ENSMUSG00000024511	Rab27b	340.31	-0.424073	0.0817741	-5.18591	2.14968e-07	4.05169e-06
ENSMUSG00000023484	Prph	216.319	-0.475295	0.0918032	-5.17733	2.25084e-07	4.23276e-06
ENSMUSG00000033361	Prrg3	262.584	-0.549655	0.10624	-5.1737	2.295e-07	4.31092e-06
ENSMUSG00000050875	Minar2	150.306	-0.600638	0.116583	-5.15203	2.57687e-07	4.81315e-06
ENSMUSG00000034472	Rasd2	106.623	-0.700289	0.136218	-5.14092	2.73389e-07	5.06214e-06
ENSMUSG00000035929	H2-Q4	53.7319	-0.951485	0.185175	-5.13831	2.77223e-07	5.12615e-06
ENSMUSG00000002799	Jag2	533.756	-0.361653	0.0705224	-5.1282	2.92521e-07	5.39103e-06
ENSMUSG00000023022	Lima1	227.009	-0.462869	0.0903098	-5.12534	2.96994e-07	5.46739e-06
ENSMUSG00000030406	Gipr	62.6762	-1.25981	0.247337	-5.09347	3.51563e-07	6.36609e-06
ENSMUSG00000025608	Podxl	555.67	-0.371823	0.0730648	-5.08896	3.60039e-07	6.49831e-06
ENSMUSG00000091705	H2-Q2	48.4966	-0.957498	0.190469	-5.02706	4.98047e-07	8.7886e-06
ENSMUSG00000048612	Myof	84.9485	-0.829713	0.165142	-5.02424	5.05418e-07	8.89032e-06
ENSMUSG00000020773	Trim47	86.9773	-0.781029	0.156238	-4.99897	5.7636e-07	1.00848e-05
ENSMUSG00000062393	Dgkk	290.336	-0.431198	0.0864424	-4.98827	6.09238e-07	1.06153e-05
ENSMUSG00000034485	Uaca	197.293	-0.623243	0.125067	-4.98326	6.25215e-07	1.08595e-05
ENSMUSG00000038026	Kcnj9	356.472	-0.434972	0.0879885	-4.94351	7.67294e-07	1.31485e-05
ENSMUSG00000030500	Slc17a6	514.042	-0.381126	0.0771684	-4.93889	7.85696e-07	1.345e-05
ENSMUSG00000001473	Tubb6	78.6916	-0.727306	0.147669	-4.92523	8.42614e-07	1.43063e-05
ENSMUSG00000026687	Aldh9a1	552.388	-0.328661	0.0669365	-4.91005	9.10548e-07	1.53343e-05
ENSMUSG00000040033	Stat2	434.544	-0.375893	0.0770274	-4.87999	1.0609e-06	1.7581e-05
ENSMUSG00000014444	Piezo1	259.926	-0.41492	0.0851068	-4.87529	1.08651e-06	1.79696e-05
ENSMUSG00000007041	Clic1	172.011	-0.548577	0.11271	-4.86714	1.13224e-06	1.85962e-05
ENSMUSG00000028121	Bcar3	74.7246	-0.779923	0.160337	-4.86427	1.14882e-06	1.87942e-05
ENSMUSG00000029561	Oasl2	34.7112	-1.39812	0.287415	-4.86446	1.14771e-06	1.87942e-05
ENSMUSG00000030747	Dgat2	716.766	-0.303973	0.0628298	-4.83804	1.31128e-06	2.1305e-05
ENSMUSG00000097789	Gm2115	239.025	-0.426848	0.0882356	-4.8376	1.31418e-06	2.13314e-05
ENSMUSG00000002083	Bbc3	197.572	-0.525542	0.108858	-4.82777	1.38073e-06	2.23025e-05
ENSMUSG00000022372	Sla	176.408	-0.501015	0.103892	-4.82245	1.41804e-06	2.28164e-05
ENSMUSG00000039106	Htr5a	80.9963	-0.705134	0.146439	-4.81521	1.47042e-06	2.36135e-05
ENSMUSG00000019590	Cyb561	348.788	-0.430092	0.089429	-4.80931	1.51452e-06	2.42981e-05
ENSMUSG00000030847	Bag3	126.745	-0.708347	0.147463	-4.80354	1.55881e-06	2.49365e-05
ENSMUSG00000025592	Dach2	568.507	-0.362944	0.0758939	-4.78225	1.73343e-06	2.75442e-05
ENSMUSG00000041189	Chrnb1	15.354	-1.63333	0.342128	-4.77403	1.80573e-06	2.86381e-05
ENSMUSG00000004105	Angptl2	93.8373	-0.776944	0.162953	-4.76791	1.86145e-06	2.94095e-05
ENSMUSG00000030946	Lhpp	309.51	-0.439462	0.0924564	-4.75318	2.00243e-06	3.1487e-05
ENSMUSG00000048218	Amigo2	471.698	-0.354931	0.0749327	-4.73667	2.1726e-06	3.39698e-05
ENSMUSG00000020963	Tshr	59.4875	-0.904938	0.191284	-4.73087	2.23559e-06	3.48563e-05
ENSMUSG00000022587	Ly6e	510.117	-0.337469	0.0718727	-4.69537	2.66121e-06	4.11447e-05
ENSMUSG00000027827	Kcnab1	366.408	-0.437174	0.0933743	-4.68195	2.8416e-06	4.35686e-05
ENSMUSG00000027831	Veph1	51.9511	-0.950577	0.203534	-4.67036	3.0067e-06	4.59726e-05
ENSMUSG00000047959	Kcna3	217.574	-0.478748	0.102587	-4.66674	3.06013e-06	4.67036e-05
ENSMUSG00000024186	Rgs11	300.406	-0.557454	0.119765	-4.65457	3.2465e-06	4.92762e-05
ENSMUSG00000030898	Cckbr	58.686	-0.829173	0.178247	-4.65183	3.29009e-06	4.98923e-05
ENSMUSG00000005553	Atp4a	41.0894	-1.0086	0.217041	-4.64707	3.36684e-06	5.09166e-05
ENSMUSG00000052125	F730043M19Rik	317.277	-0.42657	0.0921013	-4.63153	3.62978e-06	5.4496e-05
ENSMUSG00000020303	Stc2	204.028	-0.451815	0.097731	-4.62304	3.78149e-06	5.66711e-05
ENSMUSG00000047821	Trim16	29.0577	-1.22338	0.265255	-4.61208	3.98658e-06	5.95299e-05
ENSMUSG00000057969	Sema3b	34.5459	-1.21244	0.26361	-4.59934	4.23823e-06	6.30043e-05
ENSMUSG00000079654	Prrt4	139.019	-0.542777	0.119092	-4.55763	5.17337e-06	7.55531e-05
ENSMUSG00000054944	5330416C01Rik	214.832	-0.401515	0.0882178	-4.55141	5.3287e-06	7.75487e-05
ENSMUSG00000027737	Slc7a11	197.826	-0.595608	0.130979	-4.54734	5.43283e-06	7.89258e-05
ENSMUSG00000020990	Cdkl1	64.0871	-0.813912	0.179008	-4.5468	5.44688e-06	7.89917e-05
ENSMUSG00000064125	Prr36	1203.97	-0.307224	0.0676347	-4.54241	5.5616e-06	8.0585e-05
ENSMUSG00000023232	Serinc2	150.431	-0.528403	0.116407	-4.53927	5.64485e-06	8.17199e-05
ENSMUSG00000079481	Nhsl2	353.887	-0.414035	0.0914879	-4.52558	6.02313e-06	8.66673e-05
ENSMUSG00000097545	Mir124a-1hg	932.519	-0.311233	0.0688924	-4.51767	6.25242e-06	8.95908e-05
ENSMUSG00000025739	Gng13	73.1365	-0.719141	0.159437	-4.51049	6.46774e-06	9.24241e-05
ENSMUSG00000097183	Gm17501	21.3107	-1.47856	0.32893	-4.49507	6.95474e-06	9.90424e-05
ENSMUSG00000020131	Pcsk4	43.4369	-0.933248	0.208112	-4.48435	7.31364e-06	0.00010362
ENSMUSG00000037161	Mgarp	27.9243	-1.57451	0.35156	-4.47864	7.51185e-06	0.000105886
ENSMUSG00000020766	Galk1	112.095	-0.611914	0.136643	-4.47819	7.5278e-06	0.000106021
ENSMUSG00000004044	Cavin1	108.182	-0.669916	0.149801	-4.47203	7.74814e-06	0.000108756
ENSMUSG00000032360	Hcrtr2	132.244	-0.576363	0.129014	-4.46746	7.91537e-06	0.000110915
ENSMUSG00000097462	9530026P05Rik	41.7782	-1.03287	0.23172	-4.4574	8.29605e-06	0.000115859
ENSMUSG00000027489	Necab3	113.178	-0.539549	0.121124	-4.45453	8.40788e-06	0.000117125
ENSMUSG00000040219	Ttc12	37.1596	-1.05144	0.236149	-4.45247	8.48875e-06	0.000118124
ENSMUSG00000039384	Dusp10	96.8795	-0.654516	0.149315	-4.38346	1.1681e-05	0.000159378
ENSMUSG00000014813	Stc1	151.638	-0.538269	0.123461	-4.35984	1.30159e-05	0.000175857
ENSMUSG00000041771	Slc24a4	136.474	-0.531379	0.12194	-4.3577	1.31435e-05	0.000177438
ENSMUSG00000025324	Atp10a	54.4912	-0.856245	0.197502	-4.33538	1.45506e-05	0.00019485
ENSMUSG00000025161	Slc16a3	58.427	-1.80077	0.41576	-4.33126	1.48255e-05	0.000197892
ENSMUSG00000034422	Parp14	54.6179	-0.962192	0.222181	-4.33068	1.48652e-05	0.000198103
ENSMUSG00000032338	Hcn4	541.093	-0.311507	0.0720066	-4.32608	1.51785e-05	0.000201955
ENSMUSG00000021215	Net1	202.857	-0.453554	0.104848	-4.32584	1.51954e-05	0.000202018
ENSMUSG00000024197	Plin3	88.3263	-0.626758	0.145132	-4.31855	1.57059e-05	0.000208278
ENSMUSG00000022500	Litaf	121.198	-0.50465	0.116951	-4.31505	1.59566e-05	0.000211123
ENSMUSG00000054204	Alkal2	127.024	-0.516977	0.119834	-4.31412	1.60238e-05	0.000211843
ENSMUSG00000030560	Ctsc	169.927	-0.479985	0.111401	-4.30864	1.64261e-05	0.000216817
ENSMUSG00000037321	Tap1	234.917	-0.42528	0.0990409	-4.29398	1.75497e-05	0.000230548
ENSMUSG00000026193	Fn1	1136.56	-0.511838	0.119238	-4.29259	1.76603e-05	0.000231634
ENSMUSG00000047344	Lancl3	86.0334	-0.679519	0.15852	-4.28665	1.81386e-05	0.000237095
ENSMUSG00000050069	Grem2	209.81	-0.495823	0.11567	-4.28654	1.8148e-05	0.000237095
ENSMUSG00000037820	Tgm2	29.7419	-1.21397	0.283446	-4.28289	1.84483e-05	0.00024064
ENSMUSG00000026141	Col19a1	367.269	-0.306609	0.0716324	-4.28031	1.86634e-05	0.000243254
ENSMUSG00000026726	Cubn	146.136	-0.514235	0.120274	-4.27554	1.90675e-05	0.000247639
ENSMUSG00000052861	Dnah6	77.3853	-0.646813	0.151285	-4.27546	1.90744e-05	0.000247639
ENSMUSG00000060487	Samd5	172.151	-0.464657	0.108921	-4.26601	1.98995e-05	0.000257747
ENSMUSG00000048004	Tmem196	24.8367	-1.17419	0.275394	-4.26368	2.01085e-05	0.000260048
ENSMUSG00000051278	Zgrf1	163.512	-0.503804	0.118497	-4.25164	2.12215e-05	0.00027359
ENSMUSG00000020014	Cfap54	234.072	-0.398419	0.0939097	-4.24257	2.2097e-05	0.000284215
ENSMUSG00000042115	Klhdc8a	262.11	-0.346501	0.0818597	-4.23287	2.30731e-05	0.000295348
ENSMUSG00000023991	Foxp4	675.448	-0.315866	0.0747616	-4.22498	2.38957e-05	0.000304285
ENSMUSG00000035637	Grhpr	68.8272	-0.735415	0.174909	-4.20456	2.61596e-05	0.00033083
ENSMUSG00000073755	5730409E04Rik	452.644	-0.305825	0.072998	-4.18949	2.79577e-05	0.000352496
ENSMUSG00000004952	Rasa4	57.194	-0.802677	0.192068	-4.17914	2.92615e-05	0.000367817
ENSMUSG00000054855	Rnd1	362.707	-0.351163	0.0840751	-4.17678	2.95667e-05	0.000371373
ENSMUSG00000075224	Lrrc55	440.726	-0.30925	0.0740959	-4.17365	2.99758e-05	0.000375943
ENSMUSG00000055692	Tmem191c	335.535	-0.354799	0.0850253	-4.17286	3.00795e-05	0.000376959
ENSMUSG00000063765	Chadl	86.7456	-0.674198	0.162089	-4.15943	3.1904e-05	0.000398022
ENSMUSG00000022026	Olfm4	82.8148	-0.705308	0.169658	-4.15723	3.22128e-05	0.000401572
ENSMUSG00000016763	Scube1	191.676	-0.44622	0.107456	-4.15259	3.28729e-05	0.000409187
ENSMUSG00000038930	Rccd1	123.548	-0.504011	0.121531	-4.14719	3.36574e-05	0.000418534
ENSMUSG00000035778	Ggta1	52.4336	-0.822456	0.199031	-4.13231	3.59139e-05	0.000444845
ENSMUSG00000021070	Bdkrb2	19.1807	-1.33526	0.323362	-4.1293	3.6387e-05	0.000449558
ENSMUSG00000029484	Anxa3	28.6146	-1.23726	0.299838	-4.12641	3.68467e-05	0.000454562
ENSMUSG00000025492	Ifitm3	26.2462	-1.20622	0.292825	-4.11924	3.80132e-05	0.000468256
ENSMUSG00000033910	Gucy1a1	295.592	-0.347629	0.0844121	-4.11824	3.81782e-05	0.00046994
ENSMUSG00000030107	Usp18	30.6431	-1.19429	0.29018	-4.1157	3.86012e-05	0.000473742
ENSMUSG00000060985	Tdrd5	92.7435	-0.565762	0.138323	-4.09016	4.31078e-05	0.000526327
ENSMUSG00000093910	Zfp853	163.233	-0.456615	0.111703	-4.08777	4.35535e-05	0.00053021
ENSMUSG00000031026	Trim66	189.735	-0.468542	0.114819	-4.08069	4.49018e-05	0.000544628
ENSMUSG00000042622	Maff	47.9828	-0.924009	0.22661	-4.07753	4.55165e-05	0.00055168
ENSMUSG00000040714	Klc3	32.5996	-0.971737	0.239401	-4.05904	4.92755e-05	0.000592055
ENSMUSG00000026058	Khdrbs2	140.794	-0.433993	0.107067	-4.05349	5.04589e-05	0.000605835
ENSMUSG00000039899	Fgl2	121.531	-0.505262	0.125304	-4.03229	5.52369e-05	0.000654215
ENSMUSG00000020387	Jade2	280.842	-0.331304	0.0821937	-4.03077	5.55938e-05	0.000657504
ENSMUSG00000021575	Ahrr	144.786	-0.484906	0.120593	-4.02101	5.79487e-05	0.000683407
ENSMUSG00000089759	3632454L22Rik	30.4993	-1.01247	0.251931	-4.01885	5.84826e-05	0.000688726
ENSMUSG00000049612	Omg	376.457	-0.34707	0.0867801	-3.99942	6.34988e-05	0.000742533
ENSMUSG00000037014	Sstr4	124.048	-0.516124	0.129249	-3.99325	6.51728e-05	0.000760163
ENSMUSG00000030701	Plekhb1	113.219	-0.548496	0.137528	-3.98824	6.65663e-05	0.000775129
ENSMUSG00000039488	Cntn5	221.525	-0.363765	0.0913769	-3.98093	6.86458e-05	0.000794884
ENSMUSG00000034684	Sema3f	39.3349	-0.927362	0.233573	-3.97033	7.17746e-05	0.00082593
ENSMUSG00000051022	Hs3st1	70.5479	-0.750926	0.189305	-3.96675	7.28589e-05	0.000835513
ENSMUSG00000024437	Gm8615	93.4396	-0.550775	0.138993	-3.96262	7.41306e-05	0.000848924
ENSMUSG00000031374	Zfp92	42.7845	-0.925346	0.233747	-3.95874	7.53452e-05	0.000861051
ENSMUSG00000029826	Zc3hav1	38.209	-0.947347	0.239401	-3.95716	7.58472e-05	0.000866192
ENSMUSG00000071317	Bves	226.095	-0.361607	0.0918398	-3.93737	8.23786e-05	0.000935634
ENSMUSG00000050914	Ankrd37	55.4172	-0.836501	0.21254	-3.93573	8.29429e-05	0.000940756
ENSMUSG00000048978	Nrsn1	307.448	-0.331793	0.0845766	-3.92299	8.74561e-05	0.000986555
ENSMUSG00000033170	Card10	39.415	-0.887259	0.226714	-3.91357	9.09431e-05	0.00102034
ENSMUSG00000032698	Lmo2	234.46	-0.345296	0.0883155	-3.9098	9.23709e-05	0.00103566
ENSMUSG00000036246	Gmip	205.453	-0.380671	0.0973981	-3.9084	9.29106e-05	0.00104101
ENSMUSG00000043439	Epop	248.818	-0.373898	0.0958201	-3.90208	9.53708e-05	0.00106714
ENSMUSG00000040133	Gpr176	235.437	-0.389891	0.100022	-3.89807	9.69618e-05	0.00108202
ENSMUSG00000055489	Ano5	114.78	-0.522039	0.134119	-3.89236	9.92719e-05	0.00110557
ENSMUSG00000032380	Dapk2	33.5965	-1.12728	0.289826	-3.88951	0.000100449	0.00111513
ENSMUSG00000033740	St18	362.594	-0.327085	0.0841145	-3.88857	0.000100836	0.00111849
ENSMUSG00000031910	Has3	123.753	-0.516656	0.133339	-3.87477	0.000106725	0.00117674
ENSMUSG00000053166	Cdh22	277.635	-0.391724	0.101363	-3.86457	0.000111286	0.00122378
ENSMUSG00000030064	Frmd4b	366.099	-0.311828	0.0808965	-3.85465	0.000115895	0.00126817
ENSMUSG00000029283	Cdc7	202.03	-0.359466	0.0933823	-3.8494	0.000118406	0.00129266
ENSMUSG00000022025	Cnmd	31.5495	-0.974892	0.253557	-3.84486	0.000120621	0.00131424
ENSMUSG00000029185	Fam114a1	96.4223	-0.539376	0.14054	-3.83787	0.000124105	0.00134867
ENSMUSG00000028047	Thbs3	279.765	-0.359394	0.0936849	-3.8362	0.000124953	0.001357
ENSMUSG00000061859	Patj	208.496	-0.407624	0.106285	-3.83521	0.000125457	0.00136157
ENSMUSG00000024601	Isoc1	383.32	-0.344879	0.0902313	-3.82217	0.000132285	0.00142821
ENSMUSG00000084890	A830036E02Rik	94.7911	-0.556032	0.146272	-3.80136	0.000143903	0.00153567
ENSMUSG00000032548	Slco2a1	150.267	-0.463487	0.12218	-3.79349	0.000148544	0.00158012
ENSMUSG00000026475	Rgs16	157.783	-0.448756	0.118697	-3.78068	0.000156404	0.00164999
ENSMUSG00000031654	Cbln1	173.266	-0.42974	0.113746	-3.77806	0.000158054	0.00166423
ENSMUSG00000033022	Cdo1	315.092	-0.30359	0.0808806	-3.75356	0.000174339	0.00181336
ENSMUSG00000032392	Parp16	67.7566	-0.615792	0.164331	-3.74728	0.000178764	0.00185061
ENSMUSG00000034059	Ypel4	166.112	-0.392146	0.10476	-3.74328	0.000181633	0.00187534
ENSMUSG00000045466	Zfp956	304.695	-0.328568	0.0879552	-3.73564	0.000187242	0.00192873
ENSMUSG00000061186	Sfmbt2	203.175	-0.350674	0.0939458	-3.73273	0.000189415	0.00194752
ENSMUSG00000026247	Ecel1	76.3962	-0.617567	0.166262	-3.71443	0.000203662	0.00207728
ENSMUSG00000031297	Slc7a3	77.2965	-0.598934	0.161302	-3.71312	0.000204724	0.00208683
ENSMUSG00000000628	Hk2	294.506	-1.09014	0.29521	-3.69276	0.000221832	0.00224605
ENSMUSG00000021294	Kif26a	250.174	-0.366835	0.0994067	-3.69024	0.000224043	0.00226429
ENSMUSG00000036986	Pml	59.5507	-0.741076	0.200835	-3.68997	0.000224281	0.00226532
ENSMUSG00000031104	Rab33a	252.745	-0.363739	0.0987892	-3.68197	0.000231442	0.00232915
ENSMUSG00000049148	Plcxd3	285.51	-0.304359	0.0826848	-3.68096	0.000232359	0.00233696
ENSMUSG00000110249	9330121K16Rik	173.072	-0.381379	0.103712	-3.6773	0.000235719	0.00236932
ENSMUSG00000022696	Sidt1	338.519	-0.321093	0.0874126	-3.67331	0.000239429	0.00239935
ENSMUSG00000073478	D730003I15Rik	45.5465	-0.8109	0.221282	-3.66455	0.00024777	0.00247249
ENSMUSG00000040483	Xaf1	18.1635	-1.25587	0.342748	-3.66412	0.000248193	0.00247522
ENSMUSG00000071550	Cfap44	152.941	-0.462922	0.126741	-3.6525	0.0002597	0.00257298
ENSMUSG00000040998	Npnt	219.556	-0.327946	0.0897962	-3.65211	0.000260096	0.00257537
ENSMUSG00000090086	AI480526	96.6283	-0.487643	0.133757	-3.64574	0.000266626	0.00263037
ENSMUSG00000032402	Smad3	284.922	-0.330799	0.0909669	-3.63648	0.000276391	0.00271085
ENSMUSG00000046618	Olfml2a	55.7993	-1.47746	0.407762	-3.62334	0.000290826	0.00284069
ENSMUSG00000000934	Top1mt	303.886	-0.33837	0.0935339	-3.61762	0.000297321	0.00290072
ENSMUSG00000050737	Ptges	44.2591	-0.758699	0.210535	-3.60367	0.000313752	0.00305205
ENSMUSG00000024948	Map4k2	191.142	-0.355479	0.0986657	-3.60287	0.000314723	0.00305792
ENSMUSG00000024981	Acsl5	111.713	-0.601861	0.16726	-3.59835	0.000320246	0.00310261
ENSMUSG00000037921	Ddx60	22.7294	-1.20174	0.334031	-3.59769	0.000321059	0.00310676
ENSMUSG00000037962	Rflna	18.7732	-1.11877	0.311817	-3.58791	0.000333339	0.00321061
ENSMUSG00000058740	Kcnt1	245.969	-0.307979	0.0858604	-3.58698	0.000334535	0.00322026
ENSMUSG00000027800	Tm4sf1	32.712	-0.866666	0.241774	-3.58461	0.000337583	0.00324584
ENSMUSG00000031950	Gabarapl2	162.688	-0.378653	0.106196	-3.56561	0.000363005	0.00346221
ENSMUSG00000026972	Arrdc1	123.37	-0.429064	0.120481	-3.56125	0.000369096	0.00351022
ENSMUSG00000042662	Dusp15	214.038	-0.353516	0.0992926	-3.56035	0.000370368	0.00352029
ENSMUSG00000090066	1110002E22Rik	73.2954	-0.610959	0.171809	-3.55603	0.000376505	0.00357658
ENSMUSG00000023912	Slc25a27	236.102	-0.353055	0.0993422	-3.55392	0.000379529	0.00359913
ENSMUSG00000024053	Emilin2	66.9435	-0.617833	0.174226	-3.54615	0.000390898	0.00369008
ENSMUSG00000075270	Pde11a	75.9544	-0.584837	0.165119	-3.54192	0.000397221	0.00373915
ENSMUSG00000025758	Plk4	184.388	-0.348752	0.0987852	-3.53041	0.000414917	0.0038837
ENSMUSG00000025533	Asl	179.615	-0.39159	0.110971	-3.52876	0.000417514	0.00389923
ENSMUSG00000011382	Dhdh	50.8636	-0.813199	0.230518	-3.5277	0.000419188	0.00391265
ENSMUSG00000031434	Morc4	230.44	-0.315651	0.0894831	-3.52749	0.000419516	0.00391352
ENSMUSG00000028004	Npy2r	76.164	-0.636132	0.180725	-3.51988	0.000431736	0.00400949
ENSMUSG00000031870	Pgr	296.518	-0.301957	0.0858077	-3.51899	0.000433185	0.0040207
ENSMUSG00000028876	Epha10	150.216	-0.470705	0.133808	-3.51777	0.000435197	0.00403487
ENSMUSG00000064023	Klk8	25.8805	-0.937565	0.266856	-3.51337	0.000442459	0.00408675
ENSMUSG00000002396	Ocel1	282.323	-0.329324	0.0937432	-3.51304	0.000443006	0.00408901
ENSMUSG00000046922	Gpr6	48.1357	-0.700029	0.199281	-3.51277	0.000443457	0.00409089
ENSMUSG00000022783	Spag6l	254.331	-0.322188	0.0923307	-3.4895	0.000483923	0.00441756
ENSMUSG00000002190	Clgn	149.044	-0.438981	0.125853	-3.48803	0.000486587	0.00443529
ENSMUSG00000010830	Kdelr3	28.0577	-0.961118	0.275551	-3.48799	0.000486667	0.00443529
ENSMUSG00000021831	Ero1a	342.142	-0.364213	0.104679	-3.47933	0.000502666	0.00455859
ENSMUSG00000031861	Lpar2	70.1225	-0.548496	0.157806	-3.47576	0.000509401	0.00461211
ENSMUSG00000021583	Erap1	131.536	-0.445602	0.12843	-3.4696	0.00052124	0.00470646
ENSMUSG00000090290	Tarbp1	147.564	-0.444862	0.128382	-3.46515	0.000529933	0.00477716
ENSMUSG00000022367	Has2	33.6513	-0.926317	0.267365	-3.46461	0.000530997	0.00478416
ENSMUSG00000021947	Cryl1	142.773	-0.436025	0.126089	-3.45806	0.000544081	0.00488878
ENSMUSG00000104951	Gm43413	30.1805	-0.92362	0.267733	-3.44978	0.000561039	0.00501132
ENSMUSG00000009376	Met	103.03	-0.517045	0.150259	-3.44102	0.000579524	0.00515149
ENSMUSG00000045725	Prr15	58.5555	-0.756052	0.219789	-3.4399	0.000581919	0.00516725
ENSMUSG00000085526	Gm16083	68.9912	-0.585708	0.170359	-3.43808	0.000585861	0.00519115
ENSMUSG00000089706	B230216N24Rik	175.99	-0.388208	0.112943	-3.43719	0.000587788	0.00520268
ENSMUSG00000026946	Nmi	31.1802	-0.794349	0.231572	-3.43025	0.000603018	0.00532329
ENSMUSG00000020937	Plcd3	65.3818	-0.664009	0.193719	-3.4277	0.000608713	0.00536786
ENSMUSG00000079363	Gbp4	20.1083	-1.33938	0.391027	-3.4253	0.000614128	0.00540863
ENSMUSG00000001506	Col1a1	95.2214	-0.656349	0.191912	-3.42005	0.000626097	0.00549253
ENSMUSG00000085584	Rtl9	102.053	-0.46666	0.136449	-3.42002	0.000626158	0.00549253
ENSMUSG00000049881	2810025M15Rik	170.334	-0.338559	0.099353	-3.40764	0.000655277	0.00571175
ENSMUSG00000096727	Psmb9	37.2073	-0.867959	0.254724	-3.40745	0.000655738	0.00571276
ENSMUSG00000015647	Lama5	244.102	-0.369112	0.108331	-3.40728	0.000656149	0.00571335
ENSMUSG00000024942	Capn1	103.895	-0.530723	0.156496	-3.39128	0.000695665	0.00600792
ENSMUSG00000044447	Dock5	116.717	-0.476734	0.140581	-3.39117	0.000695958	0.00600792
ENSMUSG00000107134	Gm42528	19.0473	-1.214	0.358635	-3.38507	0.000711596	0.00611497
ENSMUSG00000051378	Kif18b	91.0177	-0.507895	0.150065	-3.3845	0.000713085	0.00612243
ENSMUSG00000034394	Lif	22.4075	-1.18412	0.350184	-3.38143	0.000721106	0.00618171
ENSMUSG00000104318	Pcdha7	132.972	-0.425966	0.126076	-3.37863	0.000728473	0.00623842
ENSMUSG00000023885	Thbs2	88.0107	-0.557984	0.165509	-3.37133	0.000748057	0.00638309
ENSMUSG00000040618	Pck2	121.372	-0.435968	0.129685	-3.36175	0.000774496	0.00658163
ENSMUSG00000030917	Tmem159	40.4667	-0.754709	0.224881	-3.35603	0.00079069	0.00669708
ENSMUSG00000105504	Gbp5	24.3618	-1.27498	0.381257	-3.34416	0.000825308	0.00696708
ENSMUSG00000042473	Tbc1d8b	159.749	-0.401169	0.11997	-3.34392	0.000826032	0.00696965
ENSMUSG00000042099	Kank3	141.036	-0.433443	0.129863	-3.33769	0.000844776	0.00710614
ENSMUSG00000026197	Zfand2b	188.726	-0.339242	0.101848	-3.33087	0.000865754	0.00724224
ENSMUSG00000054520	Sh3bp2	303.125	-0.300201	0.0904667	-3.31836	0.000905492	0.00753291
ENSMUSG00000045917	Tmem268	72.8104	-0.49545	0.150381	-3.29463	0.000985507	0.00811723
ENSMUSG00000026241	Nppc	54.7279	-0.635447	0.192932	-3.29362	0.000989049	0.0081392
ENSMUSG00000031023	Akip1	107.647	-0.507162	0.154319	-3.28645	0.00101459	0.00832372
ENSMUSG00000022724	Riox2	256.309	-0.324666	0.0989744	-3.2803	0.00103697	0.00849055
ENSMUSG00000050600	Zfp831	55.5724	-0.727132	0.221693	-3.2799	0.00103842	0.00849829
ENSMUSG00000061991	H2ac10	72.7688	-0.551484	0.168313	-3.27655	0.00105085	0.00857885
ENSMUSG00000039552	Rsph4a	110.965	-0.473341	0.144593	-3.2736	0.00106186	0.00865598
ENSMUSG00000071531	Gprin2	46.8443	-0.637943	0.195194	-3.26825	0.00108215	0.00877519
ENSMUSG00000059187	Tafa1	135.603	-0.380618	0.117131	-3.24952	0.00115602	0.00931828
ENSMUSG00000019865	Nmbr	52.2263	-0.70597	0.217408	-3.24721	0.00116543	0.00938507
ENSMUSG00000030681	Mvp	101.06	-0.505042	0.155591	-3.24595	0.00117059	0.0094175
ENSMUSG00000027956	Tmem144	33.1862	-0.856115	0.263804	-3.24527	0.00117338	0.00943081
ENSMUSG00000052479	A330008L17Rik	75.0504	-0.576801	0.178029	-3.23992	0.00119565	0.0095819
ENSMUSG00000031937	Vstm5	25.9032	-0.903537	0.279094	-3.2374	0.00120625	0.00965759
ENSMUSG00000038370	Pcp4l1	119.351	-0.41935	0.12953	-3.23747	0.00120594	0.00965759
ENSMUSG00000074259	Gramd2	142.026	-0.383844	0.118625	-3.23576	0.00121317	0.00970831
ENSMUSG00000027610	Gss	180.722	-0.334627	0.103798	-3.22385	0.00126481	0.0100835
ENSMUSG00000074345	Tnfaip8l3	205.163	-0.351718	0.1091	-3.22382	0.00126492	0.0100835
ENSMUSG00000031557	Plekha2	61.8521	-0.682998	0.211962	-3.22226	0.00127182	0.0101337
ENSMUSG00000024598	Fbn2	111.324	-0.49304	0.153046	-3.22153	0.00127509	0.0101548
ENSMUSG00000024235	Map3k8	32.8509	-0.754223	0.234917	-3.2106	0.00132459	0.0105038
ENSMUSG00000031133	Arhgef6	130.656	-0.452155	0.141003	-3.20669	0.00134271	0.010617
ENSMUSG00000031750	Il34	27.6012	-0.925863	0.288903	-3.20476	0.00135177	0.0106683
ENSMUSG00000044562	Rasip1	157.286	-0.397913	0.124341	-3.20019	0.00137338	0.0108029
ENSMUSG00000097057	Gm17638	24.6238	-0.983821	0.307457	-3.19986	0.00137493	0.01081
ENSMUSG00000059883	Irak4	30.4263	-0.792558	0.24822	-3.19296	0.00140821	0.0110455
ENSMUSG00000038732	Mboat1	51.1356	-0.636153	0.19932	-3.19162	0.00141476	0.0110864
ENSMUSG00000046532	Ar	67.6395	-0.57104	0.178928	-3.19145	0.00141559	0.0110877
ENSMUSG00000022639	Dubr	302.443	-0.340474	0.10677	-3.18886	0.00142836	0.0111771
ENSMUSG00000104284	Gm10862	50.796	-0.661905	0.207776	-3.18566	0.00144424	0.0112855
ENSMUSG00000060314	Zfp941	87.005	-0.464197	0.145869	-3.18228	0.00146121	0.0113913
ENSMUSG00000036661	Dennd3	97.27	-0.548885	0.172499	-3.18196	0.0014628	0.0113983
ENSMUSG00000029413	Naaa	132.944	-0.358653	0.112793	-3.17976	0.00147399	0.011464
ENSMUSG00000028463	Car9	19.6245	-1.0516	0.330742	-3.17953	0.00147514	0.0114676
ENSMUSG00000038756	Ttll6	19.3709	-1.14165	0.359372	-3.1768	0.00148911	0.0115653
ENSMUSG00000037580	Gch1	59.0121	-0.571115	0.179806	-3.17628	0.00149177	0.0115787
ENSMUSG00000019876	Pkib	106.287	-0.467583	0.147373	-3.17278	0.00150988	0.0116992
ENSMUSG00000020374	Rasgef1c	168.753	-0.336776	0.106613	-3.15885	0.00158392	0.012182
ENSMUSG00000063600	Egfem1	94.4105	-0.54385	0.172268	-3.157	0.001594	0.0122426
ENSMUSG00000046782	Ttc6	79.6617	-0.58264	0.184626	-3.15578	0.00160069	0.0122826
ENSMUSG00000031493	Ggn	55.807	-0.573326	0.182091	-3.14857	0.00164069	0.0125373
ENSMUSG00000024795	Kif20b	184.379	-0.337242	0.107145	-3.14754	0.00164648	0.0125758
ENSMUSG00000029163	Emilin1	74.5125	-0.497469	0.158349	-3.1416	0.00168028	0.0127869
ENSMUSG00000066197	Gpr139	23.8965	-0.943141	0.300379	-3.13984	0.00169042	0.0128582
ENSMUSG00000066382	Iqcf5	23.2748	-0.987094	0.314419	-3.13942	0.00169281	0.0128663
ENSMUSG00000091455	Otogl	95.8734	-0.444729	0.141661	-3.13938	0.00169304	0.0128663
ENSMUSG00000030826	Bcat2	160.3	-0.341803	0.108977	-3.13646	0.00170998	0.0129832
ENSMUSG00000032359	Ctsh	16.9347	-1.10376	0.351939	-3.13623	0.00171137	0.0129876
ENSMUSG00000033805	Ephx4	233.344	-0.30652	0.0978795	-3.13161	0.00173851	0.0131218
ENSMUSG00000034009	Rxfp1	84.2405	-0.492526	0.157554	-3.12608	0.00177156	0.0133288
ENSMUSG00000026896	Ifih1	28.281	-0.816944	0.261538	-3.12362	0.00178642	0.0134269
ENSMUSG00000041552	Ptchd1	263.979	-0.316145	0.10125	-3.12241	0.00179376	0.0134593
ENSMUSG00000036907	C1ql2	253.212	-0.326132	0.104563	-3.11899	0.00181472	0.0135981
ENSMUSG00000089726	Mir17hg	37.3419	-0.721459	0.231696	-3.11382	0.00184684	0.013789
ENSMUSG00000033088	Triobp	1203.47	-0.462959	0.148833	-3.11059	0.00186716	0.0139201
ENSMUSG00000025875	Tspan17	160.084	-0.348611	0.112342	-3.10312	0.00191491	0.0141888
ENSMUSG00000042631	Xkr7	101.645	-0.523063	0.169087	-3.09345	0.00197845	0.0145609
ENSMUSG00000086291	Gm15513	27.0278	-0.805628	0.26121	-3.08421	0.00204091	0.0149621
ENSMUSG00000074876	NA	98.1839	-0.424593	0.137793	-3.08138	0.00206047	0.0150723
ENSMUSG00000020287	Mpg	150.716	-0.371365	0.120625	-3.07868	0.00207922	0.0151694
ENSMUSG00000102277	A130050O07Rik	62.9123	-0.600489	0.195398	-3.07315	0.00211809	0.0154394
ENSMUSG00000050022	Amz1	155.799	-0.359001	0.116841	-3.07257	0.00212225	0.0154548
ENSMUSG00000040794	C1qtnf4	229.814	-0.338703	0.110295	-3.07089	0.0021342	0.0155295
ENSMUSG00000020277	Pfkl	1703.83	-0.305098	0.0994819	-3.06687	0.0021631	0.0156848
ENSMUSG00000029335	Bmp3	119.813	-0.401024	0.130868	-3.06434	0.00218154	0.015791
ENSMUSG00000036437	Npy1r	198.957	-0.370451	0.12108	-3.05957	0.00221658	0.0160166
ENSMUSG00000041920	Slc16a6	548.257	-0.401555	0.131411	-3.05571	0.00224528	0.0162029
ENSMUSG00000050050	Ccdc158	49.8022	-0.629754	0.206365	-3.05165	0.00227591	0.016367
ENSMUSG00000026274	Pask	112.535	-0.388386	0.127566	-3.04457	0.0023301	0.0166917
ENSMUSG00000107116	Gm43274	40.0667	-0.639318	0.21007	-3.04335	0.00233959	0.0167308
ENSMUSG00000095193	Gm20939	28.3329	-0.774188	0.255132	-3.03446	0.00240966	0.0171801
ENSMUSG00000027858	Tspan2	95.3221	-0.51606	0.170164	-3.03273	0.00242353	0.0172625
ENSMUSG00000064215	Ifi27	45.0153	-0.640383	0.211163	-3.03264	0.00242421	0.0172625
ENSMUSG00000041945	Mfsd9	212.397	-0.319165	0.10541	-3.02784	0.0024631	0.017501
ENSMUSG00000006281	Tep1	41.1567	-0.714431	0.236048	-3.02664	0.00247291	0.0175557
ENSMUSG00000086013	Gm15706	66.0238	-0.507846	0.16788	-3.02505	0.0024859	0.0176253
ENSMUSG00000030254	Rad18	188.325	-0.316033	0.10477	-3.01646	0.00255747	0.0180787
ENSMUSG00000032502	Stac	190.378	-0.394714	0.130903	-3.01531	0.00256714	0.0181238
ENSMUSG00000052151	Plpp2	16.1949	-1.0316	0.342415	-3.01272	0.00258916	0.0182483
ENSMUSG00000029822	Osbpl3	177.318	-0.319981	0.106222	-3.01239	0.002592	0.0182606
ENSMUSG00000110357	A030001D20Rik	86.5004	-0.457504	0.15215	-3.00693	0.00263898	0.0185443
ENSMUSG00000020638	Cmpk2	227.584	-0.321435	0.107058	-3.00245	0.00267819	0.0188015
ENSMUSG00000030494	Rhpn2	66.2811	-0.6436	0.214365	-3.00236	0.00267898	0.0188015
ENSMUSG00000051726	Kcnf1	177.851	-0.339216	0.113057	-3.00041	0.0026962	0.0188984
ENSMUSG00000047773	Ankfn1	66.3392	-0.597034	0.199265	-2.99618	0.00273388	0.0191141
ENSMUSG00000031825	Crispld2	36.4577	-0.741627	0.247682	-2.99427	0.002751	0.0191853
ENSMUSG00000040734	Ppp1r13l	93.4552	-0.413567	0.138551	-2.98495	0.00283629	0.0196563
ENSMUSG00000005410	Mcm5	192.884	-0.32585	0.109485	-2.97621	0.0029183	0.0201323
ENSMUSG00000063681	Crb1	59.7631	-0.616483	0.207306	-2.97379	0.00294148	0.0202501
ENSMUSG00000098128	Gm3693	57.1445	-0.581353	0.195639	-2.97156	0.0029629	0.0203638
ENSMUSG00000017697	Ada	56.1206	-0.578669	0.194825	-2.97021	0.00297598	0.020403
ENSMUSG00000037833	Sh2d4b	78.1503	-0.43674	0.147228	-2.96643	0.00301281	0.0205737
ENSMUSG00000041135	Ripk2	76.7157	-0.496253	0.167767	-2.95798	0.00309659	0.0210388
ENSMUSG00000045954	Cavin2	45.1991	-0.596996	0.201957	-2.95605	0.00311606	0.0211538
ENSMUSG00000107586	Gm44283	35.6601	-0.80856	0.274418	-2.94645	0.00321441	0.0217149
ENSMUSG00000025366	Esyt1	68.782	-0.519491	0.176872	-2.9371	0.00331302	0.0222633
ENSMUSG00000002771	Grin2d	142.603	-0.397666	0.135532	-2.93411	0.00334507	0.0224605
ENSMUSG00000031465	Angpt2	20.23	-1.28294	0.438151	-2.92807	0.00341071	0.0228366
ENSMUSG00000000275	Trim25	30.8764	-0.771447	0.263847	-2.92384	0.00345741	0.0230681
ENSMUSG00000061878	Sphk1	61.617	-0.565231	0.193716	-2.91783	0.00352476	0.0234584
ENSMUSG00000026939	Tmem141	23.6469	-0.806746	0.276858	-2.91393	0.00356911	0.0236776
ENSMUSG00000032308	Ulk3	130.048	-0.403267	0.138493	-2.91181	0.00359338	0.0238101
ENSMUSG00000046056	Sbsn	40.7045	-0.621668	0.21349	-2.91193	0.00359199	0.0238101
ENSMUSG00000026199	Ankzf1	251.305	-0.338007	0.116112	-2.91103	0.00360234	0.0238556
ENSMUSG00000055653	Gpc3	173.296	-0.32592	0.112203	-2.90475	0.00367548	0.024238
ENSMUSG00000029054	Gabrd	72.0844	-0.521514	0.17958	-2.90407	0.00368347	0.0242766
ENSMUSG00000023034	Nr4a1	330.838	-0.345962	0.119209	-2.90215	0.00370617	0.0243823
ENSMUSG00000097906	Gm9625	24.5561	-0.816032	0.28139	-2.9	0.00373161	0.0245302
ENSMUSG00000002032	Tmem25	79.9016	-0.441206	0.152154	-2.89974	0.00373474	0.0245401
ENSMUSG00000024177	Nme4	31.2382	-0.713727	0.246293	-2.89787	0.00375703	0.0246486
ENSMUSG00000042942	Greb1l	178.487	-0.311351	0.107706	-2.89076	0.00384317	0.0251441
ENSMUSG00000020630	Rnaseh1	128.848	-0.373101	0.129425	-2.88275	0.00394217	0.0256805
ENSMUSG00000026893	Gca	166.436	-0.355896	0.123494	-2.88189	0.00395299	0.0257409
ENSMUSG00000051977	Prdm9	72.5003	-0.472383	0.164436	-2.87276	0.00406909	0.0262805
ENSMUSG00000072812	NA	150.58	-0.395469	0.138425	-2.85692	0.00427775	0.0274043
ENSMUSG00000104030	5330406M23Rik	40.7862	-0.626503	0.219345	-2.85625	0.00428677	0.0274516
ENSMUSG00000028687	Mutyh	28.4927	-0.764953	0.267858	-2.85581	0.0042927	0.0274579
ENSMUSG00000110710	C78859	252.037	-0.321721	0.113035	-2.84621	0.00442433	0.0281803
ENSMUSG00000051777	Iqcj	18.8159	-0.954655	0.335624	-2.84442	0.00444924	0.0283281
ENSMUSG00000029228	Lnx1	97.293	-0.39852	0.14013	-2.84392	0.00445617	0.0283504
ENSMUSG00000030340	Scnn1a	52.8998	-0.521129	0.183303	-2.84299	0.00446926	0.028412
ENSMUSG00000033644	Piwil2	20.5608	-0.849797	0.299187	-2.84035	0.00450638	0.0286041
ENSMUSG00000050592	Fam78a	33.3288	-0.707056	0.248925	-2.84044	0.00450514	0.0286041
ENSMUSG00000020053	Igf1	138.281	-0.336928	0.118641	-2.83989	0.0045129	0.0286236
ENSMUSG00000103220	Gm37728	29.3411	-0.733724	0.258458	-2.83885	0.00452765	0.0287062
ENSMUSG00000039632	Odad3	130.816	-0.351334	0.123988	-2.83361	0.00460255	0.0291144
ENSMUSG00000026097	Ormdl1	51.9509	-0.53056	0.187252	-2.83339	0.00460569	0.0291232
ENSMUSG00000037572	Wdhd1	123.764	-0.330901	0.116884	-2.83101	0.00464012	0.0293074
ENSMUSG00000096146	Kcnj11	96.2187	-0.408417	0.144394	-2.8285	0.00467673	0.0295018
ENSMUSG00000000753	Serpinf1	27.7325	-0.829708	0.294662	-2.8158	0.00486564	0.0304535
ENSMUSG00000020897	Aurkb	58.9378	-0.486086	0.172636	-2.81568	0.00486742	0.0304535
ENSMUSG00000036198	Arhgap36	62.755	-0.535449	0.190226	-2.8148	0.0048807	0.0305251
ENSMUSG00000107008	Gm2762	81.5418	-0.551513	0.195945	-2.81463	0.00488337	0.0305302
ENSMUSG00000039787	Cercam	117.019	-0.346724	0.123261	-2.81292	0.00490945	0.0306471
ENSMUSG00000034226	Rhov	156.365	-0.31653	0.112704	-2.80851	0.00497707	0.0309761
ENSMUSG00000034855	Cxcl10	21.8809	-1.70405	0.607097	-2.80688	0.00500239	0.0310987
ENSMUSG00000037363	Letm2	113.21	-0.399543	0.142352	-2.80672	0.00500483	0.0311022
ENSMUSG00000045087	S1pr5	21.1237	-0.988431	0.355384	-2.7813	0.00541411	0.0331862
ENSMUSG00000029162	Khk	14.6332	-0.947508	0.341309	-2.7761	0.00550154	0.0335981
ENSMUSG00000018899	Irf1	81.9711	-0.453517	0.163606	-2.772	0.00557134	0.0339743
ENSMUSG00000042761	Mrap2	28.3152	-0.849391	0.30682	-2.76836	0.00563385	0.0343051
ENSMUSG00000059070	Rpl18	150.307	-0.332865	0.120237	-2.76841	0.0056331	0.0343051
ENSMUSG00000019718	L3hypdh	27.2554	-0.726058	0.26298	-2.76088	0.00576454	0.0349854
ENSMUSG00000028100	Nudt17	49.2579	-0.594933	0.215483	-2.76092	0.00576379	0.0349854
ENSMUSG00000029049	Morn1	158.935	-0.303825	0.110108	-2.75934	0.00579181	0.0350996
ENSMUSG00000020241	Col6a2	64.7637	-0.611347	0.221573	-2.75912	0.0057957	0.0351104
ENSMUSG00000020901	Pik3r5	30.9251	-0.712694	0.258425	-2.75784	0.00581855	0.0352027
ENSMUSG00000037818	Abhd18	228.234	-0.302703	0.109818	-2.7564	0.00584406	0.035326
ENSMUSG00000021684	Pde8b	168.757	-0.31544	0.114466	-2.75577	0.00585548	0.0353822
ENSMUSG00000029832	Nfe2l3	34.4244	-0.631143	0.229293	-2.75256	0.0059131	0.0356914
ENSMUSG00000023341	Mx2	26.6654	-0.799329	0.290723	-2.74946	0.00596943	0.035966
ENSMUSG00000028671	Gale	143.129	-0.308887	0.112355	-2.7492	0.00597411	0.0359812
ENSMUSG00000045573	Penk	85.1775	-0.430722	0.156738	-2.74804	0.00599532	0.0360958
ENSMUSG00000102798	NA	67.142	-0.492021	0.179117	-2.74693	0.00601568	0.0362039
ENSMUSG00000104114	Gm37297	19.3635	-0.927042	0.337497	-2.74682	0.00601764	0.0362039
ENSMUSG00000096351	Samd11	25.5279	-0.76653	0.279083	-2.74661	0.00602155	0.0362143
ENSMUSG00000048924	Ccdc125	22.9031	-0.878692	0.320252	-2.74375	0.00607416	0.0364647
ENSMUSG00000021319	Sfrp4	32.3853	-0.651525	0.237617	-2.74191	0.00610834	0.0366429
ENSMUSG00000084915	C230037L18Rik	31.1002	-0.625603	0.228318	-2.74005	0.00614292	0.0367711
ENSMUSG00000086212	Mkln1os	69.2612	-0.446457	0.163083	-2.7376	0.00618886	0.0369521
ENSMUSG00000083836	Ldha-ps2	26.3592	-0.763167	0.278975	-2.73561	0.00622655	0.0371379
ENSMUSG00000031380	Vegfd	53.5254	-0.523761	0.191488	-2.73522	0.00623385	0.0371681
ENSMUSG00000036395	Glb1l2	21.6101	-0.808777	0.296147	-2.731	0.00631425	0.0375817
ENSMUSG00000012017	Scarf2	34.825	-0.664763	0.243795	-2.72672	0.00639667	0.0379617
ENSMUSG00000053552	Ebf4	125.055	-0.32346	0.118686	-2.72534	0.00642359	0.0380942
ENSMUSG00000010358	Ifi35	19.6769	-0.885554	0.325203	-2.72308	0.0064676	0.0383141
ENSMUSG00000041064	Pif1	32.3237	-0.671719	0.247118	-2.71821	0.00656353	0.0387994
ENSMUSG00000045731	Pnoc	65.6691	-0.474528	0.174696	-2.71631	0.00660135	0.0389813
ENSMUSG00000047298	Kcnv2	14.8608	-1.14273	0.420919	-2.71485	0.00663056	0.0391121
ENSMUSG00000019772	Vip	32.1757	-0.644624	0.23764	-2.71261	0.00667553	0.0392936
ENSMUSG00000045414	Dipk2a	136.402	-0.344068	0.127027	-2.70863	0.00675616	0.0396612
ENSMUSG00000040254	Sema3d	87.323	-0.409179	0.151092	-2.70815	0.00676596	0.0396901
ENSMUSG00000097760	6030442K20Rik	26.0438	-0.729819	0.269494	-2.70811	0.0067668	0.0396901
ENSMUSG00000037761	Actr5	137.283	-0.328214	0.121573	-2.69974	0.00693947	0.0405084
ENSMUSG00000035431	Sstr1	171.882	-0.301746	0.111832	-2.69822	0.00697115	0.0406589
ENSMUSG00000051235	Gen1	73.0941	-0.472432	0.175308	-2.69487	0.00704165	0.0409694
ENSMUSG00000034329	Brip1	48.5362	-0.596488	0.221438	-2.6937	0.00706642	0.0410847
ENSMUSG00000044361	BC024139	121.141	-0.350457	0.130843	-2.67845	0.00739645	0.0425713
ENSMUSG00000052609	Plekhg3	55.0735	-0.487262	0.181967	-2.67776	0.00741172	0.0426444
ENSMUSG00000040428	Plekha4	26.807	-0.854321	0.319127	-2.67706	0.00742723	0.0426892
ENSMUSG00000039246	Lyplal1	139.693	-0.323887	0.121344	-2.66916	0.00760412	0.0435401
ENSMUSG00000014846	Tppp3	61.1368	-0.568082	0.213218	-2.66433	0.00771428	0.0440494
ENSMUSG00000042567	Nek10	60.4464	-0.472514	0.177378	-2.66388	0.00772453	0.0440928
ENSMUSG00000025792	Slc25a10	143.737	-0.334792	0.12571	-2.66321	0.00773998	0.0441658
ENSMUSG00000051220	Ercc6l	68.6419	-0.464678	0.174962	-2.65588	0.00791027	0.0449675
ENSMUSG00000001053	N4bp3	137.827	-0.341362	0.128604	-2.65436	0.00794596	0.045124
ENSMUSG00000034023	Fancd2	89.3585	-0.472985	0.178649	-2.64756	0.00810749	0.0458688
ENSMUSG00000096954	NA	98.2753	-0.404024	0.152775	-2.64456	0.00817965	0.0462141
ENSMUSG00000018507	Trpv2	191.471	-0.328509	0.124303	-2.64281	0.00822214	0.0464225
ENSMUSG00000039476	Prrx2	24.3345	-0.850204	0.321839	-2.6417	0.00824904	0.0465586
ENSMUSG00000100164	2610306M01Rik	98.5161	-0.383673	0.14528	-2.64092	0.00826801	0.0466498
ENSMUSG00000070644	Etnk2	97.2389	-0.356976	0.135284	-2.63871	0.00832225	0.0468764
ENSMUSG00000034706	Dnai2	48.3371	-0.533735	0.202503	-2.63569	0.00839663	0.0472311
ENSMUSG00000043629	1700019D03Rik	96.4735	-0.364304	0.138428	-2.63172	0.00849547	0.0477223
ENSMUSG00000047507	Baiap3	41.7955	-0.734806	0.279308	-2.63081	0.00851815	0.0478174
ENSMUSG00000044250	Pced1b	123.299	-0.337267	0.12852	-2.62424	0.0086842	0.0485036
ENSMUSG00000040511	Pvr	147.972	-0.31418	0.119951	-2.61924	0.00881265	0.0492045
ENSMUSG00000016256	Ctsz	50.9383	-0.577046	0.220324	-2.61909	0.0088166	0.0492099
ENSMUSG00000025731	Mettl26	151.289	-0.312272	0.119278	-2.61801	0.00884441	0.0493486
ENSMUSG00000075705	Msrb1	134.563	-0.319101	0.121895	-2.61783	0.00884915	0.0493584
ENSMUSG00000102623	Gm37673	35.9832	-0.582079	0.222452	-2.61665	0.00887977	0.0494799
ENSMUSG00000002257	Def6	62.2059	-0.56115	0.214799	-2.61244	0.00898972	0.0499914

## Sheet: Table 5
ID	Term	Ontology Source	Term PValue	Term PValue Corrected with Bonferroni step down	GOLevels	GOGroups	% Associated Genes	Nr. Genes	Associated Genes Found
GO:0009653	anatomical structure morphogenesis	GO_BiologicalProcess-EBI-UniProt-GOA-ACAP-ARAP_25.05.2022_00h00	3.09526e-26	5.89646e-23	[2, 3]	None	11.1857	300	[Actl6a, Adam17, Adamts12, Adgrb3, Adgrg1, Agt, Alpl, Amot, Amotl1, Angpt1, Angptl4, Antxr1, Anxa2, Apoe, Arap1, Arc, Arhgap18, Arhgef26, Astn2, Atrnl1, Axl, Bax, Bcan, Bmp7, Bmpr1a, Bmpr1b, Cacna1c, Cadm1, Camk2a, Car2, Cbs, Ccdc141, Cck, Cd81, Cdh10, Cdh13, Cdh20, Cdh4, Cdh6, Cdon, Cecr2, Chd7, Chsy1, Clic4, Clu, Cntn6, Cntnap2, Col25a1, Col27a1, Col2a1, Col5a1, Col5a2, Cpe, Csf1, Csgalnact1, C…
GO:0048731	system development	GO_BiologicalProcess-EBI-UniProt-GOA-ACAP-ARAP_25.05.2022_00h00	7.31978e-24	1.39369e-20	[3, 4]	None	9.64995	408	[2510009E07Rik, A2m, Abat, Acadm, Aco2, Acsbg1, Actl6a, Adam17, Adamts12, Adgrb3, Adgrg1, Adrb1, Agbl4, Agt, Ak4, Akt2, Alpl, Amot, Amotl1, Angpt1, Angptl4, Antxr1, Anxa2, Apoe, Appl2, Arc, Asah1, Ascl1, Astn2, Atp1a2, Atp1b2, Axl, Bax, Bcan, Bhlhe41, Bmp1, Bmp7, Bmpr1a, Bmpr1b, Cacna1c, Cadm1, Camk2a, Car2, Cbs, Ccdc141, Cck, Ccnd2, Cd81, Cdh13, Cdh4, Cdk5rap2, Cdkn2c, Cdon, Cecr2, Chd7, Chsy1, …
GO:0007399	nervous system development	GO_BiologicalProcess-EBI-UniProt-GOA-ACAP-ARAP_25.05.2022_00h00	1.83751e-23	3.49679e-20	[4, 5]	None	11.1381	275	[2510009E07Rik, Abat, Actl6a, Adam17, Adgrb3, Adgrg1, Agbl4, Agt, Ak4, Akt2, Anxa2, Apoe, Appl2, Arc, Ascl1, Astn2, Atp1a2, Atp1b2, Axl, Bax, Bcan, Bhlhe41, Bmp7, Bmpr1a, Bmpr1b, Cadm1, Camk2a, Cbs, Ccdc141, Cck, Cdh4, Cdk5rap2, Cdkn2c, Cdon, Cecr2, Chd7, Ckb, Clu, Cntn6, Cntnap2, Col25a1, Col2a1, Cpe, Csf1, Cspg5, Ctnna1, Ctnna2, Ctnnd2, Ctsl, Cux1, Dab2, Dbi, Dennd5a, Disc1, Disp3, Dlg2, Dll1, …
GO:0007275	multicellular organism development	GO_BiologicalProcess-EBI-UniProt-GOA-ACAP-ARAP_25.05.2022_00h00	8.76397e-21	1.66691e-17	[2, 3]	None	9.19689	426	[2510009E07Rik, A2m, Abat, Acadm, Aco2, Acsbg1, Actl6a, Adam17, Adamts12, Adcyap1r1, Adgrb3, Adgrg1, Adrb1, Agbl4, Agt, Ak4, Akt2, Alpl, Amot, Amotl1, Angpt1, Angptl4, Antxr1, Anxa2, Apoe, Appl2, Arc, Asah1, Ascl1, Astn2, Atp1a2, Atp1b2, Axl, Bax, Bcan, Bhlhe41, Bmp1, Bmp7, Bmpr1a, Bmpr1b, Cacna1c, Cadm1, Camk2a, Car2, Cbs, Ccdc141, Cck, Ccnd2, Cd81, Cdh13, Cdh4, Cdk5rap2, Cdkn2c, Cdon, Cecr2, Ch…
GO:0016477	cell migration	GO_BiologicalProcess-EBI-UniProt-GOA-ACAP-ARAP_25.05.2022_00h00	1.3035e-20	2.47795e-17	[3]	None	12.6308	181	[Abhd2, Ackr4, Adam17, Adamts12, Adgrg1, Adora2b, Adra2a, Agt, Akt2, Amot, Amotl1, Angpt1, Apoe, Appl2, Arc, Ascl1, Astn2, Atp1b2, Atrnl1, Axl, Bax, Bmp7, Bmpr1a, Cadm1, Camk2a, Ccdc141, Cck, Cd63, Cd81, Cdh13, Chst2, Clic4, Col5a1, Cpne3, Csf1, Ctnna1, Ctnna2, Cxcl14, Cyp7b1, Cyrib, Dab2, Disc1, Dock1, Dock10, Ednrb, Efs, Egfr, Egr1, Emp2, Emx2, Epb41l5, Ephb1, Ephb3, Erbb4, Ext1, F3, Fadd, Fbln…
GO:0022008	neurogenesis	GO_BiologicalProcess-EBI-UniProt-GOA-ACAP-ARAP_25.05.2022_00h00	1.70351e-20	3.23668e-17	[4, 5, 6]	None	11.6975	215	[Adam17, Adgrb3, Adgrg1, Agbl4, Agt, Akt2, Anxa2, Apoe, Appl2, Arc, Ascl1, Astn2, Atp1b2, Axl, Bax, Bcan, Bhlhe41, Bmp7, Bmpr1a, Bmpr1b, Camk2a, Ccdc141, Cck, Cdh4, Cdk5rap2, Cdkn2c, Cdon, Cecr2, Chd7, Clu, Cntn6, Cntnap2, Col25a1, Csf1, Cspg5, Ctnna1, Ctnna2, Ctnnd2, Cux1, Dab2, Dbi, Dennd5a, Disc1, Disp3, Dlg2, Dll1, Dmd, Dmrta2, Dock10, Draxin, Ednrb, Efhd1, Egfr, Emx2, Epha6, Ephb1, Ephb3, Er…
GO:0048513	animal organ development	GO_BiologicalProcess-EBI-UniProt-GOA-ACAP-ARAP_25.05.2022_00h00	2.42546e-20	4.60595e-17	[3]	None	9.8715	338	[A2m, Abat, Acadm, Aco2, Acsbg1, Actl6a, Adam17, Adamts12, Adgrg1, Adrb1, Agt, Ak4, Alpl, Angpt1, Anxa2, Asah1, Ascl1, Atp1a2, Atp1b2, Atrnl1, Axl, Bax, Bcan, Bmp1, Bmp7, Bmpr1a, Bmpr1b, Cacna1c, Cadm1, Car2, Cbs, Ccdc141, Ccnd2, Cd81, Cdk5rap2, Cdon, Cecr2, Chd7, Chsy1, Ckb, Clic4, Clu, Cntnap2, Col27a1, Col2a1, Col5a1, Col5a2, Cpe, Cpt1a, Csf1, Csgalnact1, Csmd1, Ctnna1, Ctnna2, Ctsb, Ctsl, Cux…
GO:0007417	central nervous system development	GO_BiologicalProcess-EBI-UniProt-GOA-ACAP-ARAP_25.05.2022_00h00	1.21475e-19	2.3056e-16	[4, 5, 6]	None	13.6922	145	[Abat, Actl6a, Adgrg1, Agbl4, Agt, Ak4, Ascl1, Atp1a2, Atp1b2, Axl, Bax, Bcan, Bmp7, Bmpr1a, Bmpr1b, Cadm1, Cbs, Ccdc141, Cdk5rap2, Cdkn2c, Cdon, Chd7, Ckb, Clu, Cntnap2, Col2a1, Ctnna1, Ctnna2, Dbi, Disc1, Dll1, Dmd, Dmrta2, Draxin, Ecrg4, Egfr, Emx2, Ephb1, Ephb3, Erbb2, Erbb4, Exoc4, Ext1, Fabp7, Fancc, Fgf2, Fgfr2, Fgfr3, Foxo3, Fyn, Gfap, Gli2, Gli3, Glud1, Grid2, Gsn, Hapln3, Hes1, Hes5, Hp…
GO:0050793	regulation of developmental process	GO_BiologicalProcess-EBI-UniProt-GOA-ACAP-ARAP_25.05.2022_00h00	2.69938e-19	5.12072e-16	[2, 3]	None	10.6574	261	[Actl6a, Adam17, Adamts12, Adgrb3, Adrb1, Agbl4, Agt, Amot, Anxa2, Apoe, Appl2, Arap1, Arc, Arhgap18, Ascl1, Axl, Bax, Bhlhe41, Bmp1, Bmp7, Bmpr1a, Bmpr1b, Bnc1, Cacna1c, Car2, Ccnd2, Cdh4, Cdk5rap2, Cdon, Chd7, Clu, Cmtm5, Col5a1, Col5a2, Cpe, Csf1, Cspg5, Cth, Ctnna1, Cux1, Cxcl14, Cyld, Cyp51, Cyrib, Dab2, Ddah1, Disc1, Disp3, Dll1, Dmd, Dmrta2, Dock1, Dpf3, Draxin, Dusp6, Ednrb, Egfr, Eif2ak2…
GO:0030154	cell differentiation	GO_BiologicalProcess-EBI-UniProt-GOA-ACAP-ARAP_25.05.2022_00h00	4.63007e-19	8.77862e-16	[3]	None	9.36646	377	[A2m, Abhd2, Acadm, Actl6a, Adam17, Adamts12, Adcyap1r1, Adgrb3, Adgrg1, Adrb1, Agbl4, Agt, Akt2, Aldh6a1, Aldoc, Amot, Angpt1, Antxr1, Anxa2, Apoe, Appl2, Arc, Arhgef26, Asah1, Ascl1, Astn2, Atp1b2, Atrnl1, Axl, Bax, Bcan, Bhlhe41, Bmp1, Bmp7, Bmpr1a, Bmpr1b, Bnc1, Cadm1, Camk2a, Car2, Ccdc141, Cck, Ccnd2, Cd63, Cd81, Cdh4, Cdk5rap2, Cdkn2c, Cdon, Cdyl, Cecr2, Chd7, Chsy1, Clic4, Clu, Cmtm5, Cnt…
GO:0051239	regulation of multicellular organismal process	GO_BiologicalProcess-EBI-UniProt-GOA-ACAP-ARAP_25.05.2022_00h00	5.20786e-19	9.8689e-16	[2, 3]	None	10.3955	276	[Abat, Abca1, Acadl, Acot11, Actl6a, Adam17, Adamts12, Adgrb3, Adk, Adora2b, Adra2a, Adrb1, Afap1l2, Agt, Alpl, Amot, Amotl1, Angpt1, Anxa2, Apoe, Appl2, Aqp4, Ascl1, Atp1a2, Axl, Bhlhe41, Bmp1, Bmp7, Bmpr1a, Bmpr1b, Cacna1c, Cacna2d1, Cadm1, Car2, Cck, Ccnd2, Cd63, Cd81, Cdh4, Chd7, Chsy1, Clu, Cntnap2, Cpe, Csf1, Ctnna1, Cux1, Cyld, Cyp51, Cyrib, Dab2, Ddah1, Decr1, Dio2, Disc1, Dll1, Dmd, Dmrt…
GO:0045595	regulation of cell differentiation	GO_BiologicalProcess-EBI-UniProt-GOA-ACAP-ARAP_25.05.2022_00h00	7.42315e-19	1.40594e-15	[3, 4]	None	11.9949	187	[Actl6a, Adamts12, Adrb1, Agt, Anxa2, Apoe, Appl2, Ascl1, Axl, Bhlhe41, Bmp7, Bmpr1a, Bmpr1b, Bnc1, Car2, Ccnd2, Cdh4, Cdk5rap2, Cdon, Chd7, Clu, Cmtm5, Col5a1, Col5a2, Csf1, Cspg5, Cth, Ctnna1, Cux1, Cxcl14, Cyld, Cyp51, Dab2, Disc1, Disp3, Dll1, Dmd, Dmrta2, Dock1, Dpf3, Draxin, Ednrb, Egfr, Eif2ak2, Emp2, Ephb1, Erbb2, Etv4, Etv5, Eya1, Fadd, Fbln1, Fermt2, Fgf2, Fgfr2, Fgfr3, Foxo3, Frzb, Fuo…
GO:0009888	tissue development	GO_BiologicalProcess-EBI-UniProt-GOA-ACAP-ARAP_25.05.2022_00h00	8.8968e-19	1.68416e-15	[3]	None	11.308	217	[Acadm, Adam17, Adamts12, Adrb1, Agt, Aldoc, Alpl, Angpt1, Arc, Arhgef26, Asah1, Ascl1, Astn2, Atrnl1, Bax, Bmp1, Bmp7, Bmpr1a, Bmpr1b, Car2, Cbs, Ccnd2, Cd63, Cdon, Cecr2, Chd7, Chsy1, Clic4, Cntnap2, Col27a1, Col2a1, Col5a1, Col5a2, Cpt1a, Csf1, Csgalnact1, Csmd1, Ctsb, Ctsl, Cux1, Cyp7b1, Dab2, Dbi, Dll1, Dmd, Dmrta2, Eda, Ednrb, Egfr, Egr1, Emp2, Epas1, Epb41l5, Ephb1, Erbb4, Etv4, Etv5, Evc,…
GO:0035295	tube development	GO_BiologicalProcess-EBI-UniProt-GOA-ACAP-ARAP_25.05.2022_00h00	2.40645e-18	4.553e-15	[3, 4]	None	13.0931	149	[Adamts12, Adgrb3, Adgrg1, Agt, Amot, Amotl1, Angpt1, Angptl4, Anxa2, Apoe, Asah1, Ascl1, Bax, Bmp7, Bmpr1a, Cdh13, Cecr2, Chd7, Clic4, Col2a1, Csf1, Csmd1, Ctsl, Cux1, Ddah1, Dll1, Eda, Ednrb, Egfr, Elk3, Emp2, Emx2, Epas1, Epb41l5, Ephb1, Ephb3, Epn2, Etv4, Etv5, Ext1, Eya1, F3, Fgf1, Fgf2, Fgfr2, Fgfr3, Fkbp10, Gab1, Gja1, Gli2, Gli3, Glul, Gna13, Hbegf, Hdac7, Hes1, Hes5, Hey1, Hgf, Hipk2, Hl…
GO:0007166	cell surface receptor signaling pathway	GO_BiologicalProcess-EBI-UniProt-GOA-ACAP-ARAP_25.05.2022_00h00	6.39914e-18	1.21008e-14	[3, 4, 5]	None	10.4809	255	[Abat, Abca1, Ackr4, Adam17, Adamts12, Adcyap1r1, Adgra3, Adgrb3, Adgrg1, Adora2b, Adra2a, Adrb1, Afap1l2, Agt, Akap7, Akt2, Amotl1, Angpt1, Apoe, Appl2, Arap1, Arc, Ascl1, Axl, Bax, Bmp7, Bmpr1a, Bmpr1b, Cadm4, Camk2a, Ccnyl1, Cd63, Cd81, Cdh13, Cdh6, Cdon, Chsy1, Cmtm3, Cntn6, Cntnap2, Col2a1, Cpe, Cpne3, Csf1, Ctnna1, Ctnnd2, Cyld, Dab2, Deptor, Disc1, Dll1, Draxin, Eda, Eda2r, Ednrb, Efs, Egf…
GO:0001944	vasculature development	GO_BiologicalProcess-EBI-UniProt-GOA-ACAP-ARAP_25.05.2022_00h00	1.44954e-17	2.73963e-14	[4, 5, 6]	None	14.8396	111	[Adgrb3, Adgrg1, Agt, Amot, Amotl1, Angpt1, Angptl4, Antxr1, Anxa2, Apoe, Bax, Bmp7, Bmpr1a, Cdh13, Chd7, Clic4, Col5a1, Cth, Ddah1, Dll1, Egr1, Elk3, Emp2, Epas1, Ephb1, Ephb3, Epn2, Eya1, F3, Fgf1, Fgf2, Fgfr2, Fkbp10, Gab1, Gja1, Gli3, Glul, Gna13, Hbegf, Hdac7, Hes1, Hey1, Hgf, Hipk2, Id1, Il18, Itga5, Itga7, Itgav, Itgb8, Kif7, Loxl3, Lrp1, Lrp5, Ltbp1, Map2k5, Mdk, Meis1, Mfge8, Mmp14, Mmp2…
GO:0035239	tube morphogenesis	GO_BiologicalProcess-EBI-UniProt-GOA-ACAP-ARAP_25.05.2022_00h00	1.86306e-17	3.51931e-14	[3, 4, 5]	None	13.831	126	[Adamts12, Adgrb3, Adgrg1, Agt, Amot, Amotl1, Angpt1, Angptl4, Anxa2, Apoe, Bax, Bmp7, Bmpr1a, Cdh13, Cecr2, Chd7, Clic4, Csf1, Csmd1, Ctsl, Ddah1, Dll1, Eda, Egfr, Elk3, Emp2, Emx2, Epas1, Epb41l5, Ephb1, Ephb3, Epn2, Etv4, Etv5, Ext1, Eya1, F3, Fgf1, Fgf2, Fgfr2, Fgfr3, Fkbp10, Gab1, Gja1, Gli2, Gli3, Glul, Gna13, Hbegf, Hdac7, Hes1, Hes5, Hey1, Hgf, Hipk2, Hlx, Id1, Id2, Il18, Itga5, Itga7, It…
GO:0001568	blood vessel development	GO_BiologicalProcess-EBI-UniProt-GOA-ACAP-ARAP_25.05.2022_00h00	2.39466e-17	4.52111e-14	[3, 5, 6, 7]	None	14.965	107	[Adgrb3, Adgrg1, Agt, Amot, Amotl1, Angpt1, Angptl4, Antxr1, Anxa2, Apoe, Bax, Bmp7, Bmpr1a, Cdh13, Chd7, Clic4, Col5a1, Ddah1, Dll1, Egr1, Elk3, Emp2, Epas1, Ephb1, Ephb3, Epn2, Eya1, F3, Fgf1, Fgf2, Fgfr2, Fkbp10, Gab1, Gja1, Gli3, Glul, Gna13, Hbegf, Hdac7, Hes1, Hey1, Hgf, Hipk2, Id1, Il18, Itga5, Itga7, Itgav, Itgb8, Kif7, Loxl3, Lrp1, Lrp5, Ltbp1, Map2k5, Mdk, Meis1, Mfge8, Mmp14, Mmp2, Myo…
GO:0048699	generation of neurons	GO_BiologicalProcess-EBI-UniProt-GOA-ACAP-ARAP_25.05.2022_00h00	2.40673e-17	4.5415e-14	[5, 6, 7]	None	11.6438	187	[Adam17, Adgrb3, Adgrg1, Agbl4, Agt, Apoe, Arc, Ascl1, Astn2, Atp1b2, Axl, Bax, Bcan, Bmp7, Bmpr1a, Bmpr1b, Camk2a, Ccdc141, Cck, Cdh4, Cdk5rap2, Cdon, Cecr2, Clu, Cntn6, Cntnap2, Col25a1, Cspg5, Ctnna1, Ctnna2, Ctnnd2, Cux1, Dab2, Dennd5a, Disc1, Disp3, Dlg2, Dll1, Dmd, Dmrta2, Dock10, Draxin, Ednrb, Efhd1, Egfr, Emx2, Epha6, Ephb1, Ephb3, Erbb2, Erbb4, Etv4, Etv5, Ext1, Eya1, Farp1, Fgf2, Fgfr2…
GO:0045596	negative regulation of cell differentiation	GO_BiologicalProcess-EBI-UniProt-GOA-ACAP-ARAP_25.05.2022_00h00	2.81353e-17	5.30631e-14	[3, 4, 5]	None	15.3153	102	[Actl6a, Adamts12, Appl2, Ascl1, Bhlhe41, Bmp7, Bmpr1a, Ccnd2, Cdk5rap2, Cmtm5, Col5a1, Col5a2, Ctnna1, Cxcl14, Disp3, Dll1, Dmd, Draxin, Ednrb, Egfr, Ephb1, Erbb2, Fbln1, Fermt2, Fgfr3, Foxo3, Frzb, Fuom, Gli2, Gli3, Hdac7, Hdac8, Hes1, Hes5, Hey1, Hlx, Id1, Id2, Id3, Il17rd, Il18, Inpp4b, Itgav, Itpkb, Limd1, Loxl3, Lrp4, Lrp5, Ltbp3, Lyn, Mafb, Mdk, Meis1, Msx1, Mt3, Nfatc1, Nfe2l2, Notch1, No…
GO:0030182	neuron differentiation	GO_BiologicalProcess-EBI-UniProt-GOA-ACAP-ARAP_25.05.2022_00h00	1.4722e-16	2.7751e-13	[4, 6, 7, 8]	None	11.6416	178	[Adam17, Adgrb3, Agbl4, Agt, Apoe, Arc, Ascl1, Atp1b2, Bcan, Bmp7, Bmpr1a, Bmpr1b, Camk2a, Ccdc141, Cck, Cdh4, Cdk5rap2, Cdon, Cecr2, Clu, Cntn6, Cntnap2, Col25a1, Cspg5, Ctnna1, Ctnna2, Ctnnd2, Cux1, Dab2, Dennd5a, Disc1, Disp3, Dlg2, Dll1, Dmd, Dmrta2, Dock10, Draxin, Ednrb, Efhd1, Egfr, Emx2, Epha6, Ephb1, Ephb3, Erbb2, Erbb4, Etv4, Etv5, Ext1, Eya1, Farp1, Fgf2, Fgfr2, Fgfr3, Foxo3, Fuom, Fyn…
GO:0008284	positive regulation of cell population proliferation	GO_BiologicalProcess-EBI-UniProt-GOA-ACAP-ARAP_25.05.2022_00h00	5.00098e-16	9.42184e-13	[3, 4, 5]	None	13.5196	121	[Actl6a, Adam17, Adgrg1, Adk, Adora2b, Agt, Akt2, Anxa2, Ascl1, Bmpr1a, Bnc1, Cck, Ccnd2, Cd81, Cdh13, Cdon, Clu, Csf1, Cst3, Cyp7b1, Disc1, Disp3, Dll1, Dmd, Dmrta2, Ednrb, Egfr, Egr1, Emp2, Erbb2, Erbb4, Etv5, Eya1, F3, Fadd, Fbln1, Fermt2, Fgf1, Fgf2, Fgfr2, Fgfr3, Fzd9, Gfap, Gja1, Gli2, Gli3, Glul, Gnai2, Gpam, Hbegf, Hes1, Hes5, Hipk2, Hlx, Hmgn5, Htra1, Id1, Id2, Igf1r, Igfbp2, Il11ra1, Il…
GO:0042063	gliogenesis	GO_BiologicalProcess-EBI-UniProt-GOA-ACAP-ARAP_25.05.2022_00h00	5.94353e-16	1.11917e-12	[5, 6, 7]	None	18.8571	66	[Adgrg1, Agt, Akt2, Ascl1, Atp1b2, Cdkn2c, Clu, Cntnap2, Csf1, Cspg5, Dbi, Disc1, Dll1, Dmd, Egfr, Erbb2, Etv5, Exoc4, Fgf2, Fgfr3, Gfap, Gli3, Hes1, Hes5, Id2, Il33, Il6st, Kcnj10, Klf15, Lamb2, Lrp1, Lyn, Mal, Mdk, Metrn, Mmp14, Mt3, Mxra8, Notch1, Nr2e1, Ntn1, Ntrk2, Olig1, Olig2, Pals1, Pard3, Pax6, Phgdh, Plpp3, Pou3f2, Ptn, Ptprz1, Ror1, Ror2, Serpine2, Slc7a5, Smo, Sox4, Sox6, Sox8, Sox9, …
GO:0072359	circulatory system development	GO_BiologicalProcess-EBI-UniProt-GOA-ACAP-ARAP_25.05.2022_00h00	6.12767e-16	1.15323e-12	[4, 5]	None	12.5109	144	[Acadm, Adgrb3, Adgrg1, Adrb1, Agt, Amot, Amotl1, Angpt1, Angptl4, Antxr1, Anxa2, Apoe, Ascl1, Bax, Bmp7, Bmpr1a, Cacna1c, Ccnd2, Cdh13, Chd7, Clic4, Col2a1, Col5a1, Cpe, Cth, Ddah1, Dll1, Dusp6, Egfr, Egr1, Elk3, Emp2, Epas1, Ephb1, Ephb3, Epn2, Erbb2, Erbb4, Ext1, Eya1, F3, Fadd, Fgf1, Fgf2, Fgfr2, Fgfrl1, Fkbp10, Frem2, Gab1, Gja1, Gli2, Gli3, Glul, Gna13, Hbegf, Hdac7, Hes1, Hey1, Hgf, Hipk2,…
GO:0010001	glial cell differentiation	GO_BiologicalProcess-EBI-UniProt-GOA-ACAP-ARAP_25.05.2022_00h00	2.15544e-15	4.05438e-12	[4, 6, 7, 8]	None	21.0938	54	[Agt, Akt2, Ascl1, Cdkn2c, Clu, Cntnap2, Cspg5, Dll1, Dmd, Egfr, Erbb2, Exoc4, Fgf2, Fgfr3, Gfap, Gli3, Hes1, Hes5, Id2, Il33, Il6st, Kcnj10, Klf15, Lamb2, Lrp1, Lyn, Mal, Mdk, Metrn, Mt3, Mxra8, Notch1, Nr2e1, Ntrk2, Olig1, Olig2, Pals1, Pard3, Pax6, Phgdh, Plpp3, Pou3f2, Ptn, Ptprz1, Ror1, Ror2, Serpine2, Smo, Sox4, Sox6, Sox8, Sox9, Tcf7l2, Tmem98]
GO:0009887	animal organ morphogenesis	GO_BiologicalProcess-EBI-UniProt-GOA-ACAP-ARAP_25.05.2022_00h00	2.3248e-15	4.37062e-12	[3, 4]	None	12.6761	135	[Agt, Alpl, Angpt1, Atrnl1, Bax, Bmp7, Bmpr1a, Bmpr1b, Cbs, Cdon, Chd7, Chsy1, Col27a1, Col2a1, Col5a1, Col5a2, Cpe, Csf1, Csgalnact1, Csmd1, Ctnna1, Ctnna2, Ctsl, Cyp7b1, Dab2, Dll1, Eda, Egfr, Emp2, Emx2, Ephb1, Erbb4, Etv4, Etv5, Exoc4, Ext1, Eya1, Fam20a, Fancc, Fat1, Fgf1, Fgf2, Fgfr2, Fgfr3, Fgfrl1, Fjx1, Foxo3, Frzb, Ghr, Gja1, Gli2, Gli3, Hes1, Hes5, Hey1, Hgf, Hipk2, Hlx, Htra1, Id1, Id2…
GO:0098609	cell-cell adhesion	GO_BiologicalProcess-EBI-UniProt-GOA-ACAP-ARAP_25.05.2022_00h00	2.33136e-15	4.38063e-12	[3]	None	13.697	113	[Abat, Actl6a, Adk, Aqp4, Astn2, Atp1b2, Bmp7, Cadm1, Cadm4, Ccdc141, Cd81, Cdh10, Cdh13, Cdh20, Cdh4, Cdh6, Cdon, Chst2, Cldn10, Cnksr3, Cntn6, Ctnna1, Ctnna2, Ctnnd2, Cyld, Cyrib, Dlg2, Egfr, Epb41l5, Ephb3, Erbb2, Ext1, Ezr, Fadd, Fat1, Fgfrl1, Foxo3, Gli3, Gpam, Gpc6, Grid2, Hes1, Hlx, Hmcn1, Igdcc4, Igfbp2, Igsf11, Il18, Il6st, Irak1, Itga1, Itga5, Itga6, Itga7, Itgav, Itgb5, Itpkb, Jam2, Ki…
GO:0048514	blood vessel morphogenesis	GO_BiologicalProcess-EBI-UniProt-GOA-ACAP-ARAP_25.05.2022_00h00	2.48189e-15	4.66099e-12	[4, 5, 6, 7, 8]	None	15.04	94	[Adgrb3, Adgrg1, Agt, Amot, Amotl1, Angpt1, Angptl4, Anxa2, Apoe, Bax, Bmpr1a, Cdh13, Chd7, Clic4, Ddah1, Dll1, Elk3, Emp2, Epas1, Ephb1, Ephb3, Epn2, Eya1, F3, Fgf1, Fgf2, Fgfr2, Fkbp10, Gab1, Gja1, Glul, Gna13, Hbegf, Hdac7, Hes1, Hey1, Hgf, Hipk2, Id1, Il18, Itga5, Itga7, Itgav, Itgb8, Loxl3, Lrp1, Lrp5, Map2k5, Mdk, Meis1, Mfge8, Mmp14, Mmp2, Myo18b, Nfe2l2, Notch1, Notch2, Notch3, Nr2e1, Nra…
GO:0042127	regulation of cell population proliferation	GO_BiologicalProcess-EBI-UniProt-GOA-ACAP-ARAP_25.05.2022_00h00	3.55529e-15	6.67328e-12	[3, 4]	None	11.2883	177	[Actl6a, Adam17, Adgrg1, Adk, Adora2b, Agbl4, Agt, Akt2, Angpt1, Anxa2, Apoe, Appl2, Ascl1, Bax, Bmp7, Bmpr1a, Bmpr1b, Bnc1, Cadm4, Cck, Ccnd2, Cd81, Cdh13, Cdkn2c, Cdon, Clu, Csf1, Cst3, Cth, Ctnna1, Ctsl, Cyp7b1, Dab2, Ddah1, Disc1, Disp3, Dll1, Dmd, Dmrta2, Ecrg4, Ednrb, Egfr, Egr1, Eif2ak2, Emp2, Ephb1, Erbb2, Erbb4, Etv4, Etv5, Eya1, F3, Fadd, Fbln1, Fermt2, Fgf1, Fgf2, Fgfr2, Fgfr3, Fgfrl1,…
GO:0060429	epithelium development	GO_BiologicalProcess-EBI-UniProt-GOA-ACAP-ARAP_25.05.2022_00h00	6.02146e-15	1.12963e-11	[4]	None	12.1339	145	[Adam17, Adamts12, Agt, Aldoc, Angpt1, Arhgef26, Asah1, Ascl1, Astn2, Bax, Bmp7, Bmpr1a, Car2, Cd63, Cecr2, Chd7, Clic4, Col2a1, Col5a1, Cpt1a, Csf1, Csmd1, Ctsb, Ctsl, Cux1, Cyp7b1, Dab2, Dbi, Dll1, Dmd, Eda, Ednrb, Egfr, Epas1, Epb41l5, Erbb4, Etv4, Etv5, Ext1, Eya1, Ezr, Fat1, Fermt2, Fgf1, Fgf2, Fgfr2, Fgfr3, Frem2, Frzb, Gja1, Gli2, Gli3, Gna13, Grhl1, Hbegf, Hes1, Hes5, Hey1, Hgf, Hsd17b4, …
GO:0051093	negative regulation of developmental process	GO_BiologicalProcess-EBI-UniProt-GOA-ACAP-ARAP_25.05.2022_00h00	1.00433e-14	1.88312e-11	[2, 3, 4]	None	13.0108	121	[Actl6a, Adamts12, Adgrb3, Adrb1, Agt, Amot, Apoe, Appl2, Ascl1, Bhlhe41, Bmp7, Bmpr1a, Ccnd2, Cdk5rap2, Cmtm5, Col5a1, Col5a2, Cpe, Ctnna1, Cxcl14, Disp3, Dll1, Dmd, Draxin, Ednrb, Egfr, Ephb1, Epn2, Erbb2, Fbln1, Fermt2, Fgfr3, Foxo3, Frzb, Fuom, Gja1, Gli2, Gli3, Hdac7, Hdac8, Hes1, Hes5, Hey1, Hlx, Id1, Id2, Id3, Il17rd, Il18, Inpp4b, Itgav, Itpkb, Limd1, Loxl3, Lrp4, Lrp5, Ltbp3, Lyn, Mafb, …
GO:0051094	positive regulation of developmental process	GO_BiologicalProcess-EBI-UniProt-GOA-ACAP-ARAP_25.05.2022_00h00	1.14249e-14	2.14103e-11	[2, 3, 4]	None	11.6058	159	[Actl6a, Adgrb3, Adrb1, Agt, Amot, Apoe, Ascl1, Axl, Bax, Bmp1, Bmp7, Bmpr1a, Bmpr1b, Bnc1, Car2, Ccnd2, Cdh4, Cdon, Chd7, Clu, Csf1, Cspg5, Cth, Cux1, Cyld, Cyp51, Dab2, Ddah1, Disc1, Dll1, Dmd, Dmrta2, Dock1, Dpf3, Egfr, Emp2, Ephb1, Ephb3, Erbb4, Etv4, Etv5, Ezr, F3, Fadd, Fermt2, Fgf1, Fgf2, Fgfr2, Fgfr3, Foxo3, Frzb, Fzd9, Gab1, Gdpd2, Gfap, Ghr, Gja1, Gli2, Gli3, Gpam, Gpm6b, Gprc5b, Grid2,…
GO:0048468	cell development	GO_BiologicalProcess-EBI-UniProt-GOA-ACAP-ARAP_25.05.2022_00h00	2.60625e-14	4.88151e-11	[3, 4]	None	10.1227	231	[Abhd2, Adam17, Adgrb3, Adrb1, Agbl4, Agt, Akt2, Antxr1, Anxa2, Apoe, Appl2, Arc, Arhgef26, Ascl1, Atp1b2, Atrnl1, Axl, Bax, Bcan, Bhlhe41, Bmp7, Bmpr1a, Bmpr1b, Bnc1, Camk2a, Ccdc141, Cck, Cdh4, Cdyl, Cecr2, Chd7, Chsy1, Clic4, Clu, Cntn6, Cntnap2, Col25a1, Col27a1, Cspg5, Ctnna1, Ctnna2, Ctnnd2, Cux1, Cyp51, Dab2, Dennd5a, Diaph2, Disc1, Dlg2, Dll1, Dmd, Dmrta2, Dock1, Dock10, Draxin, Ednrb, Ef…
GO:0051240	positive regulation of multicellular organismal process	GO_BiologicalProcess-EBI-UniProt-GOA-ACAP-ARAP_25.05.2022_00h00	3.21606e-14	6.02046e-11	[2, 3, 4]	None	11.245	168	[Abat, Abca1, Acadl, Actl6a, Adam17, Adgrb3, Adk, Adora2b, Adra2a, Adrb1, Afap1l2, Agt, Alpl, Amot, Anxa2, Apoe, Appl2, Ascl1, Axl, Bmp1, Bmp7, Bmpr1a, Bmpr1b, Cadm1, Car2, Cck, Ccnd2, Cd81, Cdh4, Chd7, Clu, Cntnap2, Csf1, Cux1, Cyld, Cyrib, Dab2, Ddah1, Decr1, Dio2, Disc1, Dll1, Dmrta2, Ecrg4, Ednrb, Egfr, Egr1, Eif2ak2, Emp2, Epas1, Ephb1, Ephb3, Erbb4, Etv4, Etv5, Ezr, F3, Fabp5, Fadd, Fermt2,…
GO:0060322	head development	GO_BiologicalProcess-EBI-UniProt-GOA-ACAP-ARAP_25.05.2022_00h00	3.43607e-14	6.4289e-11	[3]	None	13.2388	112	[Abat, Adgrg1, Ak4, Ascl1, Atp1a2, Atp1b2, Axl, Bax, Bcan, Bmp7, Bmpr1a, Cadm1, Cbs, Ccdc141, Cdk5rap2, Cdon, Chd7, Ckb, Cntnap2, Col2a1, Ctnna1, Ctnna2, Dbi, Disc1, Dll1, Dmd, Dmrta2, Draxin, Egfr, Emx2, Ephb1, Ephb3, Erbb4, Ext1, Fabp7, Fancc, Fgf2, Fgfr2, Fgfr3, Foxo3, Fyn, Gli2, Gli3, Glud1, Grid2, Hes1, Hes5, Hpca, Id2, Igf1r, Il11ra1, Kirrel3, Llgl1, Lrrk2, Macrod2, Mafb, Mdk, Meis1, Mfsd2a…
GO:0000902	cell morphogenesis	GO_BiologicalProcess-EBI-UniProt-GOA-ACAP-ARAP_25.05.2022_00h00	5.18222e-14	9.69075e-11	[3, 4]	None	12.204	134	[Adgrb3, Antxr1, Apoe, Arap1, Arc, Arhgap18, Arhgef26, Atrnl1, Axl, Bcan, Bmp7, Bmpr1b, Cadm1, Camk2a, Ccdc141, Cck, Cdh10, Cdh20, Cdh4, Cdh6, Clic4, Clu, Cntn6, Cntnap2, Col25a1, Cspg5, Ctnna2, Ctnnd2, Cux1, Dab2, Disc1, Dmd, Dock1, Dock10, Draxin, Egfr, Epb41l5, Epha6, Ephb1, Ephb3, Erbb2, Etv4, Ext1, Ezr, Farp1, Fat1, Fbln1, Fermt2, Fgfr2, Fgfr3, Fmnl2, Fyn, Gja1, Gli2, Gli3, Gna13, Grip1, Hes…
GO:2000026	regulation of multicellular organismal development	GO_BiologicalProcess-EBI-UniProt-GOA-ACAP-ARAP_25.05.2022_00h00	1.38079e-13	2.58069e-10	[3, 4]	None	11.3087	159	[Actl6a, Adamts12, Adgrb3, Adrb1, Agt, Amot, Anxa2, Apoe, Appl2, Ascl1, Axl, Bhlhe41, Bmp1, Bmp7, Bmpr1a, Bmpr1b, Car2, Ccnd2, Cdh4, Chd7, Csf1, Ctnna1, Cux1, Cyld, Ddah1, Disc1, Dll1, Dmrta2, Draxin, Dusp6, Egfr, Emp2, Ephb1, Ephb3, Epn2, Erbb2, Erbb4, Etv4, Etv5, F3, Fadd, Fgf1, Fgf2, Fgfr2, Fgfr3, Foxo3, Frzb, Fzd9, Gab1, Gfap, Gja1, Gli2, Gli3, Glul, Gpm6b, Grhl1, Grid2, Hes1, Hes5, Hes6, Hey…
GO:0007165	signal transduction	GO_BiologicalProcess-EBI-UniProt-GOA-ACAP-ARAP_25.05.2022_00h00	2.33601e-13	4.36367e-10	[2, 3, 4]	None	8.56526	397	[Abat, Abca1, Abhd2, Ackr4, Acot11, Adam17, Adamts12, Adcyap1r1, Adgra3, Adgrb3, Adgrg1, Adora2b, Adra2a, Adrb1, Afap1l2, Agt, Ahcyl1, Akap7, Akt2, Amot, Amotl1, Angpt1, Apoe, Appl2, Arap1, Arc, Arhgap18, Arhgap31, Arhgef10l, Asb3, Ascl1, Atrnl1, Axl, Bax, Bmp1, Bmp7, Bmpr1a, Bmpr1b, Bub1b, Cabp1, Cacna1c, Cadm4, Camk2a, Car2, Car8, Cavin3, Cbs, Cck, Ccnyl1, Cd63, Cd81, Cdh13, Cdh6, Cdk5rap2, Cdo…
GO:0023051	regulation of signaling	GO_BiologicalProcess-EBI-UniProt-GOA-ACAP-ARAP_25.05.2022_00h00	2.44927e-13	4.57278e-10	[2, 3]	None	9.27934	291	[Abat, Abca1, Adam17, Adamts12, Adcyap1r1, Adgrg1, Adora2b, Adra2a, Adrb1, Afap1l2, Agt, Akap7, Akt2, Amot, Angpt1, Anxa2, Apoe, Appl2, Arap1, Arc, Arhgap18, Ascl1, Axl, Bax, Bmp7, Bmpr1a, Bmpr1b, Cabp1, Cadm4, Camk2a, Car2, Cavin3, Cbs, Ccnyl1, Cd63, Cd81, Cdh13, Cdk5rap2, Cdon, Cgnl1, Chd7, Chsy1, Clu, Cmtm3, Cnksr3, Cntn6, Cntnap2, Col2a1, Cpt1a, Csf1, Cspg5, Cth, Ctnna1, Ctnnd2, Cyld, Cyp7b1,…
GO:0007420	brain development	GO_BiologicalProcess-EBI-UniProt-GOA-ACAP-ARAP_25.05.2022_00h00	5.38238e-13	1.00435e-09	[4, 5, 6, 7]	None	13.1646	104	[Abat, Adgrg1, Ak4, Ascl1, Atp1a2, Atp1b2, Axl, Bax, Bcan, Bmp7, Bmpr1a, Cadm1, Cbs, Ccdc141, Cdk5rap2, Cdon, Chd7, Ckb, Cntnap2, Ctnna1, Ctnna2, Dbi, Disc1, Dll1, Dmd, Dmrta2, Draxin, Egfr, Emx2, Ephb1, Ephb3, Erbb4, Ext1, Fabp7, Fancc, Fgf2, Fgfr2, Fgfr3, Foxo3, Fyn, Gli2, Gli3, Glud1, Grid2, Hes1, Hes5, Hpca, Id2, Igf1r, Kirrel3, Llgl1, Lrrk2, Macrod2, Mafb, Mdk, Meis1, Mfsd2a, Msx1, Nde1, Nef…
GO:0007167	enzyme-linked receptor protein signaling pathway	GO_BiologicalProcess-EBI-UniProt-GOA-ACAP-ARAP_25.05.2022_00h00	5.48775e-13	1.02346e-09	[4, 5, 6]	None	12.5821	115	[Adam17, Adamts12, Adra2a, Afap1l2, Agt, Akap7, Akt2, Angpt1, Appl2, Arap1, Axl, Bmp7, Bmpr1a, Bmpr1b, Cadm4, Cd63, Cdh13, Cpne3, Csf1, Dab2, Dll1, Efs, Egfr, Egr1, Epha6, Ephb1, Ephb3, Epn2, Erbb2, Erbb4, Ext1, F3, Fermt2, Fgf1, Fgf2, Fgfr2, Fgfr3, Fgfrl1, Fut8, Fyn, Gab1, Ghr, Gnai2, Hbegf, Hes1, Hes5, Hgf, Hip1, Hipk2, Htra1, Id1, Igf1r, Igfbp2, Igfbp4, Il17rd, Il6st, Inppl1, Itga1, Itgb5, Itg…
GO:0007423	sensory organ development	GO_BiologicalProcess-EBI-UniProt-GOA-ACAP-ARAP_25.05.2022_00h00	5.63793e-13	1.05091e-09	[4]	None	14.2395	88	[Actl6a, Ascl1, Bax, Bmp7, Bmpr1b, Cacna1c, Cdon, Cecr2, Chd7, Clic4, Col2a1, Col5a1, Col5a2, Cux1, Cxcl14, Dll1, Egfr, Ephb1, Eya1, Fat1, Fgf2, Fgfr2, Fgfr3, Fjx1, Frem2, Frzb, Gja1, Gli2, Gli3, Hes1, Hes5, Hey1, Hipk2, Hpca, Igfbp7, Kcnma1, Lamb2, Lrig1, Lrp5, Mafb, Mal, Map3k1, Megf11, Meis1, Mertk, Mfsd2a, Mpv17, Msx1, Myo6, Ndp, Nes, Notch1, Notch2, Nr2e1, Ntn1, Ntrk2, Pax6, Pdgfra, Pdgfrb, …
GO:0023056	positive regulation of signaling	GO_BiologicalProcess-EBI-UniProt-GOA-ACAP-ARAP_25.05.2022_00h00	8.31179e-13	1.54849e-09	[2, 3, 4]	None	10.6523	178	[Abat, Adam17, Adcyap1r1, Adgrg1, Adora2b, Adra2a, Adrb1, Afap1l2, Agt, Akt2, Angpt1, Anxa2, Apoe, Appl2, Arap1, Arc, Ascl1, Axl, Bax, Bmp7, Bmpr1a, Bmpr1b, Car2, Cavin3, Cd63, Cd81, Cdh13, Cdon, Chsy1, Clu, Cmtm3, Cntn6, Cntnap2, Csf1, Cth, Ctnna1, Cyld, Dab2, Dbi, Disc1, Dll1, Ecrg4, Eda, Eda2r, Egfr, Eif2ak2, Emp2, Epn2, Erbb2, Erbb4, Erbin, Evc, Exoc4, F3, Fabp5, Fadd, Fam53b, Fermt2, Fgf1, F…
GO:0010646	regulation of cell communication	GO_BiologicalProcess-EBI-UniProt-GOA-ACAP-ARAP_25.05.2022_00h00	1.05002e-12	1.95514e-09	[3, 4]	None	9.21011	288	[Abat, Abca1, Adam17, Adamts12, Adcyap1r1, Adgrg1, Adora2b, Adra2a, Adrb1, Afap1l2, Agt, Akap7, Akt2, Amot, Angpt1, Apoe, Appl2, Arc, Arhgap18, Ascl1, Axl, Bax, Bmp7, Bmpr1a, Bmpr1b, Cabp1, Cadm4, Camk2a, Car2, Cavin3, Cbs, Ccnyl1, Cd63, Cd81, Cdh13, Cdk5rap2, Cdon, Cgnl1, Chd7, Chsy1, Clu, Cmtm3, Cnksr3, Cntn6, Cntnap2, Col2a1, Cpt1a, Csf1, Cspg5, Cth, Ctnna1, Ctnnd2, Cyld, Cyp7b1, Cyrib, Dab2, …
GO:0021782	glial cell development	GO_BiologicalProcess-EBI-UniProt-GOA-ACAP-ARAP_25.05.2022_00h00	2.01399e-12	3.74804e-09	[4, 5, 7, 8, 9]	None	26.4463	32	[Agt, Akt2, Ascl1, Clu, Cntnap2, Cspg5, Dll1, Dmd, Egfr, Fgfr3, Gfap, Hes5, Id2, Kcnj10, Lamb2, Lrp1, Lyn, Mal, Mdk, Mt3, Mxra8, Ntrk2, Olig1, Pals1, Pard3, Phgdh, Pou3f2, Ror1, Ror2, Smo, Sox4, Tcf7l2]
GO:0031175	neuron projection development	GO_BiologicalProcess-EBI-UniProt-GOA-ACAP-ARAP_25.05.2022_00h00	2.45626e-12	4.56865e-09	[5, 6, 8, 9, 10]	None	11.7117	130	[Adam17, Adgrb3, Agt, Apoe, Arc, Atp1b2, Bcan, Bmp7, Bmpr1b, Camk2a, Ccdc141, Cck, Cdh4, Cecr2, Clu, Cntn6, Cntnap2, Col25a1, Cspg5, Ctnna1, Ctnna2, Ctnnd2, Cux1, Dab2, Dennd5a, Disc1, Dmd, Dock10, Draxin, Efhd1, Egfr, Epha6, Ephb1, Ephb3, Erbb2, Etv4, Ext1, Farp1, Fgfr2, Fgfr3, Fyn, Gfap, Gja1, Gli2, Gli3, Gpm6b, Gprc5b, Grid2, Grip1, Hes1, Hes5, Hey1, Hgf, Id1, Igf1r, Il15ra, Inppl1, Itga1, Itg…
GO:0070848	response to growth factor	GO_BiologicalProcess-EBI-UniProt-GOA-ACAP-ARAP_25.05.2022_00h00	3.04915e-12	5.66836e-09	[4]	None	13.4503	92	[Adam17, Adamts12, Agt, Angpt1, Appl2, Arap1, Ascl1, Bmp7, Bmpr1a, Bmpr1b, Cadm4, Cd63, Col2a1, Cpne3, Dab2, Dll1, Dmd, Dusp6, Egfr, Egr1, Epb41l5, Epn2, Erbb2, Erbb4, Ext1, Fermt2, Fgf1, Fgf2, Fgfr2, Fgfr3, Fgfrl1, Foxo3, Fut8, Fyn, Gab1, Hes1, Hes5, Hgf, Hipk2, Htra1, Id1, Igf1r, Il17rd, Itgb5, Itgb8, Kcnd3, Knstrn, Lrp1, Ltbp1, Ltbp3, Map2k5, Map3k1, Msx1, Mt3, Mtss2, Notch1, Notch2, Nr3c1, Nr…
GO:0030334	regulation of cell migration	GO_BiologicalProcess-EBI-UniProt-GOA-ACAP-ARAP_25.05.2022_00h00	3.59486e-12	6.67924e-09	[4, 5]	None	12.3757	112	[Abhd2, Adam17, Adgrg1, Adora2b, Adra2a, Agt, Akt2, Amot, Amotl1, Angpt1, Apoe, Appl2, Atp1b2, Bmp7, Bmpr1a, Camk2a, Cd63, Cd81, Cdh13, Chst2, Clic4, Cpne3, Csf1, Ctnna2, Cxcl14, Cyrib, Dab2, Dock1, Dock10, Egfr, Egr1, Emp2, Epb41l5, Erbb4, F3, Fadd, Fbln1, Fermt2, Fgf1, Fgf2, Foxo3, Gab1, Glul, Gna13, Gnai2, Hbegf, Hdac7, Hgf, Igf1r, Il18, Il33, Il6st, Itga5, Itga6, Itgav, Jam2, Lgr6, Lrp1, Lyn,…
GO:0009966	regulation of signal transduction	GO_BiologicalProcess-EBI-UniProt-GOA-ACAP-ARAP_25.05.2022_00h00	3.73227e-12	6.93083e-09	[3, 4, 5]	None	9.40485	256	[Abat, Abca1, Adam17, Adamts12, Adcyap1r1, Adgrg1, Adora2b, Adra2a, Adrb1, Afap1l2, Agt, Akap7, Akt2, Amot, Angpt1, Apoe, Appl2, Arc, Arhgap18, Ascl1, Axl, Bax, Bmp7, Bmpr1a, Bmpr1b, Cabp1, Cadm4, Camk2a, Cavin3, Cbs, Ccnyl1, Cd63, Cd81, Cdh13, Cdk5rap2, Cdon, Cgnl1, Chsy1, Clu, Cmtm3, Cnksr3, Cntn6, Col2a1, Csf1, Cth, Ctnna1, Ctnnd2, Cyld, Cyp7b1, Cyrib, Dab2, Ddit4l, Dennd1a, Dennd4c, Deptor, D…
GO:0010647	positive regulation of cell communication	GO_BiologicalProcess-EBI-UniProt-GOA-ACAP-ARAP_25.05.2022_00h00	3.8439e-12	7.13428e-09	[3, 4, 5]	None	10.5105	175	[Abat, Adam17, Adcyap1r1, Adgrg1, Adora2b, Adra2a, Adrb1, Afap1l2, Agt, Akt2, Angpt1, Apoe, Appl2, Arc, Ascl1, Axl, Bax, Bmp7, Bmpr1a, Bmpr1b, Car2, Cavin3, Cd63, Cd81, Cdh13, Cdon, Chsy1, Clu, Cmtm3, Cntn6, Cntnap2, Csf1, Cth, Ctnna1, Cyld, Dab2, Dbi, Disc1, Dll1, Ecrg4, Eda, Eda2r, Egfr, Eif2ak2, Emp2, Epn2, Erbb2, Erbb4, Erbin, Evc, Exoc4, F3, Fabp5, Fadd, Fam53b, Fermt2, Fgf1, Fgf2, Fgfr2, Fg…
GO:0009967	positive regulation of signal transduction	GO_BiologicalProcess-EBI-UniProt-GOA-ACAP-ARAP_25.05.2022_00h00	4.37737e-12	8.12001e-09	[3, 4, 5, 6]	None	10.8591	158	[Adam17, Adcyap1r1, Adgrg1, Adora2b, Adra2a, Adrb1, Afap1l2, Agt, Akt2, Angpt1, Apoe, Appl2, Ascl1, Axl, Bax, Bmp7, Bmpr1a, Bmpr1b, Cavin3, Cd63, Cd81, Cdh13, Cdon, Chsy1, Clu, Cmtm3, Cntn6, Csf1, Cth, Ctnna1, Cyld, Dab2, Disc1, Dll1, Eda, Eda2r, Egfr, Eif2ak2, Emp2, Epn2, Erbb2, Erbb4, Erbin, Evc, Exoc4, F3, Fabp5, Fadd, Fam53b, Fermt2, Fgf1, Fgf2, Fgfr2, Fgfr3, Fyn, Fzd9, Gab1, Gadd45g, Ghr, Gn…
GO:2000145	regulation of cell motility	GO_BiologicalProcess-EBI-UniProt-GOA-ACAP-ARAP_25.05.2022_00h00	6.91471e-12	1.28199e-08	[3, 4]	None	12.118	115	[Abhd2, Adam17, Adgrg1, Adora2b, Adra2a, Agt, Akt2, Amot, Amotl1, Angpt1, Apoe, Appl2, Arhgap18, Atp1b2, Bmp7, Bmpr1a, Cadm4, Camk2a, Cd63, Cd81, Cdh13, Chst2, Clic4, Cpne3, Csf1, Ctnna1, Ctnna2, Cxcl14, Cyrib, Dab2, Dock1, Dock10, Egfr, Egr1, Emp2, Epb41l5, Erbb4, F3, Fadd, Fbln1, Fermt2, Fgf1, Fgf2, Foxo3, Gab1, Glul, Gna13, Gnai2, Hbegf, Hdac7, Hgf, Igf1r, Il18, Il33, Il6st, Itga5, Itga6, Itga…
GO:0006935	chemotaxis	GO_BiologicalProcess-EBI-UniProt-GOA-ACAP-ARAP_25.05.2022_00h00	1.0253e-11	1.89988e-08	[3, 4]	None	14.4788	75	[Ackr4, Adam17, Akt2, Amot, Angpt1, Bmp7, Bmpr1b, Ccdc141, Cdh13, Cdh4, Cmtm3, Cmtm5, Cntn6, Csf1, Cxcl14, Cyp7b1, Cyrib, Draxin, Ednrb, Epha6, Ephb1, Ephb3, Erbb2, Etv4, Ext1, Fgf1, Fgf2, Gab1, Gli2, Gli3, Hbegf, Hgf, Hrh1, Itga1, Itgav, Lamb2, Lrp1, Lrtm2, Lyn, Mcu, Mdk, Nexn, Nfasc, Notch1, Notch3, Ntn1, Palld, Pax6, Pdgfd, Pdgfra, Pdgfrb, Pip5k1a, Pla2g7, Plxnb1, Prex1, Prkd1, Ptch1, Ptn, Ptp…
GO:0071363	cellular response to growth factor stimulus	GO_BiologicalProcess-EBI-UniProt-GOA-ACAP-ARAP_25.05.2022_00h00	1.06851e-11	1.97888e-08	[5]	None	13.4351	88	[Adam17, Adamts12, Agt, Angpt1, Appl2, Arap1, Bmp7, Bmpr1a, Bmpr1b, Cadm4, Cd63, Col2a1, Cpne3, Dab2, Dll1, Dmd, Egfr, Egr1, Epb41l5, Epn2, Erbb2, Erbb4, Ext1, Fermt2, Fgf1, Fgf2, Fgfr2, Fgfr3, Fgfrl1, Foxo3, Fut8, Fyn, Gab1, Hes1, Hes5, Hgf, Hipk2, Htra1, Id1, Igf1r, Il17rd, Itgb5, Itgb8, Kcnd3, Knstrn, Lrp1, Ltbp1, Ltbp3, Map2k5, Map3k1, Msx1, Mt3, Mtss2, Notch1, Notch2, Nr3c1, Nrxn1, Ntrk2, Pa…
GO:0040012	regulation of locomotion	GO_BiologicalProcess-EBI-UniProt-GOA-ACAP-ARAP_25.05.2022_00h00	1.20464e-11	2.22978e-08	[2, 3]	None	11.8952	118	[Abhd2, Adam17, Adgrg1, Adora2b, Adra2a, Agt, Akt2, Amot, Amotl1, Angpt1, Apoe, Appl2, Arhgap18, Atp1b2, Bmp7, Bmpr1a, Cadm4, Camk2a, Cd63, Cd81, Cdh13, Chst2, Clic4, Cpne3, Csf1, Ctnna1, Ctnna2, Cxcl14, Cyrib, Dab2, Dock1, Dock10, Egfr, Egr1, Emp2, Epb41l5, Erbb4, F3, Fadd, Fbln1, Fermt2, Fgf1, Fgf2, Foxo3, Gab1, Glul, Gna13, Gnai2, Hbegf, Hdac7, Hgf, Igf1r, Il18, Il33, Il6st, Itga5, Itga6, Itga…
GO:0048666	neuron development	GO_BiologicalProcess-EBI-UniProt-GOA-ACAP-ARAP_25.05.2022_00h00	1.24418e-11	2.30173e-08	[4, 5, 7, 8, 9]	None	11.1462	141	[Adam17, Adgrb3, Agbl4, Agt, Apoe, Arc, Ascl1, Atp1b2, Bcan, Bmp7, Bmpr1b, Camk2a, Ccdc141, Cck, Cdh4, Cecr2, Clu, Cntn6, Cntnap2, Col25a1, Cspg5, Ctnna1, Ctnna2, Ctnnd2, Cux1, Dab2, Dennd5a, Disc1, Dlg2, Dmd, Dock10, Draxin, Ednrb, Efhd1, Egfr, Epha6, Ephb1, Ephb3, Erbb2, Etv4, Ext1, Farp1, Fgfr2, Fgfr3, Fyn, Gfap, Gja1, Gli2, Gli3, Gpm6b, Gprc5b, Grid2, Grip1, Hes1, Hes5, Hey1, Hgf, Id1, Id2, I…
GO:0045597	positive regulation of cell differentiation	GO_BiologicalProcess-EBI-UniProt-GOA-ACAP-ARAP_25.05.2022_00h00	1.29913e-11	2.40208e-08	[3, 4, 5]	None	12.1577	111	[Actl6a, Adrb1, Agt, Apoe, Ascl1, Axl, Bmp7, Bmpr1a, Bmpr1b, Bnc1, Car2, Cdh4, Cdon, Clu, Csf1, Cspg5, Cth, Cux1, Cyld, Cyp51, Dab2, Disc1, Dmd, Dmrta2, Dock1, Dpf3, Egfr, Emp2, Etv4, Etv5, Fadd, Fermt2, Fgf2, Fgfr3, Foxo3, Frzb, Gdpd2, Gfap, Ghr, Gli2, Gli3, Gprc5b, Hes1, Hey1, Hlx, Hmg20b, Id2, Il15ra, Il18, Il33, Il6st, Itpkb, Lamb2, Loxl3, Lrp1, Lrp5, Ltbp3, Lyn, Maml1, Mdk, Metrn, Metrnl, Mm…
GO:0002009	morphogenesis of an epithelium	GO_BiologicalProcess-EBI-UniProt-GOA-ACAP-ARAP_25.05.2022_00h00	1.65474e-11	3.05796e-08	[4, 5]	None	13.9373	80	[Adam17, Adamts12, Agt, Angpt1, Astn2, Bmp7, Car2, Cecr2, Clic4, Col5a1, Csf1, Csmd1, Ctsl, Cyp7b1, Dab2, Dll1, Egfr, Epb41l5, Erbb4, Etv4, Etv5, Ext1, Eya1, Fat1, Fermt2, Fgf1, Fgf2, Fgfr2, Fgfr3, Frem2, Frzb, Gja1, Gli2, Gli3, Gna13, Hbegf, Hes1, Hes5, Hey1, Hgf, Igf1r, Itga5, Lrp5, Map3k1, Mdk, Mmp14, Mmp2, Nfatc1, Nkd1, Notch1, Notch2, Nr3c1, Nrarp, Ntn1, Ntn4, Pals1, Pard3, Pdgfra, Phldb2, P…
GO:0070887	cellular response to chemical stimulus	GO_BiologicalProcess-EBI-UniProt-GOA-ACAP-ARAP_25.05.2022_00h00	2.2693e-11	4.1914e-08	[3]	None	9.22693	259	[Abca1, Abhd2, Abtb2, Ackr4, Adam17, Adamts12, Adra2a, Agt, Ahcyl1, Ak4, Akap7, Akt2, Alpl, Angpt1, Apoe, Appl2, Aqp4, Arap1, Asah1, Atp1a2, Atp6v0a2, Axl, Bax, Bmp7, Bmpr1a, Bmpr1b, Cacna2d1, Cadm4, Camk2a, Car2, Cbs, Cd63, Clic4, Clu, Col16a1, Col2a1, Col5a2, Cpne3, Cpt1a, Csf1, Cth, Ctnna1, Ctsb, Cxcl14, Cyld, Cyp2j9, Cyp7b1, Dab2, Ddah1, Dennd4c, Dlg2, Dll1, Dmd, Eda, Eda2r, Ednrb, Efhd1, Egf…
GO:0048518	positive regulation of biological process	GO_BiologicalProcess-EBI-UniProt-GOA-ACAP-ARAP_25.05.2022_00h00	2.72509e-11	5.03051e-08	[1, 2, 3]	None	8.02983	463	[A2m, Abat, Abca1, Acadl, Actl6a, Adam17, Adcyap1r1, Adgrb3, Adgrg1, Adk, Adora2b, Adra2a, Adrb1, Afap1l2, Agbl4, Agt, Ahcyl1, Akap7, Akt2, Alpl, Amot, Amotl1, Angpt1, Angptl4, Antxr1, Anxa2, Apoe, Appl2, Arap1, Arc, Arhgef10l, Ascl1, Atp1b2, Axl, Bax, Bmp1, Bmp7, Bmpr1a, Bmpr1b, Bnc1, Cacna1c, Cacna2d1, Cadm1, Camk2a, Car2, Cavin3, Ccdc80, Cck, Ccnd2, Ccnyl1, Cd63, Cd81, Cdc14a, Cdh13, Cdh4, Cdk…
GO:0022603	regulation of anatomical structure morphogenesis	GO_BiologicalProcess-EBI-UniProt-GOA-ACAP-ARAP_25.05.2022_00h00	3.0407e-11	5.61009e-08	[3, 4]	None	11.9198	113	[Adamts12, Adgrb3, Agt, Amot, Apoe, Arap1, Arc, Arhgap18, Bmp7, Bmpr1a, Cdh4, Cpe, Csf1, Cspg5, Cux1, Cyrib, Dab2, Ddah1, Disc1, Dll1, Dock1, Draxin, Emp2, Ephb3, Epn2, Etv5, Ezr, F3, Fbln1, Fermt2, Fgf1, Fgf2, Fgfr2, Fmnl2, Fyn, Gab1, Gja1, Glul, Gna13, Grip1, Hes1, Hgf, Hipk2, Id1, Il18, Itga5, Itga7, Itgb8, Lfng, Limd1, Lrp1, Lrp4, Lrrk2, Mcu, Mdk, Metrn, Mfsd2a, Msx1, Mt3, Myo10, Nfe2l2, Nkd1…
GO:0072006	nephron development	GO_BiologicalProcess-EBI-UniProt-GOA-ACAP-ARAP_25.05.2022_00h00	3.17471e-11	5.85416e-08	[3, 5, 6, 7, 8]	None	21.9512	36	[Agt, Angpt1, Bmp7, Dll1, Ednrb, Egr1, Erbb4, Ext1, Eya1, Fgf1, Fgf2, Gli3, Hes1, Hes5, Hey1, Kirrel3, Klf15, Lamb2, Mal, Mpv17, Notch1, Notch2, Notch3, Pdgfd, Pdgfra, Pdgfrb, Plce1, Pou3f3, Prom1, Ptch1, Sall1, Smo, Sox8, Sox9, Wwtr1, Yap1]
GO:0090596	sensory organ morphogenesis	GO_BiologicalProcess-EBI-UniProt-GOA-ACAP-ARAP_25.05.2022_00h00	3.86596e-11	7.12496e-08	[4, 5]	None	17.2881	51	[Bax, Bmp7, Cdon, Chd7, Col2a1, Col5a1, Col5a2, Dll1, Ephb1, Eya1, Fat1, Fgf2, Fgfr2, Fgfr3, Fjx1, Frzb, Gli2, Gli3, Hipk2, Lrig1, Lrp5, Mafb, Megf11, Meis1, Mfsd2a, Msx1, Myo6, Notch1, Notch2, Ntn1, Ntrk2, Pax6, Pls1, Prom1, Prrx1, Ptn, Ptprm, Ror2, Rorb, Sdk1, Slc9a3r1, Sox2, Sox8, Sox9, Spry2, Tmie, Tshz1, Tspan12, Ttc8, Wnt5a, Zeb1]
GO:0048729	tissue morphogenesis	GO_BiologicalProcess-EBI-UniProt-GOA-ACAP-ARAP_25.05.2022_00h00	4.27897e-11	7.88187e-08	[3, 4]	None	13.1075	89	[Adam17, Adamts12, Agt, Angpt1, Astn2, Bmp7, Bmpr1a, Car2, Cecr2, Chd7, Clic4, Col5a1, Csf1, Csmd1, Ctsl, Cyp7b1, Dab2, Dll1, Egfr, Epb41l5, Erbb4, Etv4, Etv5, Exoc4, Ext1, Eya1, Fat1, Fermt2, Fgf1, Fgf2, Fgfr2, Fgfr3, Frem2, Frzb, Gja1, Gli2, Gli3, Gna13, Hbegf, Hes1, Hes5, Hey1, Hgf, Igf1r, Itga5, Lrp5, Map3k1, Mdk, Mmp14, Mmp2, Msx1, Nfatc1, Nkd1, Notch1, Notch2, Nr3c1, Nrarp, Ntn1, Ntn4, Pals…
GO:0072001	renal system development	GO_BiologicalProcess-EBI-UniProt-GOA-ACAP-ARAP_25.05.2022_00h00	5.07292e-11	9.33924e-08	[4, 5, 6]	None	16.1017	57	[Agt, Angpt1, Bax, Bmp7, Cux1, Dll1, Ednrb, Egr1, Emx2, Erbb4, Ext1, Eya1, Fadd, Fgf1, Fgf2, Fgfr2, Frem2, Gli2, Gli3, Hes1, Hes5, Hey1, Id2, Id3, Kank2, Kirrel3, Klf15, Lamb2, Lrp4, Lrrk2, Mal, Mpv17, Nfia, Notch1, Notch2, Notch3, Pdgfd, Pdgfra, Pdgfrb, Plce1, Pou3f3, Prom1, Ptch1, Robo2, Sall1, Sdc4, Smad5, Smo, Sox4, Sox8, Sox9, Tgfb2, Ttc8, Vcan, Wnt5a, Wwtr1, Yap1]
GO:0009611	response to wounding	GO_BiologicalProcess-EBI-UniProt-GOA-ACAP-ARAP_25.05.2022_00h00	5.50644e-11	1.01319e-07	[3]	None	14.23	73	[Abat, Abhd2, Adam17, Adra2a, Adrb1, Anxa2, Apoe, Axl, Bax, Bnc1, Cadm4, Col5a1, Cspg5, Ctnna1, Ctnna2, Ecrg4, Egfr, Elk3, Entpd1, Erbb2, Ext1, F3, Fbln1, Fermt2, Fgf1, Fgf2, Fgfr2, Fgfr3, Fkbp10, Gfap, Gja1, Gli3, Gna13, Hbegf, Hps5, Id3, Igf1r, Il33, Itga5, Lamb2, Lrp1, Lyn, Map3k1, Mdk, Mertk, Mmp2, Nefh, Nfe2l2, Notch2, Pard3, Pax6, Pdgfra, Pdgfrb, Phldb2, Plpp3, Ppara, Prdx2, Prkg1, Ptn, Sdc…
GO:0000904	cell morphogenesis involved in differentiation	GO_BiologicalProcess-EBI-UniProt-GOA-ACAP-ARAP_25.05.2022_00h00	6.50409e-11	1.1961e-07	[4, 5]	None	12.3905	99	[Adgrb3, Antxr1, Apoe, Arc, Arhgef26, Atrnl1, Axl, Bmp7, Bmpr1b, Camk2a, Ccdc141, Cck, Cdh4, Clic4, Cntn6, Cntnap2, Col25a1, Cspg5, Ctnna2, Ctnnd2, Cux1, Dab2, Disc1, Dock1, Dock10, Draxin, Epb41l5, Epha6, Ephb1, Ephb3, Erbb2, Etv4, Ext1, Farp1, Fat1, Fbln1, Fermt2, Fgfr2, Fgfr3, Fyn, Gli2, Gli3, Grip1, Hes1, Id1, Id2, Igf1r, Itgav, Lamb2, Llgl1, Lrp1, Lrp4, Lrrk2, Lrtm2, Map3k1, Mdk, Mertk, Metr…
GO:0001525	angiogenesis	GO_BiologicalProcess-EBI-UniProt-GOA-ACAP-ARAP_25.05.2022_00h00	6.59187e-11	1.21159e-07	[3, 4, 5, 6, 7, 8, 9]	None	14.1473	73	[Adgrb3, Adgrg1, Agt, Amot, Amotl1, Angpt1, Angptl4, Anxa2, Cdh13, Clic4, Ddah1, Dll1, Elk3, Emp2, Epas1, Ephb1, Ephb3, Epn2, F3, Fgf1, Fgf2, Fgfr2, Gab1, Glul, Gna13, Hbegf, Hdac7, Hey1, Hgf, Hipk2, Id1, Il18, Itga5, Itgav, Itgb8, Loxl3, Map2k5, Mdk, Meis1, Mfge8, Mmp14, Mmp2, Nfe2l2, Notch1, Notch2, Notch3, Nr2e1, Nrarp, Nrxn1, Nrxn3, Pdgfra, Pdgfrb, Prkd1, Ptn, Ptprm, Rapgef3, Rgcc, Rhoj, Rora…
GO:0001655	urogenital system development	GO_BiologicalProcess-EBI-UniProt-GOA-ACAP-ARAP_25.05.2022_00h00	7.34802e-11	1.34983e-07	[4, 5]	None	15.404	61	[Agt, Angpt1, Bax, Bmp7, Cux1, Cyp7b1, Dll1, Ednrb, Egr1, Emx2, Ephb3, Erbb4, Ext1, Eya1, Fadd, Fgf1, Fgf2, Fgfr2, Frem2, Gli2, Gli3, Hes1, Hes5, Hey1, Id2, Id3, Igf1r, Kank2, Kirrel3, Klf15, Lamb2, Lrp4, Lrrk2, Mal, Mmp2, Mpv17, Nfia, Notch1, Notch2, Notch3, Pdgfd, Pdgfra, Pdgfrb, Plce1, Pou3f3, Prom1, Ptch1, Robo2, Sall1, Sdc4, Smad5, Smo, Sox4, Sox8, Sox9, Tgfb2, Ttc8, Vcan, Wnt5a, Wwtr1, Yap1]
GO:0031589	cell-substrate adhesion	GO_BiologicalProcess-EBI-UniProt-GOA-ACAP-ARAP_25.05.2022_00h00	9.77562e-11	1.7948e-07	[3]	None	15.847	58	[Adamts12, Agt, Angpt1, Antxr1, Atp1b2, Atrnl1, Axl, Bcan, Ccdc80, Cd63, Cdh13, Col16a1, Csf1, Cspg5, Dab2, Disc1, Dmd, Dock1, Ecm2, Eda, Emp2, Epb41l5, Epdr1, Ephb1, Ephb3, Fbln1, Fermt2, Gpm6b, Itga1, Itga5, Itga6, Itga7, Itgav, Itgb5, Itgb8, Itgbl1, Lamb2, Lrp1, Map4k4, Mdk, Mertk, Mmp14, Notch1, Ntn4, Phldb2, Pip5k1a, Prex1, Ptn, Ptprz1, Rin2, Sdc4, Smoc1, Sned1, Sparcl1, Ttyh1, Utrn, Vamp3, …
GO:0045664	regulation of neuron differentiation	GO_BiologicalProcess-EBI-UniProt-GOA-ACAP-ARAP_25.05.2022_00h00	1.00284e-10	1.84021e-07	[4, 5, 7, 8, 9]	None	19.0045	42	[Ascl1, Bmp7, Cdk5rap2, Cdon, Disp3, Dll1, Dmd, Ednrb, Etv5, Eya1, Fgf2, Fgfr3, Foxo3, Fuom, Gli2, Gli3, Gprc5b, Hes1, Hes5, Hey1, Hmg20b, Id2, Lrrk2, Meis1, Mmd2, Nlgn1, Notch1, Notch3, Nr2e1, Olig2, Pax6, Sall1, Sox2, Sox3, Sox8, Sox9, Tcf3, Tcf7l1, Tcf7l2, Tgif2, Zeb1, Zfhx3]
GO:0048522	positive regulation of cellular process	GO_BiologicalProcess-EBI-UniProt-GOA-ACAP-ARAP_25.05.2022_00h00	1.11949e-10	2.05314e-07	[2, 3, 4]	None	8.1045	425	[Abat, Abca1, Actl6a, Adam17, Adcyap1r1, Adgrb3, Adgrg1, Adk, Adora2b, Adra2a, Adrb1, Afap1l2, Agbl4, Agt, Akap7, Akt2, Amot, Amotl1, Angpt1, Anxa2, Apoe, Appl2, Arap1, Arc, Arhgef10l, Ascl1, Atp1b2, Axl, Bax, Bmp7, Bmpr1a, Bmpr1b, Bnc1, Cacna1c, Cacna2d1, Cadm1, Camk2a, Car2, Cavin3, Ccdc80, Cck, Ccnd2, Ccnyl1, Cd63, Cd81, Cdc14a, Cdh13, Cdh4, Cdk5rap2, Cdon, Cep250, Chd7, Chst2, Chsy1, Clu, Cly…
GO:0048646	anatomical structure formation involved in morphogenesis	GO_BiologicalProcess-EBI-UniProt-GOA-ACAP-ARAP_25.05.2022_00h00	1.22807e-10	2.25106e-07	[2, 3, 4]	None	11.0827	130	[Actl6a, Adam17, Adgrb3, Adgrg1, Agt, Amot, Amotl1, Angpt1, Angptl4, Anxa2, Bmp7, Bmpr1a, Cd81, Cdh13, Cdon, Cecr2, Clic4, Col2a1, Col5a1, Col5a2, Ddah1, Dll1, Dock1, Eda, Elk3, Emp2, Epas1, Epb41l5, Ephb1, Ephb3, Epn2, Exoc4, Ext1, Eya1, F3, Fam20a, Fgf1, Fgf2, Fgfr2, Fjx1, Gab1, Gli2, Gli3, Glul, Gna13, Grid2, Hbegf, Hdac7, Hes1, Hes5, Hey1, Hgf, Hipk2, Htra1, Id1, Il18, Itga5, Itgav, Itgb5, It…
GO:0045937	positive regulation of phosphate metabolic process	GO_BiologicalProcess-EBI-UniProt-GOA-ACAP-ARAP_25.05.2022_00h00	1.28558e-10	2.35518e-07	[5, 6, 7]	None	12.0231	104	[Adam17, Adcyap1r1, Adora2b, Adra2a, Afap1l2, Agt, Akt2, Angpt1, Anxa2, Axl, Bmp7, Bmpr1a, Bmpr1b, Cck, Ccnd2, Ccnyl1, Cd81, Cdon, Clu, Csf1, Dab2, Dazap2, Ednrb, Egfr, Egr1, Emp2, Epha6, Ephb1, Ephb3, Erbb2, Erbb4, Fam20a, Fermt2, Fgf1, Fgf2, Fgfr2, Fgfr3, Fyn, Gab1, Ghr, Gja1, Gprc5b, Hbegf, Hes1, Hes5, Hgf, Hipk2, Igf1r, Il18, Il6st, Irak1, Itga1, Itga5, Itga6, Lamtor3, Lrp4, Lrrk2, Lyn, Map2k…
GO:0048839	inner ear development	GO_BiologicalProcess-EBI-UniProt-GOA-ACAP-ARAP_25.05.2022_00h00	1.34832e-10	2.46878e-07	[3, 6]	None	18.8341	42	[Cecr2, Chd7, Col2a1, Cux1, Cxcl14, Dll1, Eya1, Fgf2, Fgfr2, Fgfr3, Frem2, Frzb, Gli2, Gli3, Hes1, Hes5, Hey1, Hpca, Igfbp7, Kcnma1, Lrig1, Mafb, Mal, Mpv17, Myo6, Notch1, Ntn1, Pdgfrb, Pls1, Prrx1, Ror1, Ror2, Sdc4, Slc9a3r1, Sox2, Sox9, Spry2, Tgfb2, Tmie, Ttc8, Wnt5a, Zeb1]
GO:0048708	astrocyte differentiation	GO_BiologicalProcess-EBI-UniProt-GOA-ACAP-ARAP_25.05.2022_00h00	1.54511e-10	2.82756e-07	[5, 6, 7, 8, 9]	None	28.9157	24	[Agt, Dll1, Egfr, Fgfr3, Gfap, Hes1, Hes5, Id2, Il6st, Lamb2, Lrp1, Mt3, Notch1, Nr2e1, Pax6, Plpp3, Pou3f2, Ror1, Ror2, Serpine2, Smo, Sox6, Sox8, Sox9]
GO:0042325	regulation of phosphorylation	GO_BiologicalProcess-EBI-UniProt-GOA-ACAP-ARAP_25.05.2022_00h00	1.58754e-10	2.90362e-07	[6, 7]	None	11.0177	131	[Adam17, Adra2a, Afap1l2, Agt, Akt2, Angpt1, Anxa2, Apoe, Axl, Bax, Bmp7, Bmpr1a, Bmpr1b, Cadm4, Cbs, Cck, Ccnd2, Ccnyl1, Cd81, Cdk5rap2, Cdkn2c, Cdon, Clu, Cnksr3, Csf1, Ctdsp2, Dab2, Dazap2, Deptor, Dmd, Dusp6, Ednrb, Egfr, Egr1, Emp2, Epha6, Ephb1, Ephb3, Erbb2, Erbb4, Fam20a, Fbln1, Fermt2, Fgf1, Fgf2, Fgfr2, Fgfr3, Fyn, Gab1, Gadd45g, Ghr, Gja1, Gprc5b, Hbegf, Hes1, Hes5, Hgf, Hipk2, Hus1, I…
GO:0033674	positive regulation of kinase activity	GO_BiologicalProcess-EBI-UniProt-GOA-ACAP-ARAP_25.05.2022_00h00	2.09979e-10	3.83842e-07	[6, 7, 8, 9]	None	14.3469	67	[Adam17, Adra2a, Afap1l2, Agt, Angpt1, Axl, Bmpr1a, Bmpr1b, Ccnd2, Ccnyl1, Cd81, Clu, Csf1, Dazap2, Egfr, Egr1, Emp2, Epha6, Ephb1, Ephb3, Erbb2, Erbb4, Fam20a, Fermt2, Fgf1, Fgf2, Fgfr2, Fgfr3, Gab1, Ghr, Gja1, Gprc5b, Hbegf, Igf1r, Il18, Irak1, Lamtor3, Lrrk2, Lyn, Map2k5, Map3k1, Mertk, Mmd2, Mob1a, Mt3, Nrxn1, Ntrk2, Pdgfd, Pdgfra, Pdgfrb, Pibf1, Rassf2, Rgcc, Ror1, Ror2, Sash1, Sdc4, Slc27a1…
GO:0040017	positive regulation of locomotion	GO_BiologicalProcess-EBI-UniProt-GOA-ACAP-ARAP_25.05.2022_00h00	2.56228e-10	4.68129e-07	[2, 3, 4]	None	13.4991	76	[Adam17, Adora2b, Adra2a, Agt, Akt2, Amot, Amotl1, Angpt1, Bmp7, Cdh13, Cpne3, Csf1, Cxcl14, Dab2, Dock1, Egfr, Egr1, Epb41l5, Erbb4, F3, Fadd, Fbln1, Fermt2, Fgf1, Fgf2, Gab1, Gnai2, Hbegf, Hdac7, Hgf, Igf1r, Il18, Il6st, Itga5, Itga6, Itgav, Jam2, Lgr6, Lrp1, Lyn, Map4k4, Mcu, Mdk, Mmp14, Mmp2, Nfe2l2, Notch1, Ntn1, Pax6, Pdgfd, Pdgfra, Pdgfrb, Pla2g7, Plpp3, Prkd1, Ptn, Ptprz1, Rapgef3, Rhoj, …
GO:0030258	lipid modification	GO_BiologicalProcess-EBI-UniProt-GOA-ACAP-ARAP_25.05.2022_00h00	2.71536e-10	4.95824e-07	[4, 5]	None	17.4242	46	[Acadl, Acadm, Acads, Akt2, Appl2, Cd81, Cpt1a, Crot, Cyp4v3, Dbi, Decr1, Dgkb, Echdc1, Eci1, Eci2, Ephx2, Erbb4, Etfa, Fgf2, Fgfr3, Fmo1, Hacl1, Hadha, Hsd17b4, Inpp4b, Inppl1, Lcat, Lpcat3, Lyn, Mboat2, Mfsd2a, Mtmr10, Pdgfra, Pdgfrb, Pdk4, Pex2, Pex7, Pla2g7, Plpp3, Plpp4, Ppara, Ppargc1a, Ppp2r5a, Scd1, Sox9, Vav3]
GO:2000177	regulation of neural precursor cell proliferation	GO_BiologicalProcess-EBI-UniProt-GOA-ACAP-ARAP_25.05.2022_00h00	2.88808e-10	5.27074e-07	[4, 5]	None	23.9669	29	[Adgrg1, Appl2, Ascl1, Cdon, Ctnna1, Disc1, Disp3, Dmrta2, Fgf2, Foxo3, Fzd9, Gli2, Gli3, Gnai2, Id2, Lrrk2, Lyn, Mdk, Nes, Notch1, Nr2e1, Pax6, Ptn, Ptprz1, Sall1, Smo, Sox2, Wnt5a, Zfp423]
GO:0030111	regulation of Wnt signaling pathway	GO_BiologicalProcess-EBI-UniProt-GOA-ACAP-ARAP_25.05.2022_00h00	2.89892e-10	5.28764e-07	[4, 5, 6, 7, 8]	None	16.1994	52	[Apoe, Ccnyl1, Ctnnd2, Cyld, Dab2, Disc1, Draxin, Eda, Egfr, Egr1, Fam53b, Fgf2, Fgfr2, Fgfr3, Foxo3, Frzb, Fzd9, Gli3, Gpc5, Gprc5b, Klf15, Lgr6, Limd1, Lrp1, Lrp4, Lrrk2, Map3k1, Mdfic, Mdk, Nkd1, Notch1, Nrarp, Pbxip1, Plpp3, Ppm1b, Prkn, Rbms3, Ror2, Sall1, Slc9a3r1, Sox2, Sox4, Sox9, Tcf7l2, Tmem198b, Tpbg, Ubac2, Wnt5a, Wwox, Wwtr1, Yap1, Zfp703]
GO:0060485	mesenchyme development	GO_BiologicalProcess-EBI-UniProt-GOA-ACAP-ARAP_25.05.2022_00h00	3.10189e-10	5.65475e-07	[4]	None	16.7235	49	[Bmp7, Bmpr1a, Dab2, Ednrb, Emp2, Epb41l5, Erbb4, Exoc4, Ext1, Fam172a, Fermt2, Fgfr2, Frzb, Gja1, Hes1, Hey1, Il17rd, Loxl3, Mdk, Meox1, Msx1, Nfatc1, Notch1, Pax6, Pdgfrb, Phldb2, Rgcc, Robo2, Sema3c, Sema4b, Sema5b, Sema6d, Smo, Sox8, Sox9, Spred1, Spry2, Tcf7l2, Tead1, Tead2, Tgfb2, Tmem100, Wnt5a, Wwtr1, Yap1, Zfp36l1, Zfp703, Zic2, Zic5]
GO:0019220	regulation of phosphate metabolic process	GO_BiologicalProcess-EBI-UniProt-GOA-ACAP-ARAP_25.05.2022_00h00	3.16066e-10	5.75872e-07	[5, 6]	None	10.6208	142	[Adam17, Adcyap1r1, Adora2b, Adra2a, Afap1l2, Agt, Ak4, Akt2, Angpt1, Anxa2, Apoe, Axl, Bax, Bmp7, Bmpr1a, Bmpr1b, Cadm4, Cbs, Cck, Ccnd2, Ccnyl1, Cd81, Cdk5rap2, Cdkn2c, Cdon, Clu, Cnksr3, Csf1, Ctdsp2, Dab2, Dazap2, Deptor, Dmd, Dusp6, Ednrb, Egfr, Egr1, Emp2, Entpd1, Epha6, Ephb1, Ephb3, Erbb2, Erbb4, Fam20a, Fbln1, Fermt2, Fgf1, Fgf2, Fgfr2, Fgfr3, Fyn, Gab1, Gadd45g, Ghr, Gja1, Gnai2, Gprc5b…
GO:0042327	positive regulation of phosphorylation	GO_BiologicalProcess-EBI-UniProt-GOA-ACAP-ARAP_25.05.2022_00h00	3.34392e-10	6.08928e-07	[6, 7, 8]	None	12.2449	96	[Adam17, Adra2a, Afap1l2, Agt, Akt2, Angpt1, Anxa2, Axl, Bmp7, Bmpr1a, Bmpr1b, Cck, Ccnd2, Ccnyl1, Cd81, Cdon, Clu, Csf1, Dab2, Dazap2, Ednrb, Egfr, Egr1, Emp2, Epha6, Ephb1, Ephb3, Erbb2, Erbb4, Fam20a, Fermt2, Fgf1, Fgf2, Fgfr2, Fgfr3, Fyn, Gab1, Ghr, Gja1, Gprc5b, Hbegf, Hes1, Hes5, Hgf, Hipk2, Igf1r, Il18, Il6st, Irak1, Itga5, Itga6, Lamtor3, Lrp4, Lrrk2, Lyn, Map2k5, Map3k1, Mavs, Mertk, Mmd…
GO:0034330	cell junction organization	GO_BiologicalProcess-EBI-UniProt-GOA-ACAP-ARAP_25.05.2022_00h00	3.46347e-10	6.30352e-07	[4]	None	12.3656	92	[Adgrb3, Agt, Apoe, Arc, Bcan, Cabp1, Cadm1, Cdh10, Cdh20, Cdh6, Cldn10, Cntnap2, Col16a1, Ctnna1, Ctnna2, Ctnnd2, Dgkb, Disc1, Dlg2, Dock10, Epb41l5, Ephb1, Ephb3, Erbb2, Erbb4, Erc2, Etv5, Ext1, Farp1, Fermt2, Fgfr2, Frmpd4, Fyn, Fzd9, Gja1, Gpc6, Gpm6b, Grhl1, Grid2, Hdac7, Igf1r, Itga5, Itgav, Kirrel3, Lamb2, Lrp1, Lrp4, Lrp5, Lrrk2, Lrrn1, Lrtm2, Map4k4, Mdga2, Mmp14, Myo6, Ncan, Ndrg2, Nefh…
GO:0045665	negative regulation of neuron differentiation	GO_BiologicalProcess-EBI-UniProt-GOA-ACAP-ARAP_25.05.2022_00h00	4.52702e-10	8.23464e-07	[4, 5, 6, 7, 8, 9, 10]	None	27.5862	24	[Ascl1, Bmp7, Cdk5rap2, Disp3, Dll1, Dmd, Fgfr3, Foxo3, Fuom, Gli3, Hes1, Hes5, Hey1, Id2, Meis1, Notch1, Notch3, Nr2e1, Olig2, Pax6, Sox2, Sox3, Sox8, Sox9]
GO:0043583	ear development	GO_BiologicalProcess-EBI-UniProt-GOA-ACAP-ARAP_25.05.2022_00h00	4.78584e-10	8.70066e-07	[5]	None	17.6	44	[Cecr2, Chd7, Col2a1, Cux1, Cxcl14, Dll1, Eya1, Fgf2, Fgfr2, Fgfr3, Frem2, Frzb, Gli2, Gli3, Hes1, Hes5, Hey1, Hpca, Igfbp7, Kcnma1, Lrig1, Mafb, Mal, Mpv17, Msx1, Myo6, Notch1, Ntn1, Pdgfrb, Pls1, Prrx1, Ror1, Ror2, Sdc4, Slc9a3r1, Sox2, Sox9, Spry2, Tgfb2, Tmie, Tshz1, Ttc8, Wnt5a, Zeb1]
GO:0016055	Wnt signaling pathway	GO_BiologicalProcess-EBI-UniProt-GOA-ACAP-ARAP_25.05.2022_00h00	5.07361e-10	9.21368e-07	[4, 5, 6, 7]	None	14.6172	63	[Amotl1, Apoe, Ccnyl1, Cpe, Ctnnd2, Cyld, Dab2, Disc1, Draxin, Eda, Ednrb, Egfr, Egr1, Ext1, Fam53b, Fermt2, Fgf2, Fgfr2, Fgfr3, Foxo3, Frzb, Fzd9, Gli3, Gpc5, Gprc5b, Klf15, Lgr6, Limd1, Lrp1, Lrp4, Lrp5, Lrrk2, Map3k1, Mdfic, Mdk, Ndp, Ndrg2, Nkd1, Notch1, Nrarp, Pbxip1, Plpp3, Ppm1b, Prkn, Rbms3, Ror1, Ror2, Sall1, Slc9a3r1, Sox2, Sox4, Sox9, Tcf7l1, Tcf7l2, Tmem198b, Tpbg, Tspan12, Ubac2, Wnt…
GO:0001822	kidney development	GO_BiologicalProcess-EBI-UniProt-GOA-ACAP-ARAP_25.05.2022_00h00	5.07181e-10	9.21548e-07	[4, 5, 6, 7]	None	15.7895	54	[Agt, Angpt1, Bax, Bmp7, Cux1, Dll1, Ednrb, Egr1, Erbb4, Ext1, Eya1, Fadd, Fgf1, Fgf2, Fgfr2, Frem2, Gli2, Gli3, Hes1, Hes5, Hey1, Id2, Id3, Kank2, Kirrel3, Klf15, Lamb2, Lrp4, Lrrk2, Mal, Mpv17, Notch1, Notch2, Notch3, Pdgfd, Pdgfra, Pdgfrb, Plce1, Pou3f3, Prom1, Ptch1, Robo2, Sall1, Sdc4, Smad5, Smo, Sox4, Sox8, Sox9, Tgfb2, Vcan, Wnt5a, Wwtr1, Yap1]
GO:0032990	cell part morphogenesis	GO_BiologicalProcess-EBI-UniProt-GOA-ACAP-ARAP_25.05.2022_00h00	5.27023e-10	9.56547e-07	[4, 5]	None	12.3139	91	[Adgrb3, Apoe, Arc, Bax, Bcan, Bmp7, Bmpr1b, Camk2a, Ccdc141, Cck, Cdh4, Clu, Cntn6, Cntnap2, Col25a1, Cspg5, Ctnna2, Ctnnd2, Cux1, Disc1, Dmd, Dock10, Draxin, Egfr, Epha6, Ephb1, Ephb3, Erbb2, Etv4, Ext1, Farp1, Fgfr2, Fgfr3, Fyn, Gja1, Gli2, Gli3, Grip1, Id1, Igf1r, Itga1, Kirrel3, Lamb2, Lifr, Llgl1, Llph, Lrp1, Lrp4, Lrrk2, Lrtm2, Map4k4, Mdk, Metrn, Mfsd2a, Mgll, Mt3, Nefh, Nes, Nexn, Nfasc,…
GO:0060070	canonical Wnt signaling pathway	GO_BiologicalProcess-EBI-UniProt-GOA-ACAP-ARAP_25.05.2022_00h00	5.64637e-10	1.02425e-06	[5, 6, 7, 8]	None	16.443	49	[Apoe, Ccnyl1, Ctnnd2, Cyld, Dab2, Disc1, Draxin, Eda, Ednrb, Egfr, Egr1, Ext1, Fam53b, Fgf2, Fgfr2, Fgfr3, Foxo3, Frzb, Fzd9, Gli3, Gpc5, Gprc5b, Limd1, Lrp4, Lrp5, Lrrk2, Map3k1, Mdk, Nkd1, Notch1, Nrarp, Plpp3, Ppm1b, Prkn, Rbms3, Ror2, Slc9a3r1, Sox2, Sox4, Sox9, Tcf7l1, Tcf7l2, Tmem198b, Tpbg, Ubac2, Wnt5a, Wwtr1, Yap1, Zfp703]
GO:0061351	neural precursor cell proliferation	GO_BiologicalProcess-EBI-UniProt-GOA-ACAP-ARAP_25.05.2022_00h00	5.84147e-10	1.05906e-06	[3]	None	19.1919	38	[Adgrg1, Appl2, Ascl1, Cdon, Cntnap2, Ctnna1, Disc1, Disp3, Dmrta2, Emx2, Ephb1, Fabp7, Fgf2, Fgfr2, Foxo3, Fzd9, Gli2, Gli3, Gnai2, Id2, Lrrk2, Lyn, Mdk, Nde1, Nes, Notch1, Nr2e1, Pax6, Pou3f2, Pou3f3, Ptn, Ptprz1, Rora, Sall1, Smo, Sox2, Wnt5a, Zfp423]
GO:0001932	regulation of protein phosphorylation	GO_BiologicalProcess-EBI-UniProt-GOA-ACAP-ARAP_25.05.2022_00h00	6.20069e-10	1.12357e-06	[6, 7, 8]	None	11.1962	117	[Adam17, Adra2a, Afap1l2, Agt, Akt2, Angpt1, Anxa2, Apoe, Bax, Bmp7, Bmpr1a, Bmpr1b, Cadm4, Cbs, Cck, Ccnd2, Ccnyl1, Cd81, Cdk5rap2, Cdkn2c, Cdon, Clu, Cnksr3, Csf1, Ctdsp2, Dab2, Dazap2, Deptor, Dmd, Dusp6, Ednrb, Egfr, Egr1, Emp2, Erbb2, Erbb4, Fam20a, Fbln1, Fermt2, Fgf1, Fgf2, Fgfr3, Fyn, Gab1, Gadd45g, Ghr, Gja1, Gprc5b, Hbegf, Hes1, Hes5, Hgf, Hipk2, Hus1, Il18, Il6st, Inppl1, Irak1, Itga5,…
GO:0048858	cell projection morphogenesis	GO_BiologicalProcess-EBI-UniProt-GOA-ACAP-ARAP_25.05.2022_00h00	6.87886e-10	1.24576e-06	[4, 5, 6]	None	12.4476	89	[Adgrb3, Apoe, Arc, Bcan, Bmp7, Bmpr1b, Camk2a, Ccdc141, Cck, Cdh4, Clu, Cntn6, Cntnap2, Col25a1, Cspg5, Ctnna2, Ctnnd2, Cux1, Disc1, Dmd, Dock10, Draxin, Egfr, Epha6, Ephb1, Ephb3, Erbb2, Etv4, Ext1, Farp1, Fgfr2, Fgfr3, Fyn, Gja1, Gli2, Gli3, Grip1, Id1, Igf1r, Itga1, Kirrel3, Lamb2, Lifr, Llgl1, Llph, Lrp1, Lrp4, Lrrk2, Lrtm2, Map4k4, Mdk, Metrn, Mfsd2a, Mgll, Mt3, Nefh, Nes, Nexn, Nfasc, Nlgn…
GO:0022612	gland morphogenesis	GO_BiologicalProcess-EBI-UniProt-GOA-ACAP-ARAP_25.05.2022_00h00	6.97795e-10	1.26301e-06	[4, 5]	None	21.0191	33	[Bax, Bmp7, Csf1, Csmd1, Cyp7b1, Eda, Egfr, Etv4, Etv5, Fgf1, Fgfr2, Gli2, Gli3, Hgf, Igf1r, Il18, Lrp5, Mdk, Mmp2, Notch1, Notch2, Nr3c1, Ntn1, Ntn4, Pax6, Ptch1, Ptn, Sema3c, Slc9a3r1, Smo, Sox9, Tgfb2, Wnt5a]
GO:0048583	regulation of response to stimulus	GO_BiologicalProcess-EBI-UniProt-GOA-ACAP-ARAP_25.05.2022_00h00	7.57564e-10	1.37043e-06	[2, 3]	None	8.58671	305	[A2m, Abat, Abca1, Actl6a, Adam17, Adamts12, Adcyap1r1, Adgrg1, Adk, Adora2b, Adra2a, Adrb1, Afap1l2, Agt, Akap7, Akt2, Amot, Angpt1, Anxa2, Apoe, Appl2, Arc, Arhgap18, Ascl1, Axl, Bax, Bmp7, Bmpr1a, Bmpr1b, Cabp1, Cadm1, Cadm4, Camk2a, Cavin3, Cbs, Cck, Ccnyl1, Cd63, Cd81, Cdh13, Cdk5rap2, Cdon, Cgnl1, Chsy1, Clu, Cmtm3, Cnksr3, Cntn6, Col2a1, Csf1, Cth, Ctnna1, Ctnna2, Ctnnd2, Cxcl14, Cyld, Cyp…
GO:0030155	regulation of cell adhesion	GO_BiologicalProcess-EBI-UniProt-GOA-ACAP-ARAP_25.05.2022_00h00	7.61959e-10	1.37762e-06	[3, 4]	None	12.2783	90	[Abat, Actl6a, Adgrg1, Adk, Angpt1, Bmp7, Ccdc80, Cd63, Cd81, Cdh13, Chst2, Cnksr3, Col16a1, Csf1, Cspg5, Cyld, Cyrib, Dab2, Disc1, Dll1, Dmd, Dock1, Ecm2, Emp2, Epb41l5, Ephb3, Erbb2, Fadd, Fbln1, Fermt2, Foxo3, Gli3, Gpam, Gpm6b, Gsn, Hes1, Hlx, Igfbp2, Il18, Il6st, Irak1, Itga5, Itga6, Itgav, Itpkb, Jam2, Lamb2, Loxl3, Lrp1, Lyn, Mad1l1, Map2k5, Map4k4, Mdga2, Mdk, Megf10, Mmp14, Mmp2, Myo10, …
GO:0051960	regulation of nervous system development	GO_BiologicalProcess-EBI-UniProt-GOA-ACAP-ARAP_25.05.2022_00h00	8.67671e-10	1.56788e-06	[4, 5, 6]	None	13.5338	72	[Adgrb3, Anxa2, Apoe, Appl2, Ascl1, Bhlhe41, Bmp7, Bmpr1a, Cdh4, Chd7, Ctnna1, Cux1, Disc1, Dll1, Dmrta2, Draxin, Egfr, Ephb1, Ephb3, Etv5, Fgf2, Fgfr3, Gfap, Gli3, Grid2, Hes1, Hes5, Hes6, Hey1, Hgf, Id1, Id2, Il33, Il6st, Jam2, Lrp1, Lrp4, Lrrn1, Lrtm2, Lyn, Mdk, Metrn, Mt3, Nlgn1, Notch1, Nr2e1, Nrxn1, Ntn1, Ntrk2, Olig2, Pard3, Pax6, Plxnb1, Ptn, Ptprz1, Robo2, S100b, Sema3c, Sema4b, Sema5b, …
GO:0050678	regulation of epithelial cell proliferation	GO_BiologicalProcess-EBI-UniProt-GOA-ACAP-ARAP_25.05.2022_00h00	9.36225e-10	1.69082e-06	[4, 5]	None	14.91	58	[Adam17, Adora2b, Apoe, Bax, Bmpr1a, Bnc1, Ccnd2, Cdh13, Ctsl, Cyp7b1, Dab2, Ednrb, Egfr, Erbb2, Erbb4, Etv4, Eya1, F3, Fgf1, Fgf2, Fgfr2, Fgfr3, Gja1, Gli2, Glul, Hes1, Hes5, Hey1, Hlx, Htra1, Id1, Il18, Map2k5, Mdk, Nfatc1, Notch1, Notch2, Nrarp, Pard3, Pax6, Pex2, Prkd1, Ptch1, Ptn, Ptprm, Rgcc, Rida, Smo, Sox2, Sox9, Tcf7l2, Tgfb2, Vegfb, Wnt5a, Yap1, Zeb1, Zfp36l1, Zfp703]
GO:0010033	response to organic substance	GO_BiologicalProcess-EBI-UniProt-GOA-ACAP-ARAP_25.05.2022_00h00	9.86137e-10	1.77998e-06	[3]	None	8.92608	256	[A2m, Abat, Abca1, Abhd2, Ackr4, Acsbg1, Adam17, Adamts12, Adcyap1r1, Adora2b, Adra2a, Agl, Agt, Ahcyl1, Akap7, Akt2, Alpl, Angpt1, Apoe, Appl2, Aqp4, Arap1, Asah1, Ascl1, Atp1a2, Axl, Bax, Bmp7, Bmpr1a, Bmpr1b, Cacna2d1, Cadm4, Camk2a, Car2, Cbs, Cd63, Cd81, Cdh13, Clu, Cntnap2, Col16a1, Col2a1, Col5a2, Cpne3, Cpt1a, Csf1, Cth, Ctnna1, Ctnna2, Ctsb, Ctsl, Cyld, Cyp7b1, Cyrib, Dab2, Dennd4c, Dio2…
GO:0030900	forebrain development	GO_BiologicalProcess-EBI-UniProt-GOA-ACAP-ARAP_25.05.2022_00h00	1.05739e-09	1.90753e-06	[3, 5, 6, 7, 8]	None	14.2212	63	[Adgrg1, Ascl1, Atp1a2, Atp1b2, Axl, Bax, Bcan, Bmpr1a, Ccdc141, Cdon, Chd7, Cntnap2, Dbi, Disc1, Dmd, Dmrta2, Draxin, Egfr, Emx2, Ephb3, Erbb4, Ext1, Fabp7, Fgf2, Fgfr2, Fgfr3, Fyn, Gli2, Gli3, Hes1, Hes5, Id2, Igf1r, Kirrel3, Lrrk2, Mdk, Mfsd2a, Msx1, Nde1, Notch1, Notch3, Nr2e1, Ntrk2, Olig2, Pals1, Pax6, Pou3f2, Pou3f3, Prkg1, Rfx4, Robo2, Sall1, Sall3, Slc1a2, Smo, Sox2, Sox3, Sun2, Tcf7l2, …
GO:0050673	epithelial cell proliferation	GO_BiologicalProcess-EBI-UniProt-GOA-ACAP-ARAP_25.05.2022_00h00	1.12266e-09	2.02415e-06	[3]	None	14.0693	65	[Adam17, Adk, Adora2b, Apoe, Bax, Bmpr1a, Bnc1, Ccnd2, Cdh13, Ctsl, Cyp7b1, Dab2, Ednrb, Egfr, Erbb2, Erbb4, Etv4, Eya1, F3, Fabp7, Fgf1, Fgf2, Fgfr2, Fgfr3, Gja1, Gli2, Glul, Hes1, Hes5, Hey1, Hgf, Hlx, Htra1, Id1, Id2, Igfbp4, Il18, Loxl3, Map2k5, Mdk, Mmp14, Nfatc1, Notch1, Notch2, Nrarp, Pard3, Pax6, Pex2, Prkd1, Ptch1, Ptn, Ptprm, Rgcc, Rida, Smo, Sox2, Sox9, Tcf7l2, Tgfb2, Vegfb, Wnt5a, Yap…
GO:0048709	oligodendrocyte differentiation	GO_BiologicalProcess-EBI-UniProt-GOA-ACAP-ARAP_25.05.2022_00h00	1.12997e-09	2.0362e-06	[5, 6, 7, 8, 9]	None	23.3333	28	[Ascl1, Cdkn2c, Clu, Cntnap2, Erbb2, Exoc4, Fgfr3, Gli3, Hes1, Hes5, Id2, Il33, Kcnj10, Lyn, Mal, Mdk, Notch1, Ntrk2, Olig1, Olig2, Pax6, Ptn, Ptprz1, Sox6, Sox8, Sox9, Tcf7l2, Tmem98]
GO:0070371	ERK1 and ERK2 cascade	GO_BiologicalProcess-EBI-UniProt-GOA-ACAP-ARAP_25.05.2022_00h00	1.13376e-09	2.0419e-06	[5, 6, 7]	None	16.1184	49	[Adam17, Agt, Angpt1, Apoe, Cavin3, Cnksr3, Cntnap2, Dab2, Dmd, Dusp6, Egfr, Ephb1, Erbb2, Erbb4, Ezr, Fbln1, Fermt2, Fgf1, Fgf2, Fgfr2, Fgfr3, Gnai2, Ipo9, Itgav, Lrp1, Lyn, Mt3, Ndrg2, Nelfe, Notch1, Notch2, Nrxn1, Ntrk2, Ntsr2, Pdgfd, Pdgfra, Pdgfrb, Ror1, Ror2, Slc30a10, Slc9a3r1, Sox9, Spred1, Spry2, Timp3, Tpbg, Vegfb, Zfp36l1, Zfp36l2]
GO:0048812	neuron projection morphogenesis	GO_BiologicalProcess-EBI-UniProt-GOA-ACAP-ARAP_25.05.2022_00h00	1.15153e-09	2.07275e-06	[6, 7, 8, 9, 10, 11]	None	12.4098	86	[Adgrb3, Apoe, Arc, Bcan, Bmp7, Bmpr1b, Camk2a, Ccdc141, Cck, Cdh4, Clu, Cntn6, Cntnap2, Col25a1, Ctnna2, Ctnnd2, Cux1, Disc1, Dmd, Dock10, Draxin, Egfr, Epha6, Ephb1, Ephb3, Erbb2, Etv4, Ext1, Farp1, Fgfr2, Fgfr3, Fyn, Gja1, Gli2, Gli3, Grip1, Id1, Igf1r, Itga1, Kirrel3, Lamb2, Lifr, Llgl1, Llph, Lrp1, Lrp4, Lrrk2, Lrtm2, Map4k4, Metrn, Mfsd2a, Mgll, Mt3, Nefh, Nexn, Nfasc, Nlgn1, Notch1, Notch3…
GO:0060041	retina development in camera-type eye	GO_BiologicalProcess-EBI-UniProt-GOA-ACAP-ARAP_25.05.2022_00h00	1.30183e-09	2.34199e-06	[3, 7, 8, 9]	None	19.3548	36	[Actl6a, Bax, Bmpr1b, Cdon, Chd7, Clic4, Dll1, Fjx1, Hes1, Hipk2, Hpca, Lamb2, Lrp5, Megf11, Mertk, Mfsd2a, Ndp, Notch1, Nr2e1, Ntrk2, Pax6, Pdgfra, Pdgfrb, Prom1, Ptn, Ptprm, Rhoj, Rorb, Sdk1, Sox2, Sox8, Sox9, Tgfb2, Tgif2, Tspan12, Ttc8]
GO:0006629	lipid metabolic process	GO_BiologicalProcess-EBI-UniProt-GOA-ACAP-ARAP_25.05.2022_00h00	1.75197e-09	3.15004e-06	[3]	None	10.628	132	[Abca1, Abhd2, Abhd3, Abhd4, Acadl, Acadm, Acads, Acbd5, Acot1, Acot11, Acsbg1, Acsf2, Acss1, Acss2, Adhfe1, Adora2b, Adra2a, Agpat3, Agt, Akr1b10, Akt2, Angptl4, Apoe, Appl2, Asah1, Bax, Bmpr1b, Cd81, Chpt1, Cpt1a, Crot, Cth, Cyp2j9, Cyp4v3, Cyp51, Cyp7b1, Dab2, Dbi, Decr1, Dgkb, Dio2, Disp3, Echdc1, Eci1, Eci2, Ednrb, Egfr, Egr1, Elovl2, Elovl5, Ephx1, Ephx2, Erbb4, Etfa, Fabp5, Fads2, Fgf1, Fg…
GO:0060828	regulation of canonical Wnt signaling pathway	GO_BiologicalProcess-EBI-UniProt-GOA-ACAP-ARAP_25.05.2022_00h00	1.78847e-09	3.21388e-06	[5, 6, 7, 8, 9]	None	17.1315	43	[Apoe, Ccnyl1, Ctnnd2, Cyld, Dab2, Draxin, Eda, Egfr, Egr1, Fam53b, Fgf2, Fgfr2, Fgfr3, Foxo3, Frzb, Fzd9, Gli3, Gpc5, Gprc5b, Limd1, Lrp4, Lrrk2, Map3k1, Mdk, Nkd1, Notch1, Nrarp, Ppm1b, Prkn, Rbms3, Ror2, Slc9a3r1, Sox2, Sox4, Sox9, Tcf7l2, Tmem198b, Tpbg, Ubac2, Wnt5a, Wwtr1, Yap1, Zfp703]
GO:0061448	connective tissue development	GO_BiologicalProcess-EBI-UniProt-GOA-ACAP-ARAP_25.05.2022_00h00	1.84369e-09	3.31127e-06	[4]	None	16.263	47	[Adamts12, Bmp1, Bmp7, Bmpr1a, Bmpr1b, Cbs, Chsy1, Col27a1, Col2a1, Col5a1, Csf1, Csgalnact1, Egr1, Evc, Ext1, Fgf2, Fgfr3, Frzb, Ghr, Gli2, Gli3, Hes5, Id2, Itgb8, Loxl3, Lrp5, Ltbp3, Mboat2, Mdk, Msx1, Notch1, Pbxip1, Pdgfd, Pdgfrb, Ppargc1a, Prrx1, Ror2, Serpinh1, Smad5, Sox6, Sox8, Sox9, Spg20, Tgfb2, Wnt5a, Zeb1, Zfp219]
GO:0007267	cell-cell signaling	GO_BiologicalProcess-EBI-UniProt-GOA-ACAP-ARAP_25.05.2022_00h00	2.4648e-09	4.42431e-06	[2, 3]	None	10.1198	152	[Abat, Abca1, Adora2b, Adra2a, Adrb1, Agt, Akap7, Amotl1, Apoe, Arc, Cabp1, Cacna1c, Cacna2d1, Cadm1, Camk2a, Car2, Ccnyl1, Chd7, Cntnap2, Cpe, Cpt1a, Cspg5, Ctnnd2, Cyld, Dab2, Dbi, Dgkb, Dio2, Disc1, Dlg2, Dll1, Draxin, Ecrg4, Eda, Ednrb, Egfr, Egr1, Entpd1, Ephb1, Erbb4, Erc2, Etv5, Exoc4, Ext1, Fabp5, Fam53b, Farp1, Fermt2, Fgf2, Fgfr2, Fgfr3, Fjx1, Foxo3, Frzb, Fyn, Fzd9, Gabrg1, Gabrg3, Gfa…
GO:0001654	eye development	GO_BiologicalProcess-EBI-UniProt-GOA-ACAP-ARAP_25.05.2022_00h00	2.84643e-09	5.1065e-06	[5, 6, 7]	None	14.3902	59	[Actl6a, Bax, Bmp7, Bmpr1b, Cacna1c, Cdon, Chd7, Clic4, Col5a1, Col5a2, Dll1, Egfr, Ephb1, Fat1, Fgf2, Fgfr2, Fgfr3, Fjx1, Frem2, Gja1, Gli3, Hes1, Hes5, Hipk2, Hpca, Lamb2, Lrp5, Map3k1, Megf11, Meis1, Mertk, Mfsd2a, Ndp, Nes, Notch1, Notch2, Nr2e1, Ntrk2, Pax6, Pdgfra, Pdgfrb, Prom1, Ptn, Ptprm, Rhoj, Rorb, Sall2, Sdk1, Smoc1, Sox2, Sox8, Sox9, Spred1, Spry2, Tgfb2, Tgif2, Tspan12, Ttc8, Zeb1]
GO:0043010	camera-type eye development	GO_BiologicalProcess-EBI-UniProt-GOA-ACAP-ARAP_25.05.2022_00h00	3.42766e-09	6.14579e-06	[6, 7, 8]	None	15.0418	54	[Actl6a, Bax, Bmp7, Bmpr1b, Cacna1c, Cdon, Chd7, Clic4, Dll1, Egfr, Ephb1, Fat1, Fgf2, Fgfr2, Fgfr3, Fjx1, Gja1, Gli3, Hes1, Hes5, Hipk2, Hpca, Lamb2, Lrp5, Map3k1, Megf11, Meis1, Mertk, Mfsd2a, Ndp, Nes, Notch1, Notch2, Nr2e1, Ntrk2, Pax6, Pdgfra, Pdgfrb, Prom1, Ptn, Ptprm, Rhoj, Rorb, Sdk1, Sox2, Sox8, Sox9, Spred1, Spry2, Tgfb2, Tgif2, Tspan12, Ttc8, Zeb1]
GO:0048762	mesenchymal cell differentiation	GO_BiologicalProcess-EBI-UniProt-GOA-ACAP-ARAP_25.05.2022_00h00	3.60911e-09	6.46752e-06	[4, 5]	None	17.2269	41	[Bmp7, Bmpr1a, Dab2, Ednrb, Emp2, Epb41l5, Erbb4, Ext1, Fam172a, Fermt2, Fgfr2, Frzb, Gja1, Hes1, Hey1, Il17rd, Loxl3, Mdk, Msx1, Nfatc1, Notch1, Pax6, Phldb2, Rgcc, Sema3c, Sema4b, Sema5b, Sema6d, Smo, Sox8, Sox9, Spred1, Spry2, Tcf7l2, Tgfb2, Tmem100, Wnt5a, Wwtr1, Zfp703, Zic2, Zic5]
GO:0006631	fatty acid metabolic process	GO_BiologicalProcess-EBI-UniProt-GOA-ACAP-ARAP_25.05.2022_00h00	3.64417e-09	6.52671e-06	[4, 5, 7]	None	14.7453	55	[Abhd2, Abhd3, Acadl, Acadm, Acads, Acbd5, Acot1, Acot11, Acsbg1, Acsf2, Acss1, Acss2, Agt, Akt2, Appl2, Asah1, Cpt1a, Crot, Cyp2j9, Cyp4v3, Dbi, Decr1, Echdc1, Eci1, Eci2, Elovl2, Elovl5, Ephx1, Ephx2, Etfa, Fabp5, Fads2, Fmo1, Gpam, Gstm1, Hacd2, Hacl1, Hadha, Hsd17b4, Mfsd2a, Mgll, Mid1ip1, Pdk4, Pex2, Pex7, Pibf1, Ppara, Ppargc1a, Prkab1, Qki, Scd1, Scd2, Slc27a1, Sox9, Srebf1]
GO:0045165	cell fate commitment	GO_BiologicalProcess-EBI-UniProt-GOA-ACAP-ARAP_25.05.2022_00h00	4.51602e-09	8.08367e-06	[3, 4]	None	16.4179	44	[Ascl1, Bmpr1a, Cdon, Ctsl, Cyld, Dll1, Dmrta2, Epas1, Erbb4, Ext1, Eya1, Fgf2, Fgfr2, Fgfr3, Gli2, Gli3, Hes1, Hes5, Id2, Loxl3, Notch1, Notch2, Notch3, Nr2e1, Olig1, Olig2, Pax6, Pou3f2, Prrx1, Ptch1, Ror2, Smad5, Smo, Sox2, Sox6, Sox8, Sox9, Spry2, Tcf3, Tcf7l1, Tcf7l2, Tgfb2, Wnt5a, Zfp521]
GO:0071310	cellular response to organic substance	GO_BiologicalProcess-EBI-UniProt-GOA-ACAP-ARAP_25.05.2022_00h00	4.74251e-09	8.48434e-06	[4]	None	9.24107	207	[Abca1, Abhd2, Ackr4, Adam17, Adamts12, Adra2a, Agt, Ahcyl1, Akap7, Akt2, Alpl, Angpt1, Appl2, Aqp4, Arap1, Asah1, Atp1a2, Axl, Bax, Bmp7, Bmpr1a, Bmpr1b, Cacna2d1, Cadm4, Camk2a, Car2, Cd63, Clu, Col16a1, Col2a1, Col5a2, Cpne3, Cpt1a, Csf1, Cth, Ctnna1, Ctsb, Cyld, Cyp7b1, Dab2, Dennd4c, Dll1, Dmd, Eda, Eda2r, Ednrb, Egfr, Egr1, Eif2ak2, Epb41l5, Ephx1, Epn2, Erbb2, Erbb4, Erbin, Ext1, Ezr, F3, …
GO:0048667	cell morphogenesis involved in neuron differentiation	GO_BiologicalProcess-EBI-UniProt-GOA-ACAP-ARAP_25.05.2022_00h00	4.74701e-09	8.48766e-06	[5, 6, 8, 9, 10]	None	12.4803	79	[Adgrb3, Apoe, Arc, Bmp7, Bmpr1b, Camk2a, Ccdc141, Cck, Cdh4, Cntn6, Cntnap2, Col25a1, Ctnna2, Ctnnd2, Cux1, Disc1, Dock10, Draxin, Epha6, Ephb1, Ephb3, Erbb2, Etv4, Ext1, Farp1, Fgfr2, Fgfr3, Fyn, Gli2, Gli3, Grip1, Hes1, Id1, Id2, Igf1r, Lamb2, Llgl1, Lrp1, Lrp4, Lrrk2, Lrtm2, Metrn, Mfsd2a, Mgll, Mt3, Nefh, Nexn, Nfasc, Nlgn1, Notch1, Notch3, Nptx1, Nr2e1, Ntn1, Ntrk2, Palld, Pax6, Pdlim5, Pls…
GO:0048732	gland development	GO_BiologicalProcess-EBI-UniProt-GOA-ACAP-ARAP_25.05.2022_00h00	4.78438e-09	8.54968e-06	[4]	None	13.4146	66	[Acadm, Aco2, Ak4, Ascl1, Bax, Bmp7, Bmpr1a, Cadm1, Cpt1a, Csf1, Csmd1, Cyp7b1, Eda, Egfr, Ephb3, Ephx1, Erbb4, Etv4, Etv5, Ext1, Fadd, Fgf1, Fgf2, Fgfr2, Frzb, Gja1, Gli2, Gli3, Hes1, Hgf, Hlx, Id2, Igf1r, Il18, Lrp5, Mad1l1, Mafb, Mdk, Mmp2, Msx1, Notch1, Notch2, Nr3c1, Ntn1, Ntn4, Pax6, Pdgfra, Pdgfrb, Pou3f2, Prdx2, Ptch1, Ptn, Sall1, Scd1, Sema3c, Serpine2, Slc7a5, Slc9a3r1, Smo, Sox2, Sox3,…
GO:0021537	telencephalon development	GO_BiologicalProcess-EBI-UniProt-GOA-ACAP-ARAP_25.05.2022_00h00	4.94395e-09	8.82989e-06	[3, 4, 6, 7, 8, 9]	None	15.9722	46	[Adgrg1, Ascl1, Atp1a2, Atp1b2, Bax, Bcan, Ccdc141, Cdon, Chd7, Cntnap2, Dbi, Disc1, Dmd, Dmrta2, Draxin, Egfr, Emx2, Ephb3, Erbb4, Ext1, Gli3, Hes1, Hes5, Id2, Igf1r, Kirrel3, Lrrk2, Mdk, Mfsd2a, Nde1, Nr2e1, Ntrk2, Pals1, Pax6, Pou3f2, Pou3f3, Rfx4, Robo2, Sall1, Sall3, Slc1a2, Smo, Sox2, Sun2, Ttc8, Wnt5a]
GO:0000165	MAPK cascade	GO_BiologicalProcess-EBI-UniProt-GOA-ACAP-ARAP_25.05.2022_00h00	5.36072e-09	9.56888e-06	[4, 5, 6]	None	11.9048	90	[Adam17, Adra2a, Agt, Angpt1, Apoe, Bmp7, Cavin3, Cbs, Cd81, Cdon, Cnksr3, Cntnap2, Cyld, Dab2, Dmd, Dusp6, Eda2r, Egfr, Eif2ak2, Ephb1, Erbb2, Erbb4, Ezr, Fbln1, Fermt2, Fgf1, Fgf2, Fgfr2, Fgfr3, Gab1, Gadd45g, Ghr, Gnai2, Hgf, Hipk2, Id1, Igf1r, Igfbp4, Il18, Inppl1, Ipo9, Irak1, Itga1, Itgav, Itpkb, Lamtor3, Lrp1, Lrrk2, Lyn, Map2k5, Map3k1, Map4k4, Mdfic, Mt3, Ndrg2, Nelfe, Notch1, Notch2, Nr…
GO:0030030	cell projection organization	GO_BiologicalProcess-EBI-UniProt-GOA-ACAP-ARAP_25.05.2022_00h00	6.25249e-09	1.11544e-05	[4]	None	9.79444	162	[Adam17, Adgrb3, Agt, Apoe, Arap1, Arc, Arhgef26, Atp1b2, Bcan, Bmp7, Bmpr1b, Camk2a, Ccdc141, Cck, Cdc14a, Cdh13, Cdh4, Cecr2, Cep250, Cfap100, Cfap161, Clu, Cntn6, Cntnap2, Col25a1, Cspg5, Ctnna1, Ctnna2, Ctnnd2, Cux1, Cyld, Dab2, Dennd5a, Disc1, Dmd, Dock10, Draxin, Efhd1, Egfr, Emp2, Epha6, Ephb1, Ephb3, Erbb2, Etv4, Ext1, Ezr, Farp1, Fgfr2, Fgfr3, Fyn, Gfap, Gja1, Gli2, Gli3, Gpm6b, Gprc5b, …
GO:0045667	regulation of osteoblast differentiation	GO_BiologicalProcess-EBI-UniProt-GOA-ACAP-ARAP_25.05.2022_00h00	6.32909e-09	1.12848e-05	[4, 5]	None	21.1679	29	[Bmp7, Bmpr1a, Bmpr1b, Fermt2, Fgf2, Gdpd2, Gli3, Hdac7, Hdac8, Hey1, Id1, Id2, Id3, Il6st, Limd1, Lrp5, Nfatc1, Notch1, Prkd1, Ptch1, Rassf2, Rorb, Smad5, Smoc1, Sox2, Sox9, Wwtr1, Yap1, Zhx3]
GO:0051347	positive regulation of transferase activity	GO_BiologicalProcess-EBI-UniProt-GOA-ACAP-ARAP_25.05.2022_00h00	6.87633e-09	1.22536e-05	[5]	None	12.9264	72	[Adam17, Adra2a, Afap1l2, Agt, Angpt1, Apoe, Axl, Bmpr1a, Bmpr1b, Ccnd2, Ccnyl1, Cd81, Clu, Csf1, Dazap2, Dbi, Egfr, Egr1, Emp2, Epha6, Ephb1, Ephb3, Erbb2, Erbb4, Fam20a, Fermt2, Fgf1, Fgf2, Fgfr2, Fgfr3, Gab1, Ghr, Gja1, Gprc5b, Hbegf, Igf1r, Il18, Irak1, Lamtor3, Lrrk2, Lyn, Map2k5, Map3k1, Mertk, Mmd2, Mob1a, Mt3, Nek7, Nrxn1, Ntrk2, Pdgfd, Pdgfra, Pdgfrb, Pibf1, Rassf2, Rgcc, Ror1, Ror2, Sas…
GO:0043549	regulation of kinase activity	GO_BiologicalProcess-EBI-UniProt-GOA-ACAP-ARAP_25.05.2022_00h00	6.90184e-09	1.22922e-05	[5, 7, 8]	None	11.9835	87	[Adam17, Adra2a, Afap1l2, Agt, Angpt1, Apoe, Axl, Bmp7, Bmpr1a, Bmpr1b, Cbs, Ccnd2, Ccnyl1, Cd81, Cdk5rap2, Cdkn2c, Clu, Csf1, Dab2, Dazap2, Deptor, Egfr, Egr1, Emp2, Epha6, Ephb1, Ephb3, Erbb2, Erbb4, Fam20a, Fermt2, Fgf1, Fgf2, Fgfr2, Fgfr3, Gab1, Gadd45g, Ghr, Gja1, Gprc5b, Hbegf, Hgf, Igf1r, Il18, Inppl1, Irak1, Kat2b, Lamtor3, Lrp5, Lrrk2, Lyn, Map2k5, Map3k1, Mertk, Mmd2, Mob1a, Mt3, Nrxn1,…
GO:0007169	transmembrane receptor protein tyrosine kinase signaling pathway	GO_BiologicalProcess-EBI-UniProt-GOA-ACAP-ARAP_25.05.2022_00h00	7.11657e-09	1.26675e-05	[5, 6, 7]	None	12.6476	75	[Adam17, Adamts12, Adra2a, Afap1l2, Agt, Akt2, Angpt1, Axl, Cadm4, Cd63, Cdh13, Cpne3, Csf1, Dll1, Efs, Egfr, Epha6, Ephb1, Ephb3, Epn2, Erbb2, Erbb4, Ext1, F3, Fgf1, Fgf2, Fgfr2, Fgfr3, Fgfrl1, Fyn, Gab1, Ghr, Gnai2, Hbegf, Hgf, Hip1, Igf1r, Igfbp2, Igfbp4, Inppl1, Itga1, Lrp1, Lyn, Mertk, Mt3, Myorg, Notch1, Nrxn1, Ntrk2, Pard3, Pdgfd, Pdgfra, Pdgfrb, Pdk4, Pid1, Plce1, Prkd1, Ptprt, Rassf2, Rh…
GO:1905114	cell surface receptor signaling pathway involved in cell-cell signaling	GO_BiologicalProcess-EBI-UniProt-GOA-ACAP-ARAP_25.05.2022_00h00	7.64157e-09	1.35944e-05	[3, 4, 5, 6]	None	12.5407	77	[Abat, Adrb1, Amotl1, Apoe, Ccnyl1, Cntnap2, Cpe, Ctnnd2, Cyld, Dab2, Disc1, Draxin, Eda, Ednrb, Egfr, Egr1, Ext1, Fam53b, Fermt2, Fgf2, Fgfr2, Fgfr3, Foxo3, Frzb, Fzd9, Gabrg1, Gabrg3, Gli2, Gli3, Gpc5, Gprc5b, Grid2, Igsf11, Klf15, Lgr6, Limd1, Lrp1, Lrp4, Lrp5, Lrrk2, Lypd1, Map3k1, Mdfic, Mdk, Ndp, Ndrg2, Nkd1, Nlgn1, Notch1, Nptx1, Nrarp, Nrxn1, Pbxip1, Plpp3, Ppm1b, Prkn, Rbms3, Ror1, Ror2,…
GO:0120036	plasma membrane bounded cell projection organization	GO_BiologicalProcess-EBI-UniProt-GOA-ACAP-ARAP_25.05.2022_00h00	7.90288e-09	1.40513e-05	[5]	None	9.8452	159	[Adam17, Adgrb3, Agt, Apoe, Arap1, Arc, Arhgef26, Atp1b2, Bcan, Bmp7, Bmpr1b, Camk2a, Ccdc141, Cck, Cdc14a, Cdh13, Cdh4, Cecr2, Cep250, Cfap100, Cfap161, Clu, Cntn6, Cntnap2, Col25a1, Cspg5, Ctnna1, Ctnna2, Ctnnd2, Cux1, Cyld, Dab2, Dennd5a, Disc1, Dmd, Dock10, Draxin, Efhd1, Egfr, Emp2, Epha6, Ephb1, Ephb3, Erbb2, Etv4, Ext1, Ezr, Farp1, Fgfr2, Fgfr3, Fyn, Gfap, Gja1, Gli2, Gli3, Gpm6b, Gprc5b, …
GO:0048523	negative regulation of cellular process	GO_BiologicalProcess-EBI-UniProt-GOA-ACAP-ARAP_25.05.2022_00h00	8.07489e-09	1.43491e-05	[2, 3, 4]	None	8.10931	365	[Abat, Abhd2, Acadl, Acot1, Actl6a, Adam17, Adamts12, Adcyap1r1, Adgrg1, Adora2b, Adra2a, Agbl4, Agt, Akt2, Angpt1, Angptl4, Antxr1, Anxa2, Api5, Apoe, Appl2, Aqp4, Arap1, Arc, Asah1, Ascl1, Astn2, Atp1a2, Atp1b2, Axl, Bax, Bhlhe41, Bmp7, Bmpr1a, Bmpr1b, Bub1b, Cabp1, Cacna1c, Cadm4, Cavin3, Cbs, Ccnd2, Cd63, Cdh13, Cdk5rap2, Cdkn2c, Cdyl, Cgnl1, Chd7, Clic4, Clu, Cmtm5, Cnksr3, Cntnap2, Col2a1, …
GO:0048519	negative regulation of biological process	GO_BiologicalProcess-EBI-UniProt-GOA-ACAP-ARAP_25.05.2022_00h00	9.5769e-09	1.70086e-05	[1, 2, 3]	None	7.96337	400	[A2m, Abat, Abhd2, Acadl, Acot1, Acot11, Actl6a, Adam17, Adamts12, Adcyap1r1, Adgrb3, Adgrg1, Adora2b, Adra2a, Adrb1, Agbl4, Agt, Akt2, Amot, Angpt1, Angptl4, Antxr1, Anxa2, Api5, Apoe, Appl2, Aqp4, Arap1, Arc, Asah1, Ascl1, Astn2, Atp1a2, Atp1b2, Axl, Bax, Bhlhe41, Bmp7, Bmpr1a, Bmpr1b, Bub1b, Cabp1, Cacna1c, Cadm4, Cavin3, Cbs, Cck, Ccnd2, Cd63, Cdh13, Cdk5rap2, Cdkn2c, Cdyl, Cgnl1, Chd7, Chsy1…
GO:0060284	regulation of cell development	GO_BiologicalProcess-EBI-UniProt-GOA-ACAP-ARAP_25.05.2022_00h00	1.0018e-08	1.7782e-05	[4, 5]	None	12.7208	72	[Anxa2, Apoe, Appl2, Ascl1, Bhlhe41, Bmp7, Bmpr1a, Bnc1, Cdh4, Chd7, Cspg5, Ctnna1, Cux1, Cyp51, Dab2, Disc1, Dll1, Dmrta2, Dock1, Draxin, Ednrb, Egfr, Etv5, Fbln1, Fermt2, Fgf2, Fgfr3, Frzb, Gfap, Gli3, Hes1, Hes5, Hes6, Hey1, Id1, Id2, Il33, Il6st, Lrp1, Lrp4, Lrrk2, Lyn, Mdk, Metrn, Mt3, Notch1, Notch2, Nr2e1, Ntn1, Ntrk2, Olig2, Pax6, Plxnb1, Prex1, Ptn, Ptprz1, Robo2, Sema3c, Sema4b, Sema5b,…
GO:0019216	regulation of lipid metabolic process	GO_BiologicalProcess-EBI-UniProt-GOA-ACAP-ARAP_25.05.2022_00h00	1.14009e-08	2.02251e-05	[4, 5]	None	14.956	51	[Acadl, Adora2b, Adra2a, Agt, Akt2, Angptl4, Apoe, Appl2, Asah1, Cd81, Cpt1a, Dab2, Dbi, Disp3, Egr1, Elovl5, Ephx2, Erbb4, Fabp5, Fgf1, Fgf2, Fgfr3, Fmo1, Gpam, Hrh1, Id2, Igf1r, Igfbp7, Kcnma1, Lpcat3, Lyn, Mfsd2a, Mid1ip1, Nr3c1, Pdgfra, Pdgfrb, Pdk4, Pex2, Pibf1, Ppara, Ppargc1a, Ppp2r5a, Rora, Scd1, Sec14l2, Slc27a1, Sox9, Srebf1, Tcf7l2, Thrsp, Vav3]
GO:0001667	ameboidal-type cell migration	GO_BiologicalProcess-EBI-UniProt-GOA-ACAP-ARAP_25.05.2022_00h00	1.24073e-08	2.19981e-05	[4]	None	13.6674	60	[Adam17, Adora2b, Agt, Amot, Amotl1, Angpt1, Apoe, Appl2, Bmp7, Cd63, Cdh13, Dock1, Ednrb, Emp2, Epb41l5, Erbb4, Fgf1, Fgf2, Fut8, Glul, Gna13, Hbegf, Hdac7, Itgav, Kank2, Loxl3, Lrp5, Map2k5, Map4k4, Nfe2l2, Notch1, Nr2e1, Pax6, Pip5k1a, Plpp3, Prkd1, Ptn, Ptprm, Rab13, Rgcc, Rhoj, Rin2, Sash1, Sdc4, Sema3c, Sema4b, Sema5b, Sema6d, Slc9a3r1, Smo, Sox8, Sox9, Spred1, Stard13, Svbp, Tgfb2, Tns1, T…
GO:0048593	camera-type eye morphogenesis	GO_BiologicalProcess-EBI-UniProt-GOA-ACAP-ARAP_25.05.2022_00h00	1.25983e-08	2.23243e-05	[6, 7, 8, 9]	None	20.5674	29	[Bax, Bmp7, Cdon, Dll1, Ephb1, Fat1, Fgfr3, Fjx1, Gli3, Hipk2, Lrp5, Megf11, Meis1, Mfsd2a, Notch1, Notch2, Ntrk2, Pax6, Prom1, Ptn, Ptprm, Rorb, Sdk1, Sox2, Sox8, Sox9, Tspan12, Ttc8, Zeb1]
GO:0072073	kidney epithelium development	GO_BiologicalProcess-EBI-UniProt-GOA-ACAP-ARAP_25.05.2022_00h00	1.51725e-08	2.68706e-05	[5, 6, 7, 8]	None	19.4969	31	[Agt, Bmp7, Dll1, Ednrb, Ext1, Eya1, Fgf1, Fgf2, Fgfr2, Gli3, Hes1, Hes5, Hey1, Kank2, Klf15, Lamb2, Notch1, Notch2, Pou3f3, Prom1, Ptch1, Robo2, Sall1, Sdc4, Smad5, Smo, Sox8, Sox9, Vcan, Wwtr1, Yap1]
GO:0042592	homeostatic process	GO_BiologicalProcess-EBI-UniProt-GOA-ACAP-ARAP_25.05.2022_00h00	1.58863e-08	2.81187e-05	[3]	None	9.75309	158	[Abat, Abca1, Abhd4, Acadl, Acot11, Adam17, Adgrg1, Adra2a, Adrb1, Agt, Alpl, Ampd3, Angpt1, Angptl4, Apoe, Appl2, Aqp4, Atp13a4, Atp1a2, Atp1b2, Atp6v0a2, Axl, Bax, Cacna1c, Car2, Chd7, Ckb, Clic4, Col2a1, Csf1, Csmd1, Cybrd1, Cyld, Cyp7b1, Dbi, Decr1, Dio2, Disc1, Dll1, Dmd, Dock10, Ednrb, Egfr, Egr1, Epas1, Ephx2, Erbb4, Ext1, Fabp5, Fadd, Fam20a, Fancc, Fgf2, Fgfr3, Fmo1, Foxo3, Fzd9, Gadd45g…
GO:0034440	lipid oxidation	GO_BiologicalProcess-EBI-UniProt-GOA-ACAP-ARAP_25.05.2022_00h00	1.5929e-08	2.81784e-05	[5, 6]	None	22.0339	26	[Acadl, Acadm, Acads, Akt2, Appl2, Cpt1a, Crot, Cyp4v3, Dbi, Decr1, Echdc1, Eci1, Eci2, Etfa, Fmo1, Hacl1, Hadha, Hsd17b4, Mfsd2a, Pdk4, Pex2, Pex7, Pla2g7, Ppara, Ppargc1a, Sox9]
GO:0051241	negative regulation of multicellular organismal process	GO_BiologicalProcess-EBI-UniProt-GOA-ACAP-ARAP_25.05.2022_00h00	1.64062e-08	2.90062e-05	[2, 3, 4]	None	10.8055	110	[Abat, Acot11, Adam17, Adamts12, Adgrb3, Adora2b, Adra2a, Adrb1, Agt, Amot, Angpt1, Anxa2, Apoe, Appl2, Aqp4, Atp1a2, Axl, Bmp7, Bmpr1a, Cck, Ccnd2, Cd63, Chsy1, Cntnap2, Cpe, Ctnna1, Cyp51, Dll1, Draxin, Egfr, Epn2, Erbb2, Erbin, Etv4, Ezr, Fbln1, Fgf2, Fgfr3, Frzb, Gja1, Gli2, Gli3, Gnai2, Hdac7, Hes1, Hes5, Hey1, Hgf, Hlx, Id1, Id2, Il17rd, Il33, Inpp4b, Jam2, Kcnma1, Laptm4b, Loxl3, Lrp4, Ltb…
GO:0001934	positive regulation of protein phosphorylation	GO_BiologicalProcess-EBI-UniProt-GOA-ACAP-ARAP_25.05.2022_00h00	1.83361e-08	3.23998e-05	[6, 7, 8, 9]	None	11.898	84	[Adam17, Adra2a, Afap1l2, Agt, Akt2, Angpt1, Anxa2, Bmp7, Bmpr1a, Bmpr1b, Cck, Ccnd2, Ccnyl1, Cd81, Cdon, Clu, Csf1, Dab2, Dazap2, Ednrb, Egfr, Egr1, Emp2, Erbb2, Erbb4, Fam20a, Fermt2, Fgf1, Fgf2, Fgfr3, Fyn, Gab1, Ghr, Gja1, Gprc5b, Hbegf, Hes1, Hes5, Hgf, Hipk2, Il18, Il6st, Irak1, Itga5, Lrp4, Lrrk2, Lyn, Map2k5, Map3k1, Mavs, Mmd2, Mob1a, Mt3, Nrxn1, Ntrk2, Pard3, Pdgfd, Pdgfra, Pdgfrb, Peli…
GO:0048863	stem cell differentiation	GO_BiologicalProcess-EBI-UniProt-GOA-ACAP-ARAP_25.05.2022_00h00	1.84769e-08	3.26302e-05	[4]	None	16.092	42	[A2m, Bmp7, Bmpr1a, Dmrta2, Ednrb, Eif2ak2, Erbb4, Etv4, Ext1, Fam172a, Fgf2, Fgfr2, Frzb, Hes1, Hes5, Ltbp3, Meox1, Msi2, Msx1, Nfe2l2, Notch1, Pax6, Pdgfra, Prex1, Ptn, Sema3c, Sema4b, Sema5b, Sema6d, Smo, Sox2, Sox21, Sox6, Sox8, Sox9, Tcf7l1, Tead2, Tgfb2, Yap1, Zfp36l2, Zic2, Zic5]
GO:2000179	positive regulation of neural precursor cell proliferation	GO_BiologicalProcess-EBI-UniProt-GOA-ACAP-ARAP_25.05.2022_00h00	1.87524e-08	3.30979e-05	[4, 5, 6]	None	27.027	20	[Adgrg1, Ascl1, Cdon, Disc1, Disp3, Dmrta2, Fgf2, Fzd9, Gli2, Gli3, Gnai2, Lyn, Mdk, Nes, Notch1, Nr2e1, Pax6, Smo, Sox2, Zfp423]
GO:0050679	positive regulation of epithelial cell proliferation	GO_BiologicalProcess-EBI-UniProt-GOA-ACAP-ARAP_25.05.2022_00h00	1.88872e-08	3.33171e-05	[4, 5, 6]	None	17.2897	37	[Adam17, Adora2b, Bmpr1a, Bnc1, Ccnd2, Cdh13, Cyp7b1, Egfr, Erbb2, Erbb4, Eya1, F3, Fgf1, Fgf2, Fgfr2, Fgfr3, Gli2, Glul, Hlx, Htra1, Id1, Il18, Map2k5, Mdk, Notch1, Notch2, Nrarp, Pard3, Prkd1, Ptn, Smo, Sox9, Tcf7l2, Vegfb, Wnt5a, Yap1, Zfp703]
GO:0048584	positive regulation of response to stimulus	GO_BiologicalProcess-EBI-UniProt-GOA-ACAP-ARAP_25.05.2022_00h00	1.90538e-08	3.35919e-05	[2, 3, 4]	None	9.33872	185	[A2m, Actl6a, Adam17, Adcyap1r1, Adgrg1, Adora2b, Adra2a, Adrb1, Afap1l2, Agt, Akt2, Angpt1, Apoe, Appl2, Ascl1, Axl, Bax, Bmp7, Bmpr1a, Bmpr1b, Cadm1, Cavin3, Cck, Cd63, Cd81, Cdh13, Cdon, Chsy1, Clu, Cmtm3, Cntn6, Csf1, Cth, Ctnna1, Cxcl14, Cyld, Cyrib, Dab2, Disc1, Dll1, Dpf3, Eda, Eda2r, Egfr, Eif2ak2, Elf1, Emp2, Epn2, Erbb2, Erbb4, Erbin, Evc, Exoc4, Eya1, Ezr, F3, Fabp5, Fadd, Fam53b, Ferm…
GO:0060548	negative regulation of cell death	GO_BiologicalProcess-EBI-UniProt-GOA-ACAP-ARAP_25.05.2022_00h00	2.0046e-08	3.5321e-05	[3, 4, 5]	None	10.7454	111	[Acot1, Adam17, Adcyap1r1, Agt, Akt2, Angpt1, Angptl4, Api5, Apoe, Ascl1, Axl, Bax, Bmp7, Cbs, Ccnd2, Clu, Col2a1, Csf1, Cst3, Cth, Ctnna1, Ctsb, Dab2, Dll1, Draxin, Ednrb, Egfr, Eif2ak2, Erbb2, Erbb4, Eya1, Fadd, Fermt2, Fgf2, Fgfr2, Fmn2, Fyn, Fzd9, Ghr, Gja1, Gli2, Gli3, Gnai2, Gpam, Hgf, Hipk2, Hmgn5, Id1, Igf1r, Il18, Il6st, Itga5, Itga6, Itgav, Itpkb, Kank2, Lifr, Lrp1, Lrrk2, Map2k5, Map4k…
GO:0032989	cellular component morphogenesis	GO_BiologicalProcess-EBI-UniProt-GOA-ACAP-ARAP_25.05.2022_00h00	2.19805e-08	3.87076e-05	[3, 4]	None	11.2827	95	[Adgrb3, Apoe, Arc, Bax, Bcan, Bmp7, Bmpr1b, Camk2a, Ccdc141, Cck, Cdh4, Clu, Cntn6, Cntnap2, Col25a1, Cspg5, Ctnna2, Ctnnd2, Cux1, Disc1, Dmd, Dock10, Draxin, Egfr, Epha6, Ephb1, Ephb3, Erbb2, Etv4, Ext1, Farp1, Fgfr2, Fgfr3, Fyn, Gja1, Gli2, Gli3, Grip1, Id1, Igf1r, Itga1, Kirrel3, Lamb2, Lifr, Llgl1, Llph, Lrp1, Lrp4, Lrrk2, Lrtm2, Map4k4, Mdk, Metrn, Mfsd2a, Mgll, Mt3, Nefh, Nes, Nexn, Nfasc,…
GO:0032835	glomerulus development	GO_BiologicalProcess-EBI-UniProt-GOA-ACAP-ARAP_25.05.2022_00h00	2.40721e-08	4.23669e-05	[3, 4, 6, 7, 8, 9]	None	26.6667	20	[Angpt1, Bmp7, Ednrb, Egr1, Ext1, Hes1, Kirrel3, Klf15, Lamb2, Mal, Mpv17, Notch1, Notch2, Notch3, Pdgfd, Pdgfra, Pdgfrb, Plce1, Prom1, Wwtr1]
GO:0048598	embryonic morphogenesis	GO_BiologicalProcess-EBI-UniProt-GOA-ACAP-ARAP_25.05.2022_00h00	2.63417e-08	4.6335e-05	[3, 4, 5]	None	12.1069	77	[Amot, Bax, Bmp7, Bmpr1a, Cacna1c, Cdon, Cecr2, Chd7, Col2a1, Col5a1, Col5a2, Dll1, Epb41l5, Exoc4, Ext1, Eya1, Fgfr2, Frem2, Frzb, Gja1, Gli2, Gli3, Hes1, Hes5, Hipk2, Hlx, Id2, Itga5, Itgav, Itgb5, Lrig1, Lrp4, Lrp5, Mafb, Map2k5, Mmp14, Mmp2, Msx1, Myo6, Nat8f1, Notch1, Notch2, Ntn1, Pals1, Pax6, Pdgfra, Phldb2, Plpp3, Pls1, Prrx1, Ptch1, Ror2, Sall1, Sdc4, Slc9a3r1, Smo, Sox2, Sox4, Sox8, Sox…
GO:0010941	regulation of cell death	GO_BiologicalProcess-EBI-UniProt-GOA-ACAP-ARAP_25.05.2022_00h00	2.67301e-08	4.69916e-05	[3, 4]	None	9.67742	159	[Acot1, Actl6a, Adam17, Adcyap1r1, Adrb1, Agt, Akt2, Angpt1, Angptl4, Api5, Apoe, Asah1, Ascl1, Axl, Bax, Bmp7, Bmpr1a, Bmpr1b, Camk2a, Cbs, Cck, Ccnd2, Clu, Col2a1, Csf1, Cst3, Cth, Ctnna1, Ctsb, Cyld, Dab2, Deptor, Dll1, Draxin, Dusp6, Ednrb, Egfr, Egr1, Eif2ak2, Ephb1, Erbb2, Erbb4, Eya1, Fadd, Fermt2, Fgf2, Fgfr2, Fgfr3, Fmn2, Folh1, Foxo3, Frzb, Fyn, Fzd9, Gadd45g, Ghr, Gja1, Gli2, Gli3, Gna…
GO:0045834	positive regulation of lipid metabolic process	GO_BiologicalProcess-EBI-UniProt-GOA-ACAP-ARAP_25.05.2022_00h00	3.0763e-08	5.40506e-05	[3, 4, 5, 6]	None	19.3548	30	[Adora2b, Agt, Akt2, Angptl4, Apoe, Cd81, Cpt1a, Dab2, Dbi, Disp3, Elovl5, Erbb4, Fgf1, Fgf2, Fgfr3, Gpam, Igf1r, Lyn, Mfsd2a, Mid1ip1, Pdgfra, Pdgfrb, Ppara, Ppargc1a, Scd1, Sec14l2, Slc27a1, Srebf1, Tcf7l2, Vav3]
GO:0071495	cellular response to endogenous stimulus	GO_BiologicalProcess-EBI-UniProt-GOA-ACAP-ARAP_25.05.2022_00h00	3.18125e-08	5.58627e-05	[3]	None	10.1976	129	[Abhd2, Adam17, Adamts12, Adra2a, Agt, Ahcyl1, Akap7, Akt2, Appl2, Arap1, Atp1a2, Bmp7, Bmpr1a, Bmpr1b, Cacna2d1, Camk2a, Car2, Col16a1, Col2a1, Col5a2, Ctnna1, Ctsb, Cyp7b1, Dab2, Dennd4c, Egfr, Egr1, Epb41l5, Ephx1, Erbb2, Erbb4, Ext1, Ezr, Fermt2, Fgf1, Fgf2, Fgfr2, Fgfr3, Fgfrl1, Foxo3, Fut8, Fyn, Ghr, Gja1, Gnai2, Gpam, Hdac8, Hes1, Hes5, Hipk2, Hrh1, Htr4, Htra1, Id1, Igf1r, Igfbp2, Il17rd,…
GO:0051216	cartilage development	GO_BiologicalProcess-EBI-UniProt-GOA-ACAP-ARAP_25.05.2022_00h00	3.24498e-08	5.69494e-05	[4, 5, 6]	None	17.2249	36	[Adamts12, Bmp1, Bmp7, Bmpr1a, Bmpr1b, Cbs, Chsy1, Col27a1, Col2a1, Csgalnact1, Evc, Ext1, Fgf2, Fgfr3, Frzb, Ghr, Gli2, Gli3, Hes5, Itgb8, Loxl3, Ltbp3, Mboat2, Mdk, Msx1, Pbxip1, Prrx1, Ror2, Serpinh1, Smad5, Sox6, Sox9, Tgfb2, Wnt5a, Zeb1, Zfp219]
GO:0043408	regulation of MAPK cascade	GO_BiologicalProcess-EBI-UniProt-GOA-ACAP-ARAP_25.05.2022_00h00	3.41433e-08	5.98873e-05	[5, 6, 7]	None	11.9225	80	[Adam17, Adra2a, Agt, Angpt1, Apoe, Bmp7, Cavin3, Cd81, Cdon, Cnksr3, Cyld, Dab2, Dmd, Dusp6, Eda2r, Egfr, Eif2ak2, Ephb1, Erbb2, Erbb4, Ezr, Fbln1, Fermt2, Fgf1, Fgf2, Fgfr2, Fgfr3, Gab1, Gadd45g, Ghr, Gnai2, Hgf, Hipk2, Id1, Igf1r, Igfbp4, Inppl1, Ipo9, Irak1, Itga1, Lamtor3, Lrp1, Lrrk2, Lyn, Map2k5, Map3k1, Map4k4, Mdfic, Mt3, Ndrg2, Nelfe, Notch1, Notch2, Nrxn1, Ntrk2, Ntsr2, Pdgfd, Pdgfra, …
GO:0048015	phosphatidylinositol-mediated signaling	GO_BiologicalProcess-EBI-UniProt-GOA-ACAP-ARAP_25.05.2022_00h00	3.58346e-08	6.28181e-05	[5, 6, 7]	None	19.2308	30	[Agt, Angpt1, Car8, Egfr, Erbb2, Erbb4, Ezr, Fgf2, Fyn, Gsn, Hgf, Igf1r, Il18, Ntrk2, Pdgfd, Pdgfra, Pdgfrb, Plcb3, Plcd4, Plce1, Plcl1, Plxnb1, Ptpn13, Ror1, Ror2, Serpine2, Slc9a3r1, Sox9, Tgfb2, Zfp36l1]
GO:0045785	positive regulation of cell adhesion	GO_BiologicalProcess-EBI-UniProt-GOA-ACAP-ARAP_25.05.2022_00h00	3.75524e-08	6.57917e-05	[3, 4, 5]	None	13.2743	60	[Actl6a, Adgrg1, Adk, Angpt1, Bmp7, Ccdc80, Cd63, Cd81, Cdh13, Chst2, Cnksr3, Col16a1, Csf1, Cspg5, Cyld, Cyrib, Dab2, Disc1, Dmd, Dock1, Ecm2, Emp2, Epb41l5, Erbb2, Fadd, Fbln1, Fermt2, Foxo3, Gli3, Gpam, Hes1, Hlx, Igfbp2, Il18, Il6st, Irak1, Itga5, Itga6, Itgav, Itpkb, Lamb2, Map4k4, Mdk, Megf10, Myo10, Plpp3, Prex1, Ptn, Rin2, Sdc4, Smoc1, Sox2, Sox4, Sparcl1, Tgfb2, Utrn, Vav3, Vcam1, Wnt5a,…
GO:0043067	regulation of programmed cell death	GO_BiologicalProcess-EBI-UniProt-GOA-ACAP-ARAP_25.05.2022_00h00	3.82297e-08	6.69402e-05	[4, 5]	None	9.84386	145	[Acot1, Actl6a, Adam17, Adrb1, Agt, Akt2, Angpt1, Angptl4, Api5, Apoe, Asah1, Ascl1, Axl, Bax, Bmp7, Bmpr1a, Bmpr1b, Camk2a, Cbs, Cck, Ccnd2, Clu, Col2a1, Cst3, Cth, Ctnna1, Cyld, Dab2, Deptor, Dll1, Draxin, Dusp6, Ednrb, Egfr, Egr1, Eif2ak2, Erbb2, Erbb4, Eya1, Fadd, Fgf2, Fgfr2, Fgfr3, Fmn2, Folh1, Foxo3, Frzb, Fyn, Fzd9, Gadd45g, Gja1, Gli2, Gli3, Gnai2, Gpam, Grid2, Gsn, Hgf, Hip1, Hipk2, Hmg…
GO:0007507	heart development	GO_BiologicalProcess-EBI-UniProt-GOA-ACAP-ARAP_25.05.2022_00h00	4.04594e-08	7.08039e-05	[4, 5, 6]	None	12.069	77	[Acadm, Adrb1, Agt, Angpt1, Ascl1, Bmp7, Bmpr1a, Cacna1c, Ccnd2, Chd7, Col2a1, Col5a1, Cpe, Dll1, Dusp6, Egfr, Emp2, Erbb2, Erbb4, Ext1, Eya1, Fadd, Fgf1, Fgf2, Fgfr2, Fgfrl1, Frem2, Gab1, Gja1, Gli2, Gli3, Hes1, Hey1, Id1, Id2, Id3, Igf1r, Kat2b, Kif7, Lrp1, Ltbp1, Maml1, Map2k5, Meis1, Mmp2, Msx1, Myo18b, Nfatc1, Notch1, Notch2, Nr3c1, Pdgfra, Pdgfrb, Pdlim5, Pkp2, Ppara, Prokr1, Ptch1, Robo2, …
GO:1902533	positive regulation of intracellular signal transduction	GO_BiologicalProcess-EBI-UniProt-GOA-ACAP-ARAP_25.05.2022_00h00	4.10807e-08	7.18501e-05	[4, 5, 6, 7]	None	10.9189	101	[Adam17, Adcyap1r1, Adgrg1, Adora2b, Adra2a, Agt, Angpt1, Apoe, Axl, Bax, Cavin3, Cd81, Cdh13, Cdon, Clu, Csf1, Cth, Dab2, Eda, Eda2r, Egfr, Eif2ak2, Erbb2, Erbb4, Erbin, Exoc4, F3, Fadd, Fermt2, Fgf1, Fgf2, Fgfr2, Fgfr3, Fyn, Gab1, Gadd45g, Ghr, Gnai2, Gprc5b, Hbegf, Hgf, Hipk2, Igf1r, Igfbp4, Il18, Irak1, Itga1, Itgav, Itpkb, Lamtor3, Lpar4, Lrp1, Lrrk2, Lurap1, Lyn, Mad1l1, Map2k5, Map3k1, Map…
GO:0048592	eye morphogenesis	GO_BiologicalProcess-EBI-UniProt-GOA-ACAP-ARAP_25.05.2022_00h00	4.427e-08	7.7384e-05	[5, 6, 7, 8]	None	18.2857	32	[Bax, Bmp7, Cdon, Col5a1, Col5a2, Dll1, Ephb1, Fat1, Fgf2, Fgfr3, Fjx1, Gli3, Hipk2, Lrp5, Megf11, Meis1, Mfsd2a, Notch1, Notch2, Ntrk2, Pax6, Prom1, Ptn, Ptprm, Rorb, Sdk1, Sox2, Sox8, Sox9, Tspan12, Ttc8, Zeb1]
GO:0030855	epithelial cell differentiation	GO_BiologicalProcess-EBI-UniProt-GOA-ACAP-ARAP_25.05.2022_00h00	4.45344e-08	7.78015e-05	[4, 5]	None	11.9335	79	[Agt, Aldoc, Arhgef26, Asah1, Ascl1, Bmp7, Bmpr1a, Cd63, Clic4, Cpt1a, Ctsb, Ctsl, Cux1, Dab2, Dll1, Dmd, Ednrb, Epas1, Epb41l5, Erbb4, Etv4, Ext1, Ezr, Fat1, Fgf2, Fgfr2, Fgfr3, Frzb, Gja1, Gli2, Grhl1, Hes1, Hes5, Hey1, Hsd17b4, Id1, Id2, Id3, Il6st, Kcnma1, Klf15, Lamb2, Mafb, Map3k1, Myo6, Notch1, Notch2, Palld, Pard3, Pax6, Pls1, Pou3f2, Prom1, Ptch1, Rab13, Rapgef3, S1pr1, Sall1, Slc9a3r1, …
GO:0050767	regulation of neurogenesis	GO_BiologicalProcess-EBI-UniProt-GOA-ACAP-ARAP_25.05.2022_00h00	6.36213e-08	0.000111083	[5, 6, 7]	None	13.3028	58	[Anxa2, Apoe, Appl2, Ascl1, Bhlhe41, Bmp7, Bmpr1a, Cdh4, Chd7, Ctnna1, Cux1, Disc1, Dll1, Dmrta2, Draxin, Egfr, Etv5, Fgf2, Fgfr3, Gfap, Gli3, Hes1, Hes5, Hes6, Hey1, Id1, Id2, Il33, Il6st, Lrp1, Lrp4, Lyn, Mdk, Metrn, Mt3, Notch1, Nr2e1, Ntn1, Ntrk2, Olig2, Pax6, Plxnb1, Ptn, Ptprz1, Robo2, Sema3c, Sema4b, Sema5b, Sema6d, Serpine2, Slc7a5, Smo, Sox2, Sox8, Spg20, Tmem98, Wnt5a, Yap1]
GO:0001763	morphogenesis of a branching structure	GO_BiologicalProcess-EBI-UniProt-GOA-ACAP-ARAP_25.05.2022_00h00	6.39713e-08	0.00011163	[2, 3, 4]	None	16.0494	39	[Agt, Angpt1, Bmp7, Clic4, Cpe, Csf1, Csmd1, Ctnnd2, Ctsl, Etv4, Etv5, Ext1, Eya1, Fgf1, Fgf2, Fgfr2, Gli2, Gli3, Gna13, Hgf, Lrp5, Lrrk2, Mdk, Mmp14, Nfatc1, Notch1, Nrarp, Ntn4, Pdgfra, Ptch1, Sall1, Sema3c, Smo, Sox2, Sox8, Sox9, Spry2, Wnt5a, Yap1]
GO:0046395	carboxylic acid catabolic process	GO_BiologicalProcess-EBI-UniProt-GOA-ACAP-ARAP_25.05.2022_00h00	6.49527e-08	0.000113277	[5, 6]	None	16.5179	37	[Abat, Abhd2, Abhd3, Acadl, Acadm, Acads, Adhfe1, Akt2, Aldh1l1, Aldh6a1, Amt, Asrgl1, Bckdha, Cbs, Cpt1a, Crot, Csad, Dbi, Dcxr, Ddah1, Decr1, Echdc1, Eci1, Eci2, Etfa, Gldc, Glud1, Gpt2, Hacl1, Hadha, Hibadh, Hsd17b4, Mfsd2a, Pex2, Pex7, Prodh, Sardh]
GO:0048754	branching morphogenesis of an epithelial tube	GO_BiologicalProcess-EBI-UniProt-GOA-ACAP-ARAP_25.05.2022_00h00	6.65581e-08	0.000116011	[4, 5, 6, 7]	None	17.6471	33	[Agt, Angpt1, Bmp7, Clic4, Csf1, Csmd1, Ctsl, Etv4, Etv5, Ext1, Eya1, Fgf1, Fgf2, Fgfr2, Gli2, Gli3, Gna13, Lrp5, Mdk, Mmp14, Nfatc1, Notch1, Nrarp, Pdgfra, Ptch1, Sall1, Smo, Sox2, Sox8, Sox9, Spry2, Wnt5a, Yap1]
GO:0001501	skeletal system development	GO_BiologicalProcess-EBI-UniProt-GOA-ACAP-ARAP_25.05.2022_00h00	7.18093e-08	0.000125092	[4, 5]	None	12.5714	66	[Adamts12, Alpl, Anxa2, Bcan, Bmp1, Bmp7, Bmpr1a, Bmpr1b, Cadm1, Cbs, Chd7, Chsy1, Col27a1, Col2a1, Col5a2, Csgalnact1, Evc, Ext1, Eya1, Fgf2, Fgfr2, Fgfr3, Fgfrl1, Frzb, Ghr, Gja1, Gli2, Gli3, Hapln3, Hes5, Inppl1, Itgb8, Loxl3, Lrp5, Ltbp3, Mboat2, Mdk, Meis1, Mmp14, Mmp2, Msx1, Ncan, Notch2, Pbxip1, Pdgfra, Pdgfrb, Pex7, Plxnb1, Prrx1, Ptgfrn, Rassf2, Ror2, Serpinh1, Smad5, Sox4, Sox6, Sox9, T…
GO:0004714	transmembrane receptor protein tyrosine kinase activity	GO_BiologicalProcess-EBI-UniProt-GOA-ACAP-ARAP_25.05.2022_00h00	7.84185e-08	0.000136527	[8, 9, 10]	None	23.1579	22	[Adam17, Adra2a, Axl, Egfr, Epha6, Ephb1, Ephb3, Erbb2, Erbb4, Fgfr2, Fgfr3, Fgfrl1, Hbegf, Igf1r, Mertk, Ntrk2, Pdgfra, Pdgfrb, Ror1, Ror2, Tcf3, Tcf7l1]
GO:0043410	positive regulation of MAPK cascade	GO_BiologicalProcess-EBI-UniProt-GOA-ACAP-ARAP_25.05.2022_00h00	8.81857e-08	0.000153443	[5, 6, 7, 8]	None	12.9167	62	[Adam17, Adra2a, Agt, Angpt1, Apoe, Cavin3, Cd81, Cdon, Dab2, Eda2r, Egfr, Eif2ak2, Erbb2, Erbb4, Fermt2, Fgf1, Fgf2, Fgfr2, Fgfr3, Gab1, Gadd45g, Ghr, Gnai2, Hgf, Hipk2, Igf1r, Igfbp4, Irak1, Itga1, Lamtor3, Lrp1, Lrrk2, Map2k5, Map3k1, Map4k4, Mt3, Nelfe, Notch1, Notch2, Nrxn1, Ntrk2, Ntsr2, Pdgfd, Pdgfra, Pdgfrb, Peli2, Plce1, Prdx2, Rassf2, Ripk1, Ror1, Ror2, Sash1, Slc30a10, Sox2, Spry2, Tgf…
GO:0044093	positive regulation of molecular function	GO_BiologicalProcess-EBI-UniProt-GOA-ACAP-ARAP_25.05.2022_00h00	9.11178e-08	0.000158454	[3]	None	9.699	145	[Adam17, Adcyap1r1, Adora2b, Adra2a, Adrb1, Afap1l2, Agt, Akap7, Akt2, Angpt1, Antxr1, Anxa2, Apoe, Arap1, Arc, Arhgef26, Atp1b2, Axl, Bax, Bmpr1a, Bmpr1b, Cacna1c, Cacna2d1, Camk2a, Cck, Ccnd2, Ccnyl1, Cd81, Clu, Cnksr3, Csf1, Cth, Cycs, Dazap2, Dbi, Dennd1a, Dmd, Dnajc24, Dock10, Eda, Eda2r, Egfr, Egr1, Eif2ak2, Emp2, Epb41l5, Epha6, Ephb1, Ephb3, Erbb2, Erbb4, F3, Fadd, Fam20a, Fbln1, Fermt2, …
GO:0070372	regulation of ERK1 and ERK2 cascade	GO_BiologicalProcess-EBI-UniProt-GOA-ACAP-ARAP_25.05.2022_00h00	9.22719e-08	0.000160369	[6, 7, 8]	None	15.0877	43	[Adam17, Angpt1, Apoe, Cavin3, Cnksr3, Dab2, Dmd, Dusp6, Egfr, Ephb1, Erbb2, Erbb4, Ezr, Fbln1, Fermt2, Fgf1, Fgf2, Fgfr2, Fgfr3, Gnai2, Ipo9, Lrp1, Lyn, Mt3, Ndrg2, Nelfe, Notch1, Notch2, Nrxn1, Ntrk2, Ntsr2, Pdgfd, Pdgfra, Pdgfrb, Ror1, Ror2, Slc30a10, Slc9a3r1, Spred1, Spry2, Timp3, Tpbg, Vegfb]
GO:0042981	regulation of apoptotic process	GO_BiologicalProcess-EBI-UniProt-GOA-ACAP-ARAP_25.05.2022_00h00	1.02184e-07	0.000177493	[5, 6]	None	9.77809	141	[Acot1, Actl6a, Adam17, Adrb1, Agt, Akt2, Angpt1, Angptl4, Api5, Apoe, Ascl1, Axl, Bax, Bmp7, Bmpr1a, Bmpr1b, Camk2a, Cbs, Cck, Ccnd2, Clu, Col2a1, Cth, Ctnna1, Cyld, Dab2, Deptor, Dll1, Draxin, Dusp6, Ednrb, Egfr, Egr1, Eif2ak2, Erbb2, Erbb4, Eya1, Fadd, Fgfr2, Fgfr3, Fmn2, Folh1, Foxo3, Frzb, Fyn, Fzd9, Gadd45g, Gja1, Gli2, Gli3, Gnai2, Gpam, Grid2, Gsn, Hgf, Hip1, Hipk2, Hmgn5, Htra1, Id1, Id3…
GO:0061564	axon development	GO_BiologicalProcess-EBI-UniProt-GOA-ACAP-ARAP_25.05.2022_00h00	1.03523e-07	0.000179716	[6, 7, 9, 10, 11]	None	12.5241	65	[Adam17, Apoe, Bmp7, Bmpr1b, Ccdc141, Cck, Cdh4, Cntn6, Cntnap2, Col25a1, Cspg5, Ctnna1, Ctnna2, Disc1, Draxin, Epha6, Ephb1, Ephb3, Erbb2, Etv4, Ext1, Fgfr2, Fgfr3, Gli2, Gli3, Igf1r, Lamb2, Llgl1, Lrp1, Lrp4, Lrtm2, Metrn, Mgll, Mmp2, Mt3, Nefh, Nexn, Nfasc, Notch1, Notch3, Nptx1, Nr2e1, Ntn1, Ntrk2, Palld, Pax6, Plxnb1, Pou3f2, Ptch1, Ptn, Ptprm, Ptprz1, Robo2, Sema3c, Sema4b, Sema5b, Sema6d, …
GO:0030856	regulation of epithelial cell differentiation	GO_BiologicalProcess-EBI-UniProt-GOA-ACAP-ARAP_25.05.2022_00h00	1.12735e-07	0.000195596	[4, 5, 6]	None	18.7097	29	[Ascl1, Bmp7, Bmpr1a, Dll1, Etv4, Fgf2, Fgfr3, Frzb, Grhl1, Hes1, Hes5, Hey1, Id1, Notch1, Pax6, Prom1, Ptch1, Sall1, Smo, Sox2, Sox9, Spred1, Spry2, Tgfb2, Tmem100, Wwtr1, Yap1, Zeb1, Zfp36l1]
GO:0060042	retina morphogenesis in camera-type eye	GO_BiologicalProcess-EBI-UniProt-GOA-ACAP-ARAP_25.05.2022_00h00	1.31501e-07	0.000228024	[3, 4, 7, 8, 9, 10]	None	25.3333	19	[Cdon, Dll1, Fjx1, Hipk2, Lrp5, Megf11, Mfsd2a, Notch1, Ntrk2, Prom1, Ptn, Ptprm, Rorb, Sdk1, Sox2, Sox8, Sox9, Tspan12, Ttc8]
GO:0014066	regulation of phosphatidylinositol 3-kinase signaling	GO_BiologicalProcess-EBI-UniProt-GOA-ACAP-ARAP_25.05.2022_00h00	1.34406e-07	0.000232926	[5, 6, 7, 8, 9]	None	23.3333	21	[Agt, Angpt1, Egfr, Erbb2, Erbb4, Fgf2, Fyn, Hgf, Igf1r, Il18, Ntrk2, Pdgfd, Pdgfrb, Plxnb1, Ptpn13, Ror1, Ror2, Serpine2, Slc9a3r1, Sox9, Tgfb2]
GO:0048663	neuron fate commitment	GO_BiologicalProcess-EBI-UniProt-GOA-ACAP-ARAP_25.05.2022_00h00	1.36093e-07	0.000235713	[4, 5, 7, 8, 9]	None	26.4706	18	[Ascl1, Dll1, Dmrta2, Eya1, Gli2, Gli3, Id2, Notch1, Notch3, Olig1, Olig2, Pax6, Pou3f2, Prrx1, Sox2, Sox9, Tgfb2, Zfp521]
GO:0035556	intracellular signal transduction	GO_BiologicalProcess-EBI-UniProt-GOA-ACAP-ARAP_25.05.2022_00h00	1.39191e-07	0.00024094	[3, 4, 5]	None	8.81497	212	[Abca1, Ackr4, Acot11, Adam17, Adcyap1r1, Adgrg1, Adora2b, Adra2a, Adrb1, Agt, Akap7, Akt2, Amot, Amotl1, Angpt1, Apoe, Arhgap18, Arhgap31, Asb3, Axl, Bax, Bmp7, Bub1b, Cacna1c, Cadm4, Car8, Cavin3, Cbs, Cd81, Cdh13, Cdk5rap2, Cdon, Cgnl1, Clu, Cnksr3, Cntnap2, Csf1, Cth, Cycs, Cyld, Cyrib, Dab2, Dennd1a, Dennd4c, Deptor, Dgkb, Disc1, Dmd, Dock1, Dock10, Dusp6, Eda, Eda2r, Ednrb, Egfr, Eif2ak2, E…
GO:1902531	regulation of intracellular signal transduction	GO_BiologicalProcess-EBI-UniProt-GOA-ACAP-ARAP_25.05.2022_00h00	1.44131e-07	0.000249346	[4, 5, 6]	None	9.57309	148	[Abca1, Adam17, Adcyap1r1, Adgrg1, Adora2b, Adra2a, Agt, Akap7, Amot, Angpt1, Apoe, Arhgap18, Axl, Bax, Bmp7, Cadm4, Cavin3, Cbs, Cd81, Cdh13, Cdk5rap2, Cdon, Cgnl1, Clu, Cnksr3, Csf1, Cth, Cyld, Cyrib, Dab2, Dennd1a, Dennd4c, Deptor, Dmd, Dusp6, Eda, Eda2r, Egfr, Eif2ak2, Ephb1, Erbb2, Erbb4, Erbin, Exoc4, Ezr, F3, Fadd, Fbln1, Fermt2, Fgf1, Fgf2, Fgfr2, Fgfr3, Fyn, Gab1, Gadd45g, Ghr, Gja1, Gna…
GO:0045747	positive regulation of Notch signaling pathway	GO_BiologicalProcess-EBI-UniProt-GOA-ACAP-ARAP_25.05.2022_00h00	1.45275e-07	0.00025118	[4, 5, 6, 7, 8]	None	33.3333	14	[Ascl1, Cntn6, Dll1, Epn2, Hes1, Hes5, Il6st, Lfng, Notch1, Robo2, Sox2, Tgfb2, Tspan5, Yap1]
GO:0043069	negative regulation of programmed cell death	GO_BiologicalProcess-EBI-UniProt-GOA-ACAP-ARAP_25.05.2022_00h00	1.95131e-07	0.000337187	[4, 5, 6]	None	10.7658	97	[Acot1, Adam17, Agt, Akt2, Angpt1, Angptl4, Api5, Apoe, Ascl1, Axl, Bax, Bmp7, Cbs, Ccnd2, Clu, Col2a1, Cth, Ctnna1, Dab2, Dll1, Draxin, Ednrb, Egfr, Eif2ak2, Erbb2, Erbb4, Eya1, Fadd, Fgfr2, Fmn2, Fyn, Fzd9, Gja1, Gli2, Gli3, Gnai2, Gpam, Hgf, Hipk2, Hmgn5, Id1, Igf1r, Il18, Il6st, Itga5, Itga6, Itgav, Itpkb, Kank2, Lifr, Lrp1, Lrrk2, Map2k5, Map4k4, Mdk, Mertk, Msx1, Mt3, Nat8f1, Nes, Nfe2l2, N…
GO:0001649	osteoblast differentiation	GO_BiologicalProcess-EBI-UniProt-GOA-ACAP-ARAP_25.05.2022_00h00	1.99636e-07	0.000344772	[3, 4]	None	16.5854	34	[Bmp7, Bmpr1a, Bmpr1b, Fermt2, Fgf2, Gdpd2, Gja1, Gli2, Gli3, Hdac7, Hdac8, Hey1, Id1, Id2, Id3, Il6st, Limd1, Lrp5, Nfatc1, Notch1, Prkd1, Ptch1, Rassf2, Rorb, Smad5, Smo, Smoc1, Sox2, Sox8, Sox9, Wwox, Wwtr1, Yap1, Zhx3]
GO:0061138	morphogenesis of a branching epithelium	GO_BiologicalProcess-EBI-UniProt-GOA-ACAP-ARAP_25.05.2022_00h00	2.21148e-07	0.000381701	[3, 4, 5, 6]	None	16	36	[Agt, Angpt1, Bmp7, Clic4, Csf1, Csmd1, Ctsl, Etv4, Etv5, Ext1, Eya1, Fgf1, Fgf2, Fgfr2, Gli2, Gli3, Gna13, Hgf, Lrp5, Mdk, Mmp14, Nfatc1, Notch1, Nrarp, Ntn4, Pdgfra, Ptch1, Sall1, Sema3c, Smo, Sox2, Sox8, Sox9, Spry2, Wnt5a, Yap1]
GO:0001570	vasculogenesis	GO_BiologicalProcess-EBI-UniProt-GOA-ACAP-ARAP_25.05.2022_00h00	2.43953e-07	0.000420818	[4, 5, 6, 7, 8, 9]	None	22.5806	21	[Amot, Angpt1, Emp2, Fgf1, Fgfr2, Hdac7, Hey1, Itgav, Itgb8, Myo18b, Notch1, Ntrk2, Pdgfrb, Qki, Rin2, Smo, Spred1, Tead2, Tmem100, Yap1, Zfp36l1]
GO:0031099	regeneration	GO_BiologicalProcess-EBI-UniProt-GOA-ACAP-ARAP_25.05.2022_00h00	2.53212e-07	0.000436538	[3]	None	16.4251	34	[Adam17, Apoe, Axl, Cd81, Cpq, Cpt1a, Cspg5, Ctnna1, Ctnna2, Dmd, Egfr, Erbb4, Fzd9, Gfap, Gja1, Gli3, Hgf, Igf1r, Lamb2, Lgr6, Lifr, Lrp1, Mdk, Mmp2, Nefh, Notch1, Prrx1, Ptch1, Ptgfrn, Ptn, Slc7a5, Sox2, Xylt1, Yap1]
GO:0044255	cellular lipid metabolic process	GO_BiologicalProcess-EBI-UniProt-GOA-ACAP-ARAP_25.05.2022_00h00	3.03141e-07	0.000522313	[3, 4]	None	10.5428	101	[Abhd2, Abhd3, Abhd4, Acadl, Acadm, Acads, Acbd5, Acot1, Acot11, Acsbg1, Acsf2, Acss1, Acss2, Agpat3, Agt, Akr1b10, Akt2, Apoe, Appl2, Asah1, Bax, Cd81, Chpt1, Cpt1a, Crot, Cyp2j9, Cyp4v3, Dbi, Decr1, Dgkb, Dio2, Echdc1, Eci1, Eci2, Egfr, Elovl2, Elovl5, Ephx1, Ephx2, Erbb4, Etfa, Fabp5, Fads2, Fgf2, Fgfr3, Fmo1, Gm2a, Gpam, Gstm1, Hacd2, Hacl1, Hadha, Hdhd5, Hsd17b4, Il6st, Inpp4b, Inppl1, Itgb8…
GO:0012501	programmed cell death	GO_BiologicalProcess-EBI-UniProt-GOA-ACAP-ARAP_25.05.2022_00h00	3.17521e-07	0.000546771	[3]	None	9.16442	170	[Acot1, Actl6a, Adam17, Adrb1, Agt, Ahcyl1, Akt2, Aldoc, Angpt1, Angptl4, Api5, Apoe, Asah1, Ascl1, Axl, Bax, Bmp7, Bmpr1a, Bmpr1b, Bub1b, Cadm1, Camk2a, Cbs, Cck, Ccnd2, Cecr2, Clu, Col2a1, Cst3, Cth, Ctnna1, Ctsl, Cycs, Cyld, Dab2, Deptor, Dll1, Dock1, Draxin, Dusp6, Eda, Eda2r, Ednrb, Egfr, Egr1, Eif2ak2, Erbb2, Erbb4, Etv6, Eva1a, Eya1, F3, Fadd, Fgf2, Fgfr2, Fgfr3, Fmn2, Folh1, Foxo3, Frzb, …
GO:0030857	negative regulation of epithelial cell differentiation	GO_BiologicalProcess-EBI-UniProt-GOA-ACAP-ARAP_25.05.2022_00h00	3.36239e-07	0.000578667	[4, 5, 6, 7]	None	29.4118	15	[Dll1, Fgfr3, Frzb, Hes1, Hes5, Id1, Notch1, Sall1, Smo, Sox9, Spred1, Spry2, Tgfb2, Yap1, Zeb1]
GO:0034329	cell junction assembly	GO_BiologicalProcess-EBI-UniProt-GOA-ACAP-ARAP_25.05.2022_00h00	3.49992e-07	0.000601986	[5]	None	13.012	54	[Adgrb3, Agt, Cadm1, Cdh10, Cdh20, Cdh6, Cldn10, Cntnap2, Col16a1, Ctnna1, Ctnna2, Ctnnd2, Epb41l5, Ephb1, Ephb3, Erbb4, Farp1, Fermt2, Gja1, Gpc6, Gpm6b, Grid2, Hdac7, Itga5, Itgav, Kirrel3, Lrp1, Lrp4, Lrrn1, Lrtm2, Map4k4, Mdga2, Mmp14, Myo6, Nfasc, Nlgn1, Nptx1, Nrxn1, Nrxn3, Ntn1, Ntrk2, Pard3, Pdlim5, Phldb2, Pip5k1a, Pkp2, Plxnb1, Rab13, Sdc4, Sdk1, Tns1, Tpbg, Wnt5a, Zfp703]
GO:0042060	wound healing	GO_BiologicalProcess-EBI-UniProt-GOA-ACAP-ARAP_25.05.2022_00h00	3.86075e-07	0.000663664	[4]	None	13.4409	50	[Abat, Adam17, Adra2a, Adrb1, Anxa2, Apoe, Axl, Bnc1, Cadm4, Col5a1, Egfr, Elk3, Entpd1, Erbb2, Ext1, F3, Fbln1, Fermt2, Fgf1, Fgf2, Fgfr2, Fkbp10, Gja1, Gli3, Gna13, Hbegf, Hps5, Il33, Itga5, Lyn, Map3k1, Mertk, Nfe2l2, Notch2, Pard3, Pdgfra, Pdgfrb, Phldb2, Plpp3, Ppara, Prdx2, Prkg1, Sdc4, Serpine2, Stard13, Stxbp3, Tgfb2, Vegfb, Wnt5a, Yap1]
GO:0071559	response to transforming growth factor beta	GO_BiologicalProcess-EBI-UniProt-GOA-ACAP-ARAP_25.05.2022_00h00	3.96798e-07	0.000681699	[3, 5]	None	15.0579	39	[Adam17, Appl2, Arap1, Bmpr1b, Dab2, Epb41l5, Fermt2, Fgfr2, Fut8, Fyn, Hipk2, Htra1, Igf1r, Il17rd, Itgb5, Itgb8, Lrp1, Ltbp1, Ltbp3, Map3k1, Nr3c1, Pals1, Pdgfd, Ppara, Ppargc1a, Prdm16, Smad5, Sox6, Sox9, Spred1, Spry2, Tgfb2, Wnt5a, Wwox, Zeb1, Zfhx3, Zfp36l1, Zfp36l2, Zfp703]
GO:0045860	positive regulation of protein kinase activity	GO_BiologicalProcess-EBI-UniProt-GOA-ACAP-ARAP_25.05.2022_00h00	4.26496e-07	0.000732294	[7, 8, 9, 10]	None	13.2653	52	[Adam17, Adra2a, Afap1l2, Agt, Angpt1, Bmpr1a, Bmpr1b, Ccnd2, Ccnyl1, Clu, Csf1, Dazap2, Egfr, Egr1, Emp2, Erbb2, Erbb4, Fam20a, Fermt2, Fgf1, Fgf2, Gab1, Ghr, Gja1, Gprc5b, Hbegf, Il18, Irak1, Lrrk2, Map2k5, Map3k1, Mmd2, Mob1a, Mt3, Nrxn1, Pdgfd, Pdgfrb, Pibf1, Rassf2, Rgcc, Ror2, Sash1, Sdc4, Slc27a1, Spry2, Tcf3, Tcf7l1, Tead1, Tgfb2, Tpx2, Traf4, Wnt5a]
GO:0060173	limb development	GO_BiologicalProcess-EBI-UniProt-GOA-ACAP-ARAP_25.05.2022_00h00	4.30728e-07	0.000739129	[4, 5]	None	16.3366	33	[Bax, Bmp7, Bmpr1a, Cacna1c, Chd7, Col2a1, Ext1, Fermt2, Fgfr2, Frem2, Gja1, Gli2, Gli3, Itga6, Kat2b, Lrp4, Lrp5, Msx1, Notch1, Notch2, Prkab1, Prrx1, Ptch1, Ror2, Sall1, Sall3, Sema3c, Smoc1, Sox4, Sox9, Tgfb2, Wnt5a, Zfp219]
GO:0007411	axon guidance	GO_BiologicalProcess-EBI-UniProt-GOA-ACAP-ARAP_25.05.2022_00h00	4.77086e-07	0.000818202	[5, 6, 7, 8, 9, 10, 11, 12, 13]	None	15.5462	37	[Bmp7, Bmpr1b, Ccdc141, Cdh4, Cntn6, Draxin, Epha6, Ephb1, Ephb3, Erbb2, Etv4, Ext1, Gli2, Gli3, Lamb2, Lrp1, Lrtm2, Nexn, Nfasc, Notch1, Notch3, Ntn1, Palld, Pax6, Plxnb1, Ptch1, Ptprm, Robo2, Sema3c, Sema4b, Sema5b, Sema6d, Smo, Tgfb2, Ttc8, Wnt5a, Zic2]
GO:0072009	nephron epithelium development	GO_BiologicalProcess-EBI-UniProt-GOA-ACAP-ARAP_25.05.2022_00h00	5.32726e-07	0.000913092	[4, 6, 7, 8, 9]	None	19.6721	24	[Agt, Dll1, Ednrb, Ext1, Eya1, Fgf1, Fgf2, Gli3, Hes1, Hes5, Hey1, Klf15, Lamb2, Notch1, Notch2, Pou3f3, Prom1, Ptch1, Sall1, Smo, Sox8, Sox9, Wwtr1, Yap1]
GO:0043085	positive regulation of catalytic activity	GO_BiologicalProcess-EBI-UniProt-GOA-ACAP-ARAP_25.05.2022_00h00	5.42399e-07	0.000929129	[4]	None	10.1196	110	[Adam17, Adcyap1r1, Adora2b, Adra2a, Adrb1, Afap1l2, Agt, Akt2, Angpt1, Antxr1, Apoe, Arap1, Arhgef26, Axl, Bax, Bmpr1a, Bmpr1b, Cacna1c, Cck, Ccnd2, Ccnyl1, Cd81, Clu, Csf1, Cycs, Dazap2, Dbi, Dennd1a, Dock10, Egfr, Egr1, Emp2, Epha6, Ephb1, Ephb3, Erbb2, Erbb4, F3, Fadd, Fam20a, Fbln1, Fermt2, Fgf1, Fgf2, Fgfr2, Fgfr3, Fyn, Gab1, Ghr, Gja1, Gna13, Gnai2, Gprc5b, Gsn, Hbegf, Hip1, Hpca, Igf1r, I…
GO:0006468	protein phosphorylation	GO_BiologicalProcess-EBI-UniProt-GOA-ACAP-ARAP_25.05.2022_00h00	5.55124e-07	0.000950373	[5, 6]	None	9.49198	142	[Adam17, Adra2a, Afap1l2, Agt, Akt2, Angpt1, Anxa2, Apoe, Axl, Bax, Bmp7, Bmpr1a, Bmpr1b, Bub1b, Cadm4, Camk2a, Cbs, Cck, Ccnd2, Ccnyl1, Cd81, Cdk5rap2, Cdkn2c, Cdon, Clu, Cnksr3, Csf1, Ctdsp2, Dab2, Dazap2, Deptor, Dmd, Dusp6, Ednrb, Egfr, Egr1, Eif2ak2, Emp2, Epha6, Ephb1, Ephb3, Erbb2, Erbb4, Fam20a, Fbln1, Fermt2, Fgf1, Fgf2, Fgfr2, Fgfr3, Fgfrl1, Fyn, Gab1, Gadd45g, Ghr, Gja1, Gprc5b, Hbegf,…
GO:0014068	positive regulation of phosphatidylinositol 3-kinase signaling	GO_BiologicalProcess-EBI-UniProt-GOA-ACAP-ARAP_25.05.2022_00h00	5.84982e-07	0.0010009	[5, 6, 7, 8, 9, 10]	None	25.3731	17	[Agt, Angpt1, Erbb2, Erbb4, Fgf2, Fyn, Hgf, Igf1r, Il18, Ntrk2, Pdgfd, Pdgfrb, Plxnb1, Ror1, Ror2, Sox9, Tgfb2]
GO:0050808	synapse organization	GO_BiologicalProcess-EBI-UniProt-GOA-ACAP-ARAP_25.05.2022_00h00	6.03977e-07	0.0010328	[5]	None	12.1807	62	[Adgrb3, Apoe, Arc, Bcan, Cabp1, Cadm1, Cntnap2, Ctnna2, Ctnnd2, Dgkb, Disc1, Dlg2, Dock10, Ephb1, Ephb3, Erbb2, Erbb4, Erc2, Etv5, Farp1, Fgfr2, Frmpd4, Fyn, Fzd9, Gpc6, Grid2, Igf1r, Kirrel3, Lamb2, Lrp4, Lrp5, Lrrk2, Lrrn1, Lrtm2, Mdga2, Myo6, Ncan, Ndrg2, Nefh, Nfasc, Nfia, Nlgn1, Nptx1, Nrxn1, Nrxn3, Ntn1, Ntrk2, Palld, Pcdhgc3, Pdlim5, Plxnb1, Ppfibp2, Ptn, Ptprt, Sdk1, Sez6l, Slc6a1, Snta1…
GO:0046890	regulation of lipid biosynthetic process	GO_BiologicalProcess-EBI-UniProt-GOA-ACAP-ARAP_25.05.2022_00h00	6.41806e-07	0.00109685	[4, 5, 6]	None	16.9492	30	[Acadl, Adora2b, Agt, Apoe, Asah1, Dab2, Dbi, Egr1, Elovl5, Erbb4, Fabp5, Fgf1, Gpam, Hrh1, Igf1r, Igfbp7, Lpcat3, Mfsd2a, Mid1ip1, Nr3c1, Pdk4, Pex2, Pibf1, Ppara, Ppargc1a, Sec14l2, Slc27a1, Srebf1, Tcf7l2, Thrsp]
GO:0051338	regulation of transferase activity	GO_BiologicalProcess-EBI-UniProt-GOA-ACAP-ARAP_25.05.2022_00h00	6.43713e-07	0.00109946	[4]	None	10.6933	91	[Adam17, Adra2a, Afap1l2, Agt, Angpt1, Apoe, Axl, Bmp7, Bmpr1a, Bmpr1b, Bub1b, Cbs, Ccnd2, Ccnyl1, Cd81, Cdk5rap2, Cdkn2c, Clu, Csf1, Dab2, Dazap2, Dbi, Deptor, Egfr, Egr1, Emp2, Epha6, Ephb1, Ephb3, Erbb2, Erbb4, Fam20a, Fermt2, Fgf1, Fgf2, Fgfr2, Fgfr3, Gab1, Gadd45g, Ghr, Gja1, Gprc5b, Hbegf, Hgf, Igf1r, Il18, Inppl1, Irak1, Kat2b, Lamtor3, Lrp5, Lrrk2, Lyn, Map2k5, Map3k1, Mertk, Mmd2, Mob1a,…
GO:0018108	peptidyl-tyrosine phosphorylation	GO_BiologicalProcess-EBI-UniProt-GOA-ACAP-ARAP_25.05.2022_00h00	6.72708e-07	0.00114831	[6, 7, 8]	None	13.4831	48	[Adam17, Adra2a, Afap1l2, Agt, Angpt1, Axl, Cadm4, Cck, Cd81, Egfr, Eif2ak2, Epha6, Ephb1, Ephb3, Erbb2, Erbb4, Fgfr2, Fgfr3, Fgfrl1, Fyn, Ghr, Gprc5b, Hbegf, Hes1, Hes5, Hgf, Hipk2, Igf1r, Il18, Il6st, Itga5, Lrp4, Lyn, Map2k5, Mertk, Ntrk2, Pdgfd, Pdgfra, Pdgfrb, Pibf1, Plpp3, Ptprz1, Ror1, Ror2, Tcf3, Tcf7l1, Twf1, Vegfb]
GO:0048608	reproductive structure development	GO_BiologicalProcess-EBI-UniProt-GOA-ACAP-ARAP_25.05.2022_00h00	7.01426e-07	0.00119663	[3, 4, 5, 6]	None	12.369	59	[A2m, Acsbg1, Adgrg1, Agt, Angpt1, Axl, Bax, Bmp7, Bmpr1b, Chd7, Csmd1, Ctnna1, Ctnna2, Ctsb, Ctsl, Cyp7b1, Egfr, Epas1, Fgfr2, Foxo3, Gab1, Gja1, Gli2, Gli3, Hes1, Hey1, Hsd17b4, Htra1, Igf1r, Il11ra1, Itgav, Lfng, Mertk, Mmp14, Mmp2, Ndp, Nefh, Notch1, Notch2, Pdgfra, Pdgfrb, Ptch1, Ptn, Rab13, Rhobtb3, Ror2, Sall1, Serpine2, Sox2, Sox3, Sox8, Sox9, Tcf7l2, Tesc, Tgfb2, Ttpa, Vcam1, Wnt5a, Zfp3…
GO:0033002	muscle cell proliferation	GO_BiologicalProcess-EBI-UniProt-GOA-ACAP-ARAP_25.05.2022_00h00	7.02902e-07	0.00119845	[3]	None	15.1639	37	[Agt, Angpt1, Apoe, Bmpr1a, Ccnd2, Cdh13, Egfr, Egr1, Ephb1, Erbb4, Fgf1, Fgf2, Fgfr2, Gja1, Gna13, Gnai2, Hbegf, Hes5, Hgf, Id2, Igf1r, Il18, Irak1, Megf10, Meis1, Mmp2, Ndrg2, Notch1, Notch3, Pdgfd, Pdgfrb, Ppargc1a, Prkg1, S1pr1, Tcf7l2, Tgfb2, Yap1]
GO:0032787	monocarboxylic acid metabolic process	GO_BiologicalProcess-EBI-UniProt-GOA-ACAP-ARAP_25.05.2022_00h00	7.16588e-07	0.00122107	[6]	None	11.8705	66	[Abat, Abhd2, Abhd3, Acadl, Acadm, Acads, Acbd5, Acot1, Acot11, Acsbg1, Acsf2, Acss1, Acss2, Agt, Akt2, Aldoc, Appl2, Asah1, Cpt1a, Crot, Cyp2j9, Cyp4v3, Cyp7b1, Dbi, Dcxr, Decr1, Echdc1, Eci1, Eci2, Elovl2, Elovl5, Ephx1, Ephx2, Etfa, Fabp5, Fads2, Fmo1, Gatm, Gpam, Gstm1, Hacd2, Hacl1, Hadha, Hsd17b4, Ldhb, Me1, Mfsd2a, Mgll, Mid1ip1, Npc1, Pdk4, Pex2, Pex7, Phgdh, Pibf1, Ppara, Ppargc1a, Prkab…
GO:0045859	regulation of protein kinase activity	GO_BiologicalProcess-EBI-UniProt-GOA-ACAP-ARAP_25.05.2022_00h00	7.31249e-07	0.00124532	[6, 7, 8, 9]	None	11.5073	71	[Adam17, Adra2a, Afap1l2, Agt, Angpt1, Apoe, Bmp7, Bmpr1a, Bmpr1b, Cbs, Ccnd2, Ccnyl1, Cdk5rap2, Cdkn2c, Clu, Csf1, Dab2, Dazap2, Deptor, Egfr, Egr1, Emp2, Erbb2, Erbb4, Fam20a, Fermt2, Fgf1, Fgf2, Gab1, Gadd45g, Ghr, Gja1, Gprc5b, Hbegf, Hgf, Il18, Inppl1, Irak1, Kat2b, Lrp5, Lrrk2, Lyn, Map2k5, Map3k1, Mmd2, Mob1a, Mt3, Nrxn1, Pdgfd, Pdgfrb, Pibf1, Plce1, Ptprt, Rassf2, Rgcc, Ror2, Sash1, Sdc4,…
GO:0060562	epithelial tube morphogenesis	GO_BiologicalProcess-EBI-UniProt-GOA-ACAP-ARAP_25.05.2022_00h00	7.32249e-07	0.00124629	[4, 5, 6]	None	13.0769	51	[Adamts12, Agt, Angpt1, Bmp7, Cecr2, Clic4, Csf1, Csmd1, Ctsl, Dll1, Etv4, Etv5, Ext1, Eya1, Fgf1, Fgf2, Fgfr2, Gja1, Gli2, Gli3, Gna13, Hes1, Hes5, Hey1, Lrp5, Mdk, Mmp14, Nfatc1, Notch1, Notch2, Nr3c1, Nrarp, Ntn1, Pdgfra, Ptch1, Sall1, Sdc4, Smo, Sox2, Sox4, Sox8, Sox9, Spry2, Stard13, Tead1, Tead2, Tgfb2, Wnt5a, Yap1, Zic2, Zic5]
GO:0050731	positive regulation of peptidyl-tyrosine phosphorylation	GO_BiologicalProcess-EBI-UniProt-GOA-ACAP-ARAP_25.05.2022_00h00	8.56652e-07	0.00145716	[7, 8, 9, 10]	None	17.0588	29	[Adam17, Adra2a, Afap1l2, Agt, Angpt1, Cck, Cd81, Egfr, Erbb4, Fgfr3, Fyn, Ghr, Gprc5b, Hbegf, Hes1, Hes5, Hgf, Il18, Il6st, Itga5, Lrp4, Lyn, Pdgfra, Pibf1, Plpp3, Ptprz1, Tcf3, Tcf7l1, Vegfb]
GO:0007409	axonogenesis	GO_BiologicalProcess-EBI-UniProt-GOA-ACAP-ARAP_25.05.2022_00h00	8.62507e-07	0.00146626	[6, 7, 8, 9, 10, 11, 12]	None	12.4464	58	[Apoe, Bmp7, Bmpr1b, Ccdc141, Cck, Cdh4, Cntn6, Cntnap2, Col25a1, Ctnna2, Disc1, Draxin, Epha6, Ephb1, Ephb3, Erbb2, Etv4, Ext1, Fgfr2, Fgfr3, Gli2, Gli3, Igf1r, Lamb2, Llgl1, Lrp1, Lrp4, Lrtm2, Metrn, Mgll, Mt3, Nefh, Nexn, Nfasc, Notch1, Notch3, Nptx1, Nr2e1, Ntn1, Ntrk2, Palld, Pax6, Plxnb1, Pou3f2, Ptch1, Ptprm, Ptprz1, Robo2, Sema3c, Sema4b, Sema5b, Sema6d, Smo, Spg20, Tgfb2, Ttc8, Wnt5a, Zi…
GO:0006915	apoptotic process	GO_BiologicalProcess-EBI-UniProt-GOA-ACAP-ARAP_25.05.2022_00h00	9.13172e-07	0.00155148	[4]	None	9.08084	164	[Acot1, Actl6a, Adam17, Adrb1, Agt, Ahcyl1, Akt2, Aldoc, Angpt1, Angptl4, Api5, Apoe, Ascl1, Axl, Bax, Bmp7, Bmpr1a, Bmpr1b, Bub1b, Cadm1, Camk2a, Cbs, Cck, Ccnd2, Cecr2, Clu, Col2a1, Cth, Ctnna1, Cycs, Cyld, Dab2, Deptor, Dll1, Dock1, Draxin, Dusp6, Eda2r, Ednrb, Egfr, Egr1, Eif2ak2, Erbb2, Erbb4, Etv6, Eva1a, Eya1, F3, Fadd, Fgfr2, Fgfr3, Fmn2, Folh1, Foxo3, Frzb, Fyn, Fzd9, Gadd45g, Gja1, Gli2…
GO:0050790	regulation of catalytic activity	GO_BiologicalProcess-EBI-UniProt-GOA-ACAP-ARAP_25.05.2022_00h00	9.40928e-07	0.0015977	[3]	None	8.85168	185	[A2m, Adam17, Adcyap1r1, Adgrb3, Adora2b, Adra2a, Adrb1, Afap1l2, Agt, Akt2, Als2cl, Amot, Angpt1, Angptl4, Antxr1, Anxa2, Apoe, Arap1, Arhgap18, Arhgap31, Arhgef10l, Arhgef26, Arhgef33, Arhgef40, Axl, Bax, Bmp7, Bmpr1a, Bmpr1b, Bub1b, Cacna1c, Camk2a, Cbs, Cck, Ccnd2, Ccnyl1, Cd81, Cdk5rap2, Cdkn2c, Clu, Csf1, Cst3, Ctsb, Cycs, Dab2, Dazap2, Dbi, Dennd1a, Dennd2a, Dennd4c, Dennd5a, Deptor, Dock1…
GO:0007219	Notch signaling pathway	GO_BiologicalProcess-EBI-UniProt-GOA-ACAP-ARAP_25.05.2022_00h00	9.70704e-07	0.00164728	[4, 5, 6]	None	16.9591	29	[Adam17, Ascl1, Bmp7, Cdh6, Cntn6, Dll1, Epn2, Hes1, Hes5, Hey1, Il6st, Lfng, Llgl1, Maml1, Maml2, Mmp14, Notch1, Notch2, Notch3, Nrarp, Robo2, Sox2, Sox9, Tgfb2, Timp4, Tmem100, Tspan5, Yap1, Zfp423]
GO:0045607	regulation of inner ear auditory receptor cell differentiation	GO_BiologicalProcess-EBI-UniProt-GOA-ACAP-ARAP_25.05.2022_00h00	1.03128e-06	0.00174905	[5, 6, 7, 8, 9, 10, 11, 12]	None	63.6364	7	[Dll1, Fgf2, Fgfr3, Hes1, Hes5, Hey1, Notch1]
GO:0001656	metanephros development	GO_BiologicalProcess-EBI-UniProt-GOA-ACAP-ARAP_25.05.2022_00h00	1.28694e-06	0.00218137	[5, 6, 7, 8]	None	21.2766	20	[Bmp7, Egr1, Eya1, Gli3, Hes1, Hes5, Id2, Id3, Lamb2, Pdgfra, Pdgfrb, Pou3f3, Ptch1, Robo2, Sall1, Smo, Sox8, Sox9, Wwtr1, Yap1]
GO:0048585	negative regulation of response to stimulus	GO_BiologicalProcess-EBI-UniProt-GOA-ACAP-ARAP_25.05.2022_00h00	1.36285e-06	0.00230866	[2, 3, 4]	None	9.3099	143	[A2m, Abat, Adam17, Adamts12, Adra2a, Agt, Anxa2, Apoe, Appl2, Bax, Bmp7, Cadm4, Cavin3, Cck, Cgnl1, Clu, Cnksr3, Col2a1, Cth, Ctnna1, Ctnna2, Cyld, Cyp7b1, Cyrib, Dab2, Ddah1, Ddit4l, Deptor, Dll1, Dmd, Draxin, Dusp6, Egr1, Elf1, Epn2, Erbin, Eya1, Ezr, Fabp7, Fbln1, Fgf2, Fgfr3, Fgfrl1, Foxo3, Frzb, Fyn, Fzd9, Ggt7, Gja1, Gli2, Gli3, Gnai2, Grid2, Hdac7, Hey1, Hgf, Hipk2, Hlx, Htra1, Igf1r, Il1…
GO:0019752	carboxylic acid metabolic process	GO_BiologicalProcess-EBI-UniProt-GOA-ACAP-ARAP_25.05.2022_00h00	1.48781e-06	0.00251886	[5]	None	10.6024	88	[Abat, Abhd2, Abhd3, Acadl, Acadm, Acads, Acbd5, Aco2, Acot1, Acot11, Acsbg1, Acsf2, Acss1, Acss2, Adhfe1, Agt, Akt2, Aldh1l1, Aldh6a1, Aldoc, Amt, Appl2, Asah1, Asrgl1, Bckdha, Cbs, Cpt1a, Crot, Csad, Csgalnact1, Cth, Cyp2j9, Cyp4v3, Cyp7b1, Dbi, Dcxr, Ddah1, Decr1, Echdc1, Eci1, Eci2, Elovl2, Elovl5, Ephx1, Ephx2, Etfa, Fabp5, Fads2, Fmo1, Gatm, Gfpt2, Gldc, Glud1, Glul, Gpam, Gpt2, Gstm1, Hacd…
GO:0048568	embryonic organ development	GO_BiologicalProcess-EBI-UniProt-GOA-ACAP-ARAP_25.05.2022_00h00	1.50806e-06	0.00255014	[4, 5]	None	12.115	59	[A2m, Bmp7, Bmpr1a, Chd7, Cntnap2, Col2a1, Dll1, Egfr, Epas1, Epn2, Eya1, Fgfr2, Frzb, Gab1, Gja1, Gli2, Gli3, Hes1, Hey1, Hipk2, Hlx, Id2, Id3, Itgav, Lrig1, Mafb, Mfsd2a, Mmp14, Msx1, Myo6, Nes, Notch1, Notch2, Ntn1, Pax6, Pdgfra, Pdgfrb, Pls1, Prrx1, Ptch1, Ror2, Sall1, Slc9a3r1, Smo, Sox2, Sox9, Spry2, Tcf7l2, Tead1, Tead2, Tgfb2, Tmie, Tshz1, Ttpa, Vcam1, Wnt5a, Yap1, Zeb1, Zfp36l1]
GO:0009790	embryo development	GO_BiologicalProcess-EBI-UniProt-GOA-ACAP-ARAP_25.05.2022_00h00	1.50741e-06	0.00255054	[3, 4]	None	9.73813	119	[A2m, Actl6a, Agbl4, Amot, Angpt1, Bax, Bmp7, Bmpr1a, Cacna1c, Cdon, Cecr2, Chd7, Cmtm3, Cntnap2, Col2a1, Col5a1, Col5a2, Dab2, Dll1, Egfr, Emp2, Epas1, Epb41l5, Epn2, Erbb4, Exoc4, Ext1, Eya1, Fgf2, Fgfr2, Fkbp10, Frem2, Frzb, Gab1, Gja1, Gli2, Gli3, Gna13, Hbegf, Hes1, Hes5, Hey1, Hipk2, Hlx, Hus1, Id2, Id3, Itga5, Itgav, Itgb5, Lfng, Loxl3, Lrig1, Lrp1b, Lrp4, Lrp5, Mafb, Map2k5, Meis1, Meox1,…
GO:0014002	astrocyte development	GO_BiologicalProcess-EBI-UniProt-GOA-ACAP-ARAP_25.05.2022_00h00	1.57376e-06	0.00265965	[5, 6, 7, 8, 9, 10]	None	35.4839	11	[Agt, Dll1, Egfr, Gfap, Lamb2, Lrp1, Mt3, Pou3f2, Ror1, Ror2, Smo]
GO:0008610	lipid biosynthetic process	GO_BiologicalProcess-EBI-UniProt-GOA-ACAP-ARAP_25.05.2022_00h00	1.65081e-06	0.00278823	[4]	None	11.2676	72	[Abhd2, Abhd3, Abhd4, Acadl, Acsbg1, Acss1, Acss2, Adora2b, Agpat3, Agt, Apoe, Asah1, Bmpr1b, Cd81, Chpt1, Cyp51, Cyp7b1, Dab2, Dbi, Dgkb, Egr1, Elovl2, Elovl5, Erbb4, Fabp5, Fads2, Fgf1, Fgf2, Fgfr3, Gpam, Gstm1, Hacd2, Hdhd5, Hrh1, Hsd11b1, Hsd17b11, Igf1r, Igfbp7, Inpp4b, Inppl1, Itpkb, Lcat, Lpcat3, Lyn, Mboat2, Mfsd2a, Mgll, Mid1ip1, Nr3c1, Pcyt1a, Pdgfra, Pdgfrb, Pdk4, Pdss2, Pex2, Pex7, Pi…
GO:0008544	epidermis development	GO_BiologicalProcess-EBI-UniProt-GOA-ACAP-ARAP_25.05.2022_00h00	1.67782e-06	0.00283217	[4]	None	13.9073	42	[Asah1, Clic4, Ctsl, Cux1, Dbi, Dll1, Eda, Egfr, Etv4, Ext1, Fgf2, Fgfr2, Fgfr3, Gab1, Gli2, Grhl1, Hes1, Hes5, Hey1, Igf1r, Kcnma1, Lrp4, Mafb, Myo6, Notch1, Palld, Pax6, Plod1, Pls1, Pou3f2, Ppara, Ptch1, Slc9a3r1, Smo, Sox21, Sox9, Svep1, Tgfb2, Tnfrsf19, Wnt5a, Yap1, Zfp36l1]
GO:0098742	cell-cell adhesion via plasma-membrane adhesion molecules	GO_BiologicalProcess-EBI-UniProt-GOA-ACAP-ARAP_25.05.2022_00h00	1.77691e-06	0.00299764	[4]	None	14.6154	38	[Cadm1, Cadm4, Ccdc141, Cdh10, Cdh13, Cdh20, Cdh4, Cdh6, Cldn10, Cntn6, Fat1, Fgfrl1, Gpc6, Grid2, Hmcn1, Igsf11, Itga5, Kirrel3, Map2k5, Mdga2, Nexn, Nlgn1, Nrxn1, Palld, Pcdh10, Pcdh18, Pcdh9, Pcdhb20, Pcdhgb4, Pcdhgb5, Pcdhgc3, Ptprm, Ptprt, Robo2, Sdk1, Sparcl1, Tgfb2, Vcam1]
GO:0002064	epithelial cell development	GO_BiologicalProcess-EBI-UniProt-GOA-ACAP-ARAP_25.05.2022_00h00	1.86087e-06	0.00313742	[4, 5, 6]	None	14.9573	35	[Agt, Arhgef26, Clic4, Dll1, Dmd, Ednrb, Epas1, Epb41l5, Ezr, Fat1, Fgfr2, Fgfr3, Frzb, Gja1, Hsd17b4, Id1, Il6st, Kcnma1, Lamb2, Map3k1, Notch1, Notch2, Palld, Pard3, Pax6, Rab13, Rapgef3, Smo, Sox3, Sox8, Sox9, Thsd4, Tjp2, Wnt5a, Yap1]
GO:0001659	temperature homeostasis	GO_BiologicalProcess-EBI-UniProt-GOA-ACAP-ARAP_25.05.2022_00h00	1.87904e-06	0.00316618	[3, 5]	None	16.7665	28	[Abat, Acadl, Acot11, Adam17, Adrb1, Alpl, Appl2, Decr1, Dio2, Ednrb, Egr1, Epas1, Fabp5, Gadd45g, Gatm, Gja1, Id1, Igf1r, Il18, Notch1, Nova1, Plcl1, Ppargc1a, Prdm16, Prkab1, Scd1, Slc27a1, Zfp423]
GO:0001837	epithelial to mesenchymal transition	GO_BiologicalProcess-EBI-UniProt-GOA-ACAP-ARAP_25.05.2022_00h00	2.01676e-06	0.00339623	[5, 6]	None	17.4497	26	[Bmp7, Bmpr1a, Dab2, Emp2, Epb41l5, Fermt2, Fgfr2, Gja1, Hey1, Il17rd, Loxl3, Mdk, Msx1, Nfatc1, Notch1, Phldb2, Rgcc, Sox9, Spred1, Spry2, Tcf7l2, Tgfb2, Tmem100, Wnt5a, Wwtr1, Zfp703]
GO:0044260	cellular macromolecule metabolic process	GO_BiologicalProcess-EBI-UniProt-GOA-ACAP-ARAP_25.05.2022_00h00	2.02399e-06	0.00340638	[3, 4]	None	4.46909	133	[Abca1, Acadm, Actl6a, Adamts12, Adra2a, Adrb1, Agbl4, Agl, Akt2, Anxa2, Apoe, Arap1, Bax, Bmpr1b, Cbs, Cdkal1, Chst7, Chsy1, Clu, Col2a1, Csgalnact1, Cst3, Ctsl, Cyld, Dab2, Dbi, Disc1, Dmd, Dnajc24, Dpf3, Ecrg4, Egfr, Eif2ak2, Erbb2, Ext1, Eya1, Fancc, Fgf2, Fkbp10, Fmn2, Foxo3, Fut8, Galnt1, Galnt10, Galnt4, Galntl6, Gfpt2, Ggh, Gja1, Gli2, Glul, Gstt1, Hbegf, Hdac8, Hgf, Hipk2, Hus1, Id3, Igf…
GO:0061326	renal tubule development	GO_BiologicalProcess-EBI-UniProt-GOA-ACAP-ARAP_25.05.2022_00h00	2.04192e-06	0.00343451	[4, 5, 6, 7]	None	20	21	[Agt, Dll1, Eya1, Fgf1, Fgf2, Gli3, Hes1, Hes5, Hey1, Notch1, Notch2, Pou3f3, Prom1, Ptch1, Sall1, Smo, Sox8, Sox9, Ttc8, Wwtr1, Yap1]
GO:0050877	nervous system process	GO_BiologicalProcess-EBI-UniProt-GOA-ACAP-ARAP_25.05.2022_00h00	2.1634e-06	0.00363668	[3]	None	9.89011	108	[Abat, Adgrb3, Adra2a, Adrb1, Agt, Apoe, Aqp4, Arc, Ascl1, Atp1a2, Cabp1, Cacna1c, Cbr3, Cck, Ccnd2, Cdc14a, Cep250, Chd7, Cntnap2, Col2a1, Csmd1, Ctnna2, Ctnnd2, Cyp7b1, Dbi, Dlg2, Dmd, Ednrb, Egfr, Egr1, Epas1, Ephb1, Ephx2, Espnl, Fabp5, Fabp7, Fyn, Fzd9, Gabrg1, Gabrg3, Gatm, Glud1, Gm2a, Grid2, Grm3, Hgf, Hipk2, Hrh1, Igsf11, Il18, Il33, Itga5, Jam2, Kcnip3, Kcnj10, Kcnma1, Lamb2, Lhfpl3, Lr…
GO:0010632	regulation of epithelial cell migration	GO_BiologicalProcess-EBI-UniProt-GOA-ACAP-ARAP_25.05.2022_00h00	2.20007e-06	0.00369611	[3, 4, 5, 6]	None	14.8305	35	[Adam17, Adora2b, Agt, Amot, Amotl1, Angpt1, Apoe, Cd63, Dock1, Emp2, Epb41l5, Fgf1, Fgf2, Glul, Hbegf, Hdac7, Map2k5, Map4k4, Nfe2l2, Notch1, Nr2e1, Plpp3, Prkd1, Ptn, Ptprm, Rgcc, Rhoj, Rin2, Sash1, Sox9, Spred1, Stard13, Svbp, Tgfb2, Wnt5a]
GO:0006575	cellular modified amino acid metabolic process	GO_BiologicalProcess-EBI-UniProt-GOA-ACAP-ARAP_25.05.2022_00h00	2.25449e-06	0.00378528	[3, 4]	None	16.2921	29	[Acadl, Acadm, Aldh1l1, Aldh7a1, Ckb, Cpq, Cpt1a, Crot, Cth, Ctsb, Ctsl, Dio2, Folh1, Gatm, Ggh, Ggt7, Gstm1, Gstt1, Hmgn5, Lpcat3, Mboat2, Mfsd2a, Nat8f1, Nfe2l2, Oplah, Sardh, Slc1a2, Slc27a1, Slco1c1]
GO:0008285	negative regulation of cell population proliferation	GO_BiologicalProcess-EBI-UniProt-GOA-ACAP-ARAP_25.05.2022_00h00	2.30524e-06	0.0038682	[3, 4, 5]	None	11.0132	75	[Adgrg1, Adora2b, Agbl4, Agt, Apoe, Appl2, Bax, Bmp7, Bmpr1b, Cdh13, Cdkn2c, Cth, Ctnna1, Ctsl, Dab2, Ddah1, Dll1, Ecrg4, Eif2ak2, Ephb1, Erbb2, Erbb4, Etv4, Fbln1, Fgf2, Fgfr2, Fgfr3, Fgfrl1, Frzb, Gja1, Gli3, Gna13, Hes1, Il33, Inppl1, Itga1, Kank2, Kat2b, Lyn, Mad1l1, Meis1, Mndal, Msx1, Nacc2, Ndrg2, Nfatc1, Notch1, Nr2e1, Pax6, Pex2, Plxnb1, Ppargc1a, Prkg1, Ptch1, Ptn, Ptprm, Ptprz1, Rgcc, …
GO:0048505	regulation of timing of cell differentiation	GO_BiologicalProcess-EBI-UniProt-GOA-ACAP-ARAP_25.05.2022_00h00	2.33975e-06	0.00392377	[4, 5]	None	58.3333	7	[Ascl1, Dll1, Hes1, Notch1, Nr2e1, Pax6, Serpine2]
GO:0007548	sex differentiation	GO_BiologicalProcess-EBI-UniProt-GOA-ACAP-ARAP_25.05.2022_00h00	2.37177e-06	0.00397508	[3, 4]	None	13.8983	41	[A2m, Acsbg1, Adcyap1r1, Adgrg1, Agt, Angpt1, Axl, Bax, Bmpr1a, Bmpr1b, Chd7, Csmd1, Ctnna1, Ctnna2, Ctsl, Dmrta2, Foxo3, Gja1, Hsd17b4, Itgav, Lfng, Lhfpl2, Mertk, Mmp14, Mmp2, Nefh, Pdgfra, Pdgfrb, Rab13, Rhobtb3, Ror2, Sall1, Smad5, Sox2, Sox3, Sox8, Sox9, Tcf7l2, Tesc, Tgfb2, Wnt5a]
GO:0035108	limb morphogenesis	GO_BiologicalProcess-EBI-UniProt-GOA-ACAP-ARAP_25.05.2022_00h00	2.39331e-06	0.0040088	[4, 5, 6]	None	16.568	28	[Bax, Bmp7, Bmpr1a, Cacna1c, Chd7, Col2a1, Ext1, Fgfr2, Frem2, Gja1, Gli2, Gli3, Lrp4, Lrp5, Msx1, Notch1, Notch2, Prrx1, Ptch1, Ror2, Sall1, Sall3, Sema3c, Sox4, Sox9, Tgfb2, Wnt5a, Zfp219]
GO:0008593	regulation of Notch signaling pathway	GO_BiologicalProcess-EBI-UniProt-GOA-ACAP-ARAP_25.05.2022_00h00	2.66967e-06	0.00446903	[4, 5, 6, 7]	None	21.1111	19	[Ascl1, Bmp7, Cntn6, Dll1, Epn2, Hes1, Hes5, Hey1, Il6st, Lfng, Llgl1, Mmp14, Notch1, Nrarp, Robo2, Sox2, Tgfb2, Tspan5, Yap1]
GO:0010594	regulation of endothelial cell migration	GO_BiologicalProcess-EBI-UniProt-GOA-ACAP-ARAP_25.05.2022_00h00	2.69632e-06	0.00451094	[4, 5, 6, 7]	None	16.4706	28	[Adam17, Adora2b, Agt, Amot, Amotl1, Angpt1, Apoe, Emp2, Fgf1, Fgf2, Glul, Hdac7, Map2k5, Nfe2l2, Notch1, Nr2e1, Plpp3, Prkd1, Ptn, Ptprm, Rgcc, Rhoj, Rin2, Sash1, Spred1, Stard13, Svbp, Wnt5a]
GO:0003279	cardiac septum development	GO_BiologicalProcess-EBI-UniProt-GOA-ACAP-ARAP_25.05.2022_00h00	2.97437e-06	0.00497314	[3, 4, 6, 7, 8]	None	18.9655	22	[Bmp7, Bmpr1a, Chd7, Fgfr2, Fgfrl1, Hes1, Hey1, Id2, Kif7, Lrp1, Ltbp1, Maml1, Nfatc1, Notch1, Notch2, Robo2, Sall1, Sema3c, Smo, Sox4, Tgfb2, Wnt5a]
GO:0060537	muscle tissue development	GO_BiologicalProcess-EBI-UniProt-GOA-ACAP-ARAP_25.05.2022_00h00	3.00874e-06	0.00502761	[4]	None	12.1145	55	[Acadm, Adrb1, Agt, Angpt1, Bmp7, Bmpr1a, Ccnd2, Cdon, Chd7, Cntnap2, Dll1, Dmd, Dmrta2, Egr1, Ephb1, Erbb4, Eya1, Fadd, Fgf1, Fgf2, Fgfr2, Gja1, Hdac7, Hey1, Hlf, Hlx, Hmg20b, Id2, Maml1, Megf10, Meis1, Myo18b, Myorg, Notch1, Nr3c1, Pdgfra, Pdgfrb, Pdlim5, Pkp2, Ppara, Ppargc1a, Ptch1, Rbfox1, S100b, S1pr1, Sema3c, Smo, Sox6, Sox8, Sox9, Svil, Tcf7l2, Tgfb2, Wnt5a, Yap1]
GO:0120161	regulation of cold-induced thermogenesis	GO_BiologicalProcess-EBI-UniProt-GOA-ACAP-ARAP_25.05.2022_00h00	3.08487e-06	0.00515174	[3, 4, 5, 7]	None	17.9104	24	[Acadl, Acot11, Adam17, Adrb1, Alpl, Appl2, Decr1, Dio2, Epas1, Fabp5, Gadd45g, Gatm, Gja1, Id1, Igf1r, Il18, Notch1, Nova1, Plcl1, Ppargc1a, Prdm16, Prkab1, Scd1, Zfp423]
GO:0060688	regulation of morphogenesis of a branching structure	GO_BiologicalProcess-EBI-UniProt-GOA-ACAP-ARAP_25.05.2022_00h00	3.28178e-06	0.00547729	[3, 4, 5]	None	25	15	[Agt, Bmp7, Cpe, Etv5, Fgfr2, Hgf, Lrrk2, Mdk, Ntn4, Pdgfra, Sall1, Smo, Sox8, Sox9, Wnt5a]
GO:0021988	olfactory lobe development	GO_BiologicalProcess-EBI-UniProt-GOA-ACAP-ARAP_25.05.2022_00h00	3.36609e-06	0.00561464	[3, 4, 5, 7, 8, 9, 10]	None	28.2609	13	[Atp1a2, Chd7, Erbb4, Ext1, Id2, Lrrk2, Nr2e1, Pax6, Robo2, Sall1, Sall3, Ttc8, Wnt5a]
GO:0085029	extracellular matrix assembly	GO_BiologicalProcess-EBI-UniProt-GOA-ACAP-ARAP_25.05.2022_00h00	3.36609e-06	0.00561464	[5, 6]	None	28.2609	13	[Agt, Antxr1, Fkbp10, Gpm6b, Lamb2, Ltbp3, Mfap4, Notch1, Ntn4, Phldb2, Rgcc, Sox9, Thsd4]
GO:0048562	embryonic organ morphogenesis	GO_BiologicalProcess-EBI-UniProt-GOA-ACAP-ARAP_25.05.2022_00h00	3.37251e-06	0.00562197	[4, 5, 6]	None	13.5762	41	[Bmp7, Chd7, Col2a1, Dll1, Eya1, Fgfr2, Frzb, Gja1, Gli2, Gli3, Hes1, Hipk2, Hlx, Id2, Lrig1, Mafb, Mmp14, Msx1, Myo6, Notch1, Notch2, Ntn1, Pax6, Pdgfra, Pls1, Prrx1, Ror2, Slc9a3r1, Smo, Sox2, Sox9, Spry2, Tcf7l2, Tead1, Tead2, Tgfb2, Tmie, Tshz1, Wnt5a, Yap1, Zeb1]
GO:0006082	organic acid metabolic process	GO_BiologicalProcess-EBI-UniProt-GOA-ACAP-ARAP_25.05.2022_00h00	3.48578e-06	0.0058073	[3]	None	10.3129	89	[Abat, Abhd2, Abhd3, Acadl, Acadm, Acads, Acbd5, Aco2, Acot1, Acot11, Acsbg1, Acsf2, Acss1, Acss2, Adhfe1, Agt, Akt2, Aldh1l1, Aldh6a1, Aldoc, Amt, Appl2, Asah1, Asrgl1, Bckdha, Cbs, Cpt1a, Crot, Csad, Csgalnact1, Cth, Cyp2j9, Cyp4v3, Cyp7b1, Dbi, Dcxr, Ddah1, Decr1, Echdc1, Eci1, Eci2, Elovl2, Elovl5, Ephx1, Ephx2, Etfa, Fabp5, Fads2, Fmo1, Gatm, Gfpt2, Ghr, Gldc, Glud1, Glul, Gpam, Gpt2, Gstm1,…
GO:0106106	cold-induced thermogenesis	GO_BiologicalProcess-EBI-UniProt-GOA-ACAP-ARAP_25.05.2022_00h00	3.53152e-06	0.00587999	[3, 4, 6]	None	17.7778	24	[Acadl, Acot11, Adam17, Adrb1, Alpl, Appl2, Decr1, Dio2, Epas1, Fabp5, Gadd45g, Gatm, Gja1, Id1, Igf1r, Il18, Notch1, Nova1, Plcl1, Ppargc1a, Prdm16, Prkab1, Scd1, Zfp423]
GO:0007160	cell-matrix adhesion	GO_BiologicalProcess-EBI-UniProt-GOA-ACAP-ARAP_25.05.2022_00h00	3.58134e-06	0.00595935	[4]	None	15	33	[Adamts12, Agt, Bcan, Cd63, Cdh13, Col16a1, Csf1, Disc1, Dmd, Eda, Emp2, Epb41l5, Epdr1, Fermt2, Gpm6b, Itga1, Itga5, Itga6, Itga7, Itgav, Itgb5, Itgb8, Itgbl1, Lrp1, Map4k4, Mmp14, Phldb2, Pip5k1a, Rin2, Sdc4, Sned1, Utrn, Vcam1]
GO:0001708	cell fate specification	GO_BiologicalProcess-EBI-UniProt-GOA-ACAP-ARAP_25.05.2022_00h00	3.77088e-06	0.00627098	[3, 4, 5]	None	20.6522	19	[Ascl1, Bmpr1a, Cdon, Dll1, Dmrta2, Eya1, Fgf2, Gli2, Gli3, Notch1, Olig2, Pax6, Pou3f2, Ptch1, Smo, Sox2, Sox6, Sox9, Wnt5a]
GO:0010631	epithelial cell migration	GO_BiologicalProcess-EBI-UniProt-GOA-ACAP-ARAP_25.05.2022_00h00	3.82888e-06	0.0063636	[4, 5]	None	13.4868	41	[Adam17, Adora2b, Agt, Amot, Amotl1, Angpt1, Apoe, Cd63, Cdh13, Dock1, Emp2, Epb41l5, Fgf1, Fgf2, Glul, Hbegf, Hdac7, Itgav, Kank2, Loxl3, Map2k5, Map4k4, Nfe2l2, Notch1, Nr2e1, Plpp3, Prkd1, Ptn, Ptprm, Rab13, Rgcc, Rhoj, Rin2, Sash1, Sox9, Spred1, Stard13, Svbp, Tgfb2, Tns3, Wnt5a]
GO:0010975	regulation of neuron projection development	GO_BiologicalProcess-EBI-UniProt-GOA-ACAP-ARAP_25.05.2022_00h00	3.83604e-06	0.00637167	[6, 7, 9, 10, 11]	None	11.4964	63	[Adam17, Adgrb3, Agt, Apoe, Arc, Atp1b2, Bmp7, Cdh4, Ctnna2, Cux1, Dab2, Dennd5a, Disc1, Dmd, Draxin, Ephb3, Fyn, Gfap, Gprc5b, Grid2, Hes1, Hgf, Id1, Igf1r, Il15ra, Inppl1, Itga6, Lrp1, Lrp4, Lrrk2, Lyn, Mdk, Metrn, Mfsd2a, Mt3, Nfe2l2, Nlgn1, Nr2e1, Nrxn1, Ntm, Ntn1, Ntrk2, Pax6, Pdlim5, Plxnb1, Pou3f2, Prkd1, Prrx1, Ptn, Ptprz1, Robo2, Ror1, Ror2, Sema3c, Sema4b, Sema5b, Sema6d, Serpine2, Slc3…
GO:0043542	endothelial cell migration	GO_BiologicalProcess-EBI-UniProt-GOA-ACAP-ARAP_25.05.2022_00h00	3.8711e-06	0.00642216	[5, 6]	None	14.9321	33	[Adam17, Adora2b, Agt, Amot, Amotl1, Angpt1, Apoe, Cdh13, Emp2, Fgf1, Fgf2, Glul, Hdac7, Itgav, Loxl3, Map2k5, Nfe2l2, Notch1, Nr2e1, Plpp3, Prkd1, Ptn, Ptprm, Rab13, Rgcc, Rhoj, Rin2, Sash1, Spred1, Stard13, Svbp, Tns3, Wnt5a]
GO:0060411	cardiac septum morphogenesis	GO_BiologicalProcess-EBI-UniProt-GOA-ACAP-ARAP_25.05.2022_00h00	3.86957e-06	0.00642348	[3, 4, 5, 6, 7, 8, 9]	None	22.3684	17	[Bmp7, Bmpr1a, Chd7, Fgfr2, Fgfrl1, Hes1, Hey1, Id2, Nfatc1, Notch1, Notch2, Robo2, Sema3c, Smo, Sox4, Tgfb2, Wnt5a]
GO:0090090	negative regulation of canonical Wnt signaling pathway	GO_BiologicalProcess-EBI-UniProt-GOA-ACAP-ARAP_25.05.2022_00h00	4.03645e-06	0.00669244	[5, 6, 7, 8, 9, 10]	None	17.6471	24	[Apoe, Cyld, Dab2, Draxin, Egr1, Foxo3, Frzb, Gli3, Limd1, Lrp4, Mdk, Nkd1, Notch1, Prkn, Rbms3, Ror2, Slc9a3r1, Sox2, Sox9, Tcf7l2, Tpbg, Ubac2, Wnt5a, Wwtr1]
GO:0031399	regulation of protein modification process	GO_BiologicalProcess-EBI-UniProt-GOA-ACAP-ARAP_25.05.2022_00h00	4.05483e-06	0.00671885	[5, 6]	None	9.2246	138	[Adam17, Adra2a, Afap1l2, Agt, Akt2, Angpt1, Anxa2, Apoe, Bax, Bmp7, Bmpr1a, Bmpr1b, Bub1b, Cadm4, Cbs, Cck, Ccnd2, Ccnyl1, Cd81, Cdk5rap2, Cdkn2c, Cdon, Cdyl, Clu, Cnksr3, Csf1, Ctdsp2, Dab2, Dazap2, Dbi, Deptor, Dmd, Dusp6, Ednrb, Egfr, Egr1, Emp2, Epas1, Erbb2, Erbb4, Fam20a, Fbln1, Fermt2, Fgf1, Fgf2, Fgfr3, Fyn, Gab1, Gadd45g, Ghr, Gja1, Gnai2, Gprc5b, Hbegf, Hdac8, Hes1, Hes5, Hgf, Hipk2, H…
GO:0003013	circulatory system process	GO_BiologicalProcess-EBI-UniProt-GOA-ACAP-ARAP_25.05.2022_00h00	4.05888e-06	0.00672151	[3]	None	11.6832	59	[Abat, Adora2b, Adra2a, Adrb1, Agt, Amot, Angpt1, Apoe, Atp1a2, Cacna1c, Cacna2d1, Cbs, Chd7, Ddah1, Dll1, Dmd, Ednrb, Egfr, Emp2, Epas1, Ephx2, Ext1, Fabp5, Fermt2, Fyn, Gja1, Gna13, Gnai2, Gsn, Hbegf, Hrh1, Id2, Il18, Itga1, Kcnd3, Kcne1l, Kcnma1, Kcnn2, Lrp1, Lrp5, Mfsd2a, Mgll, Mmp2, Nr3c1, Pkp2, Plcb3, Ppara, Prkg1, Ptprm, Slc27a1, Smad5, Snta1, Srebf1, Svep1, Tgfb2, Tjp2, Vegfb, Wwtr1, Yap1]
GO:0051276	chromosome organization	GO_BiologicalProcess-EBI-UniProt-GOA-ACAP-ARAP_25.05.2022_00h00	4.0782e-06	0.00674942	[5]	None	3.10621	31	[Actl6a, Bnc1, Bub1b, Cdk5rap2, Cdyl, Cecr2, Chd7, Dpf3, Eya1, Fam172a, Gja1, H2bc4, Hdac7, Hdac8, Hjurp, Hmg20b, Hmgn5, Hus1, Kat2b, Knstrn, Loxl3, Mad1l1, Mis12, Nek7, Nr3c1, Pard3, Pax6, Pibf1, Prdm16, Sox9, Tcf7l2]
GO:0061005	cell differentiation involved in kidney development	GO_BiologicalProcess-EBI-UniProt-GOA-ACAP-ARAP_25.05.2022_00h00	4.10063e-06	0.00678244	[4, 5, 6, 7, 8]	None	24.5902	15	[Ednrb, Ext1, Gli3, Hes1, Klf15, Lamb2, Notch1, Notch2, Pou3f3, Prom1, Ptch1, Sall1, Smo, Wwtr1, Yap1]
GO:0019218	regulation of steroid metabolic process	GO_BiologicalProcess-EBI-UniProt-GOA-ACAP-ARAP_25.05.2022_00h00	4.17639e-06	0.00690357	[5, 6]	None	19.802	20	[Acadl, Adora2b, Apoe, Asah1, Dab2, Egr1, Ephx2, Fgf1, Hrh1, Igf1r, Igfbp7, Kcnma1, Lpcat3, Nr3c1, Pex2, Ppargc1a, Rora, Scd1, Sec14l2, Srebf1]
GO:1905330	regulation of morphogenesis of an epithelium	GO_BiologicalProcess-EBI-UniProt-GOA-ACAP-ARAP_25.05.2022_00h00	4.50936e-06	0.00744946	[4, 5, 6]	None	23.1884	16	[Adamts12, Agt, Bmp7, Etv5, Fgf1, Fgf2, Hgf, Mdk, Nkd1, Ntn4, Pdgfra, Sall1, Smo, Sox8, Sox9, Wnt5a]
GO:0061180	mammary gland epithelium development	GO_BiologicalProcess-EBI-UniProt-GOA-ACAP-ARAP_25.05.2022_00h00	4.64577e-06	0.00767017	[5, 6]	None	21.1765	18	[Bax, Csf1, Csmd1, Erbb4, Etv4, Etv5, Fgf2, Fgfr2, Gli2, Id2, Lrp5, Msx1, Nr3c1, Ntn1, Ptch1, Smo, Wnt5a, Zfp703]
GO:0060349	bone morphogenesis	GO_BiologicalProcess-EBI-UniProt-GOA-ACAP-ARAP_25.05.2022_00h00	4.89165e-06	0.00807123	[4, 5, 6, 7]	None	19.6078	20	[Alpl, Bmpr1b, Cbs, Chsy1, Col27a1, Col2a1, Csgalnact1, Ext1, Fgfr2, Fgfr3, Ghr, Gli3, Inppl1, Lrp5, Ltbp3, Mmp14, Msx1, Pex7, Serpinh1, Sox9]
GO:0042472	inner ear morphogenesis	GO_BiologicalProcess-EBI-UniProt-GOA-ACAP-ARAP_25.05.2022_00h00	5.17183e-06	0.00852835	[4, 5, 6, 7, 8]	None	18.9189	21	[Chd7, Col2a1, Dll1, Eya1, Fgfr2, Frzb, Gli2, Lrig1, Mafb, Myo6, Ntn1, Pls1, Prrx1, Ror2, Slc9a3r1, Sox2, Sox9, Spry2, Tmie, Wnt5a, Zeb1]
GO:0042476	odontogenesis	GO_BiologicalProcess-EBI-UniProt-GOA-ACAP-ARAP_25.05.2022_00h00	5.2488e-06	0.00865002	[4, 5]	None	17.3913	24	[Alpl, Bax, Bmp7, Bmpr1a, Csf1, Ctnna1, Ctnna2, Dll1, Eda, Fam20a, Fgfr2, Gli2, Gli3, Htra1, Id3, Itga6, Lrp4, Msx1, Pax9, Pdgfra, Ppara, Slc7a5, Smo, Tcf7l2]
GO:0009893	positive regulation of metabolic process	GO_BiologicalProcess-EBI-UniProt-GOA-ACAP-ARAP_25.05.2022_00h00	5.40503e-06	0.00890209	[2, 3, 4]	None	7.97001	287	[Abat, Acadl, Actl6a, Adam17, Adcyap1r1, Adora2b, Adra2a, Adrb1, Afap1l2, Agbl4, Agt, Akt2, Alpl, Angpt1, Angptl4, Antxr1, Anxa2, Apoe, Appl2, Arap1, Ascl1, Axl, Bax, Bmp7, Bmpr1a, Bmpr1b, Bnc1, Cadm1, Cck, Ccnd2, Ccnyl1, Cd81, Cdh13, Cdk5rap2, Cdon, Chd7, Clu, Clybl, Cpt1a, Csf1, Cst3, Cycs, Cyrib, Dab2, Dazap2, Dbi, Dbp, Dcxr, Ddah1, Decr1, Dio2, Disc1, Disp3, Dll1, Dpf3, Eda, Ednrb, Egfr, Egr1…
GO:0003407	neural retina development	GO_BiologicalProcess-EBI-UniProt-GOA-ACAP-ARAP_25.05.2022_00h00	5.53376e-06	0.00910857	[3, 4, 8, 9, 10]	None	20.9302	18	[Actl6a, Fjx1, Hes1, Hipk2, Megf11, Notch1, Ntrk2, Prom1, Ptn, Ptprm, Rorb, Sdk1, Sox8, Sox9, Tgfb2, Tgif2, Tspan12, Ttc8]
GO:0006635	fatty acid beta-oxidation	GO_BiologicalProcess-EBI-UniProt-GOA-ACAP-ARAP_25.05.2022_00h00	5.63416e-06	0.00926819	[6, 7, 8, 9]	None	21.7949	17	[Acadl, Acadm, Acads, Akt2, Cpt1a, Crot, Dbi, Decr1, Echdc1, Eci1, Eci2, Etfa, Hadha, Hsd17b4, Mfsd2a, Pex2, Pex7]
GO:0014015	positive regulation of gliogenesis	GO_BiologicalProcess-EBI-UniProt-GOA-ACAP-ARAP_25.05.2022_00h00	5.63416e-06	0.00926819	[5, 6, 7, 8, 9]	None	21.7949	17	[Egfr, Etv5, Gfap, Hes1, Id2, Il33, Il6st, Lyn, Mdk, Notch1, Ntn1, Olig2, Ptn, Ptprz1, Serpine2, Slc7a5, Sox8]
GO:0021780	glial cell fate specification	GO_BiologicalProcess-EBI-UniProt-GOA-ACAP-ARAP_25.05.2022_00h00	5.64572e-06	0.00928156	[4, 5, 6, 8, 9, 10]	None	83.3333	5	[Ascl1, Olig2, Pax6, Sox6, Sox9]
GO:0007178	transmembrane receptor protein serine/threonine kinase signaling pathway	GO_BiologicalProcess-EBI-UniProt-GOA-ACAP-ARAP_25.05.2022_00h00	5.68313e-06	0.00933738	[5, 6, 7]	None	12.8571	45	[Adam17, Akap7, Appl2, Arap1, Bmp7, Bmpr1a, Bmpr1b, Dab2, Egr1, Ext1, Fermt2, Fut8, Hes1, Hes5, Hipk2, Htra1, Id1, Il17rd, Itgb5, Itgb8, Lrp1, Ltbp1, Ltbp3, Map3k1, Msx1, Notch1, Notch2, Pals1, Ppara, Prdm16, Ror2, Smad5, Spg20, Spred1, Spry2, Tcf7l2, Tgfb2, Tgif2, Tmem100, Wnt5a, Wwtr1, Zeb1, Zfp423, Zfp703, Zic2]
GO:0055123	digestive system development	GO_BiologicalProcess-EBI-UniProt-GOA-ACAP-ARAP_25.05.2022_00h00	5.97178e-06	0.00980566	[4, 5]	None	17.2662	24	[Ascl1, Ednrb, Egfr, Epb41l5, Ephb3, Ext1, Fgfr2, Fgfr3, Gli2, Gli3, Hes1, Hlx, Id2, Igf1r, Il6st, Notch1, Pdgfra, Sall1, Smo, Sox9, Tcf7l2, Tgfb2, Wnt5a, Yap1]
GO:0006793	phosphorus metabolic process	GO_BiologicalProcess-EBI-UniProt-GOA-ACAP-ARAP_25.05.2022_00h00	6.04993e-06	0.00992793	[3]	None	8.35579	217	[Abhd3, Abhd4, Acot1, Acot11, Acss1, Acss2, Adam17, Adcyap1r1, Adk, Adora2b, Adra2a, Afap1l2, Agpat3, Agt, Ak3, Ak4, Akt2, Aldoc, Alpl, Ampd3, Angpt1, Anxa2, Apoe, Atp1a2, Axl, Bax, Bmp7, Bmpr1a, Bmpr1b, Bub1b, Cadm4, Camk2a, Cbs, Cck, Ccnd2, Ccnyl1, Cd81, Cdc14a, Cdk5rap2, Cdkn2c, Cdon, Chpt1, Ckb, Clu, Cnksr3, Crot, Csf1, Csgalnact1, Ctdsp2, Dab2, Dazap2, Dbi, Dcxr, Deptor, Dgkb, Dmd, Dusp6, Ed…
GO:0042471	ear morphogenesis	GO_BiologicalProcess-EBI-UniProt-GOA-ACAP-ARAP_25.05.2022_00h00	6.0981e-06	0.0100009	[5, 6, 7]	None	17.6923	23	[Chd7, Col2a1, Dll1, Eya1, Fgfr2, Frzb, Gli2, Lrig1, Mafb, Msx1, Myo6, Ntn1, Pls1, Prrx1, Ror2, Slc9a3r1, Sox2, Sox9, Spry2, Tmie, Tshz1, Wnt5a, Zeb1]
GO:0035909	aorta morphogenesis	GO_BiologicalProcess-EBI-UniProt-GOA-ACAP-ARAP_25.05.2022_00h00	6.13847e-06	0.010061	[6, 7, 8, 9, 10]	None	31.4286	11	[Bmpr1a, Chd7, Eya1, Fkbp10, Hes1, Hey1, Lrp1, Notch1, Pdgfrb, Sox4, Tgfb2]
GO:0007229	integrin-mediated signaling pathway	GO_BiologicalProcess-EBI-UniProt-GOA-ACAP-ARAP_25.05.2022_00h00	6.20049e-06	0.0101564	[4, 5, 6]	None	20	19	[Cd63, Ctnna1, Dab2, Emp2, Fermt2, Fut8, Itga1, Itga5, Itga6, Itga7, Itgav, Itgb5, Itgb8, Itgbl1, Lamb2, Loxl3, Plpp3, Ptn, Vav3]
GO:0032879	regulation of localization	GO_BiologicalProcess-EBI-UniProt-GOA-ACAP-ARAP_25.05.2022_00h00	6.77675e-06	0.0110935	[2, 3]	None	8.61905	181	[Abat, Abca1, Adcyap1r1, Adora2b, Adra2a, Adrb1, Agt, Ahcyl1, Akap7, Akt2, Angpt1, Anxa2, Apoe, Appl2, Arc, Astn2, Atp1a2, Atp1b2, Axl, Bax, Cabp1, Cacna1c, Cacna2d1, Cacna2d3, Camk2a, Car2, Cck, Cd63, Cd81, Cdh13, Cep250, Chd7, Cldn10, Clic4, Clu, Cnksr3, Cpt1a, Cspg5, Ctnna1, Cyld, Cyp51, Dab2, Dbi, Dll1, Dmd, Ecrg4, Ednrb, Egfr, Entpd1, Epb41l5, Epn2, Erbb2, Erbb4, Exoc4, Ezr, Fabp5, Fermt2, F…
GO:0042475	odontogenesis of dentin-containing tooth	GO_BiologicalProcess-EBI-UniProt-GOA-ACAP-ARAP_25.05.2022_00h00	7.28005e-06	0.0119102	[5, 6]	None	19.7917	19	[Bax, Bmp7, Bmpr1a, Csf1, Ctnna1, Ctnna2, Dll1, Eda, Fam20a, Gli2, Gli3, Htra1, Itga6, Lrp4, Msx1, Pdgfra, Ppara, Smo, Tcf7l2]
GO:0016310	phosphorylation	GO_BiologicalProcess-EBI-UniProt-GOA-ACAP-ARAP_25.05.2022_00h00	7.29381e-06	0.0119254	[5]	None	8.87507	157	[Adam17, Adk, Adra2a, Afap1l2, Agt, Ak3, Ak4, Akt2, Aldoc, Angpt1, Anxa2, Apoe, Axl, Bax, Bmp7, Bmpr1a, Bmpr1b, Bub1b, Cadm4, Camk2a, Cbs, Cck, Ccnd2, Ccnyl1, Cd81, Cdk5rap2, Cdkn2c, Cdon, Ckb, Clu, Cnksr3, Csf1, Ctdsp2, Dab2, Dazap2, Deptor, Dgkb, Dmd, Dusp6, Ednrb, Egfr, Egr1, Eif2ak2, Emp2, Epha6, Ephb1, Ephb3, Erbb2, Erbb4, Fam20a, Fbln1, Fermt2, Fgf1, Fgf2, Fgfr2, Fgfr3, Fgfrl1, Fyn, Gab1, G…
GO:0014065	phosphatidylinositol 3-kinase signaling	GO_BiologicalProcess-EBI-UniProt-GOA-ACAP-ARAP_25.05.2022_00h00	8.05045e-06	0.0131544	[6, 7, 8]	None	17.8862	22	[Agt, Angpt1, Egfr, Erbb2, Erbb4, Fgf2, Fyn, Hgf, Igf1r, Il18, Ntrk2, Pdgfd, Pdgfrb, Plxnb1, Ptpn13, Ror1, Ror2, Serpine2, Slc9a3r1, Sox9, Tgfb2, Zfp36l1]
GO:0050794	regulation of cellular process	GO_BiologicalProcess-EBI-UniProt-GOA-ACAP-ARAP_25.05.2022_00h00	8.34035e-06	0.0136198	[2, 3]	None	7.02997	645	[Abat, Abca1, Abhd2, Acadl, Acadm, Ackr4, Acot1, Acot11, Actl6a, Adam17, Adamts12, Adcyap1r1, Adgra3, Adgrb3, Adgrg1, Adk, Adora2b, Adra2a, Adrb1, Afap1l2, Agbl4, Agt, Ahcyl1, Ak4, Akap7, Akt2, Amot, Amotl1, Angpt1, Angptl4, Antxr1, Anxa2, Api5, Apoe, Appl2, Aqp4, Arap1, Arc, Arhgap18, Arhgap31, Arhgef10l, Asah1, Asb3, Ascl1, Astn2, Atp1a2, Atp1b2, Atrnl1, Axl, Bax, Bhlhe41, Bmp1, Bmp7, Bmpr1a, B…
GO:0010811	positive regulation of cell-substrate adhesion	GO_BiologicalProcess-EBI-UniProt-GOA-ACAP-ARAP_25.05.2022_00h00	8.71792e-06	0.0142276	[4, 5, 6]	None	16.9014	24	[Ccdc80, Cdh13, Col16a1, Csf1, Cspg5, Dab2, Disc1, Dmd, Dock1, Ecm2, Emp2, Epb41l5, Fbln1, Fermt2, Itga5, Map4k4, Mdk, Prex1, Ptn, Rin2, Sdc4, Smoc1, Sparcl1, Utrn]
GO:0072012	glomerulus vasculature development	GO_BiologicalProcess-EBI-UniProt-GOA-ACAP-ARAP_25.05.2022_00h00	9.0198e-06	0.0147113	[4, 5, 6, 7, 8, 9, 10]	None	33.3333	10	[Angpt1, Bmp7, Egr1, Hes1, Notch1, Notch2, Notch3, Pdgfd, Pdgfra, Pdgfrb]
GO:0021987	cerebral cortex development	GO_BiologicalProcess-EBI-UniProt-GOA-ACAP-ARAP_25.05.2022_00h00	9.03537e-06	0.0147277	[3, 4, 5, 6, 8, 9, 10, 11]	None	17.2932	23	[Adgrg1, Ascl1, Bax, Ccdc141, Cdon, Cntnap2, Disc1, Dmd, Dmrta2, Egfr, Emx2, Gli3, Mdk, Nde1, Nr2e1, Ntrk2, Pals1, Pax6, Pou3f2, Pou3f3, Smo, Sox2, Sun2]
GO:0048546	digestive tract morphogenesis	GO_BiologicalProcess-EBI-UniProt-GOA-ACAP-ARAP_25.05.2022_00h00	9.27028e-06	0.0151013	[4, 5, 6, 7]	None	26	13	[Egfr, Epb41l5, Ephb3, Fgfr2, Fgfr3, Gli2, Gli3, Hlx, Id2, Notch1, Pdgfra, Tcf7l2, Wnt5a]
GO:0003002	regionalization	GO_BiologicalProcess-EBI-UniProt-GOA-ACAP-ARAP_25.05.2022_00h00	9.39473e-06	0.0152946	[3, 4, 5]	None	12.6801	44	[Adgrg1, Arc, Ascl1, Bhlhe41, Bmp1, Bmpr1a, Bmpr1b, Cdon, Chsy1, Dll1, Dmrta2, Emx2, Epb41l5, Ext1, Fgf1, Fgf2, Fgfr2, Gli2, Gli3, Hes1, Hes5, Hes6, Hey1, Hipk2, Lfng, Lrp4, Lrp5, Mafb, Meox1, Msx1, Notch1, Notch2, Nrarp, Pax6, Ptch1, Rfx4, Robo2, Ror2, Sema3c, Smo, Tcf7l1, Tshz1, Wnt5a, Zic2]
GO:0003018	vascular process in circulatory system	GO_BiologicalProcess-EBI-UniProt-GOA-ACAP-ARAP_25.05.2022_00h00	1.02441e-05	0.0166671	[4]	None	14.6919	31	[Adora2b, Adra2a, Adrb1, Agt, Amot, Angpt1, Apoe, Atp1a2, Cacna1c, Cbs, Ddah1, Ednrb, Egfr, Ext1, Fabp5, Fermt2, Gja1, Hrh1, Il18, Itga1, Kcnma1, Lrp1, Mfsd2a, Mgll, Mmp2, Nr3c1, Prkg1, Ptprm, Slc27a1, Snta1, Tjp2]
GO:0006796	phosphate-containing compound metabolic process	GO_BiologicalProcess-EBI-UniProt-GOA-ACAP-ARAP_25.05.2022_00h00	1.05346e-05	0.0171293	[4]	None	8.31068	214	[Abhd3, Abhd4, Acot1, Acot11, Acss1, Acss2, Adam17, Adcyap1r1, Adk, Adora2b, Adra2a, Afap1l2, Agpat3, Agt, Ak3, Ak4, Akt2, Aldoc, Alpl, Ampd3, Angpt1, Anxa2, Apoe, Atp1a2, Axl, Bax, Bmp7, Bmpr1a, Bmpr1b, Bub1b, Cadm4, Camk2a, Cbs, Cck, Ccnd2, Ccnyl1, Cd81, Cdc14a, Cdk5rap2, Cdkn2c, Cdon, Chpt1, Ckb, Clu, Cnksr3, Crot, Csf1, Ctdsp2, Dab2, Dazap2, Dbi, Dcxr, Deptor, Dgkb, Dmd, Dusp6, Ednrb, Egfr, E…
GO:0007389	pattern specification process	GO_BiologicalProcess-EBI-UniProt-GOA-ACAP-ARAP_25.05.2022_00h00	1.07283e-05	0.0174335	[2, 3, 4]	None	11.8304	53	[Adgrg1, Arc, Ascl1, Bhlhe41, Bmp1, Bmp7, Bmpr1a, Bmpr1b, Cdon, Chsy1, Dll1, Dmrta2, Emx2, Epb41l5, Erbb4, Ext1, Eya1, Fgf1, Fgf2, Fgfr2, Gja1, Gli2, Gli3, Hes1, Hes5, Hes6, Hey1, Hipk2, Lfng, Lrp4, Lrp5, Mafb, Mdga2, Meis1, Meox1, Msx1, Notch1, Notch2, Nrarp, Pax6, Ptch1, Rfx4, Robo2, Ror2, Sema3c, Smad5, Smo, Tcf7l1, Tshz1, Ttc8, Wnt5a, Zeb1, Zic2]
GO:0030198	extracellular matrix organization	GO_BiologicalProcess-EBI-UniProt-GOA-ACAP-ARAP_25.05.2022_00h00	1.07851e-05	0.017515	[5]	None	13.245	40	[Adamts12, Agt, Antxr1, Anxa2, Ccdc80, Col16a1, Col25a1, Col27a1, Col2a1, Col5a1, Col5a2, Csgalnact1, Ecm2, Ext1, Fbln1, Fkbp10, Gfap, Gpm6b, Hmcn1, Lamb2, Loxl3, Ltbp3, Mal, Mfap4, Mmp14, Mmp2, Mpv17, Notch1, Nr2e1, Ntn4, Pbxip1, Pdgfra, Phldb2, Rgcc, Serpinh1, Smoc1, Sox9, Sparcl1, Tgfb2, Thsd4]
GO:0030177	positive regulation of Wnt signaling pathway	GO_BiologicalProcess-EBI-UniProt-GOA-ACAP-ARAP_25.05.2022_00h00	1.11395e-05	0.0180794	[4, 5, 6, 7, 8, 9]	None	16.6667	24	[Dab2, Disc1, Eda, Egfr, Fam53b, Fgf2, Fgfr2, Fgfr3, Fzd9, Gpc5, Gprc5b, Lgr6, Lrrk2, Map3k1, Nkd1, Nrarp, Pbxip1, Ppm1b, Ror2, Sall1, Sox4, Tmem198b, Wnt5a, Yap1]
GO:0032147	activation of protein kinase activity	GO_BiologicalProcess-EBI-UniProt-GOA-ACAP-ARAP_25.05.2022_00h00	1.12484e-05	0.018245	[8, 9, 10, 11]	None	15.4255	29	[Adra2a, Afap1l2, Agt, Angpt1, Bmpr1a, Bmpr1b, Ccnyl1, Dazap2, Egfr, Emp2, Erbb4, Fam20a, Fgf1, Ghr, Gprc5b, Hbegf, Il18, Irak1, Mob1a, Mt3, Pibf1, Rgcc, Spry2, Tcf3, Tcf7l1, Tgfb2, Tpx2, Traf4, Wnt5a]
GO:0071773	cellular response to BMP stimulus	GO_BiologicalProcess-EBI-UniProt-GOA-ACAP-ARAP_25.05.2022_00h00	1.18189e-05	0.0191584	[4, 6]	None	16.2338	25	[Adamts12, Bmp7, Bmpr1a, Bmpr1b, Col2a1, Egr1, Ext1, Hes1, Hes5, Hipk2, Htra1, Id1, Kcnd3, Msx1, Notch1, Notch2, Ror2, Smad5, Sox9, Spg20, Tcf7l2, Tgfb2, Tmem100, Wnt5a, Zfp423]
GO:0035265	organ growth	GO_BiologicalProcess-EBI-UniProt-GOA-ACAP-ARAP_25.05.2022_00h00	1.21123e-05	0.019622	[2, 3]	None	14.8515	30	[Adrb1, Agt, Bmpr1a, Cacna1c, Ccnd2, Col27a1, Dll1, Dusp6, Erbb4, Evc, Ext1, Fgf1, Fgf2, Fgfr2, Gja1, Hlx, Meis1, Notch1, Nr3c1, Pdgfra, Pdgfrb, Pdlim5, Ppara, S1pr1, Smo, Sox9, Spry2, Tcf7l2, Tgfb2, Yap1]
GO:0031401	positive regulation of protein modification process	GO_BiologicalProcess-EBI-UniProt-GOA-ACAP-ARAP_25.05.2022_00h00	1.2299e-05	0.0199121	[5, 6, 7]	None	9.81595	96	[Adam17, Adra2a, Afap1l2, Agt, Akt2, Angpt1, Anxa2, Bmp7, Bmpr1a, Bmpr1b, Cck, Ccnd2, Ccnyl1, Cd81, Cdon, Clu, Csf1, Dab2, Dazap2, Ednrb, Egfr, Egr1, Emp2, Erbb2, Erbb4, Fam20a, Fermt2, Fgf1, Fgf2, Fgfr3, Fyn, Gab1, Ghr, Gja1, Gprc5b, Hbegf, Hes1, Hes5, Hgf, Hipk2, Il18, Il6st, Irak1, Itga1, Itga5, Lrp4, Lrrk2, Lyn, Map2k5, Map3k1, Mavs, Mmd2, Mob1a, Mt3, Nelfe, Nrxn1, Ntrk2, Pard3, Pdgfd, Pdgfra…
GO:0051962	positive regulation of nervous system development	GO_BiologicalProcess-EBI-UniProt-GOA-ACAP-ARAP_25.05.2022_00h00	1.35618e-05	0.0219429	[3, 4, 5, 6, 7]	None	12.61	43	[Adgrb3, Apoe, Ascl1, Cdh4, Cux1, Disc1, Dmrta2, Egfr, Ephb1, Ephb3, Etv5, Fgf2, Gfap, Gli3, Grid2, Hes1, Id2, Il33, Il6st, Lrp1, Lrrn1, Lrtm2, Lyn, Mdk, Metrn, Nlgn1, Notch1, Nr2e1, Nrxn1, Ntn1, Ntrk2, Olig2, Pax6, Plxnb1, Ptn, Ptprz1, Robo2, Serpine2, Slc7a5, Smo, Sox2, Sox8, Tpbg]
GO:0048661	positive regulation of smooth muscle cell proliferation	GO_BiologicalProcess-EBI-UniProt-GOA-ACAP-ARAP_25.05.2022_00h00	1.38866e-05	0.0224547	[4, 5, 6]	None	18.3486	20	[Agt, Bmpr1a, Cdh13, Egfr, Egr1, Fgf2, Fgfr2, Gnai2, Hbegf, Hes5, Id2, Igf1r, Il18, Irak1, Mmp2, Notch3, Pdgfd, Pdgfrb, Ppargc1a, S1pr1]
GO:0048638	regulation of developmental growth	GO_BiologicalProcess-EBI-UniProt-GOA-ACAP-ARAP_25.05.2022_00h00	1.41139e-05	0.0228081	[3, 4]	None	12.234	46	[Adrb1, Agt, Apoe, Bmpr1a, Cacna1c, Ccnd2, Cdh4, Chd7, Csf1, Disc1, Dll1, Draxin, Dusp6, Erbb4, Ezr, Fgf2, Fgfr2, Fgfr3, Ghr, Gja1, Gpam, Hlx, Igf1r, Lrp1, Meis1, Mfsd2a, Mgll, Mt3, Nkd1, Notch1, Nr3c1, Ntn1, Pls1, Pou3f2, Ppara, Prkn, Ptch1, Sema3c, Sema4b, Sema5b, Sema6d, Smo, Spg20, Tcf7l2, Wnt5a, Yap1]
GO:0009968	negative regulation of signal transduction	GO_BiologicalProcess-EBI-UniProt-GOA-ACAP-ARAP_25.05.2022_00h00	1.43419e-05	0.0231621	[3, 4, 5, 6]	None	9.39318	113	[Adam17, Adamts12, Agt, Apoe, Bax, Bmp7, Cadm4, Cavin3, Cgnl1, Clu, Cnksr3, Col2a1, Cth, Ctnna1, Cyld, Cyp7b1, Cyrib, Dab2, Ddit4l, Deptor, Dll1, Dmd, Draxin, Dusp6, Egr1, Elf1, Epn2, Erbin, Eya1, Ezr, Fbln1, Fgfr3, Fgfrl1, Foxo3, Frzb, Fyn, Fzd9, Gli2, Gli3, Gnai2, Hdac7, Hey1, Hgf, Hipk2, Htra1, Igf1r, Il17rd, Il6st, Inppl1, Ipo9, Itga1, Itga6, Itgav, Kank2, Kif7, Lfng, Limd1, Lrp1, Lrp4, Lrrk2…
GO:0046320	regulation of fatty acid oxidation	GO_BiologicalProcess-EBI-UniProt-GOA-ACAP-ARAP_25.05.2022_00h00	1.48616e-05	0.0239866	[6, 7, 8, 9]	None	28.9474	11	[Acadl, Akt2, Appl2, Cpt1a, Dbi, Fmo1, Mfsd2a, Pdk4, Ppara, Ppargc1a, Sox9]
GO:0060326	cell chemotaxis	GO_BiologicalProcess-EBI-UniProt-GOA-ACAP-ARAP_25.05.2022_00h00	1.50836e-05	0.0243299	[4, 5]	None	13.8211	34	[Ackr4, Adam17, Csf1, Cxcl14, Cyp7b1, Ednrb, Ephb1, Fgf1, Fgf2, Gab1, Hbegf, Hgf, Hrh1, Itga1, Lyn, Mcu, Mdk, Notch1, Pdgfd, Pdgfra, Pdgfrb, Pip5k1a, Pla2g7, Prex1, Prkd1, Ptn, Rab13, S1pr1, Tgfb2, Tpbg, Vav3, Vcam1, Vegfb, Wnt5a]
GO:0030903	notochord development	GO_BiologicalProcess-EBI-UniProt-GOA-ACAP-ARAP_25.05.2022_00h00	1.55926e-05	0.0251352	[5, 6]	None	40	8	[Col2a1, Gli2, Id3, Sox9, Tead1, Tead2, Wnt5a, Yap1]
GO:0070374	positive regulation of ERK1 and ERK2 cascade	GO_BiologicalProcess-EBI-UniProt-GOA-ACAP-ARAP_25.05.2022_00h00	1.57163e-05	0.025319	[6, 7, 8, 9]	None	14.9485	29	[Adam17, Angpt1, Apoe, Cavin3, Egfr, Erbb4, Fermt2, Fgf1, Fgf2, Fgfr2, Fgfr3, Gnai2, Lrp1, Mt3, Nelfe, Notch1, Notch2, Nrxn1, Ntrk2, Ntsr2, Pdgfd, Pdgfra, Pdgfrb, Ror1, Ror2, Slc30a10, Spry2, Tpbg, Vegfb]
GO:0008202	steroid metabolic process	GO_BiologicalProcess-EBI-UniProt-GOA-ACAP-ARAP_25.05.2022_00h00	1.60519e-05	0.0258435	[4]	None	13.5849	36	[Abca1, Acadl, Adora2b, Apoe, Asah1, Bmpr1b, Cyp51, Cyp7b1, Dab2, Disp3, Ednrb, Egr1, Ephx2, Fgf1, Hrh1, Hsd11b1, Hsd17b11, Hsd17b4, Igf1r, Igfbp7, Kcnma1, Lcat, Lpcat3, Lrp1, Lrp5, Mt3, Npc1, Nr3c1, Pdgfra, Pex2, Ppargc1a, Rdh5, Rora, Scd1, Sec14l2, Srebf1]
GO:0007224	smoothened signaling pathway	GO_BiologicalProcess-EBI-UniProt-GOA-ACAP-ARAP_25.05.2022_00h00	1.66461e-05	0.0267835	[4, 5, 6]	None	15.9236	25	[Cdon, Chsy1, Ctnna1, Evc, Evc2, Ext1, Fgfr2, Fgfr3, Gli2, Gli3, Hes1, Hes5, Hipk2, Kif7, Pax6, Prrx1, Ptch1, Rfx4, Ror2, Rora, Sall1, Sall3, Serpine2, Smo, Zfp423]
GO:0045944	positive regulation of transcription by RNA polymerase II	GO_BiologicalProcess-EBI-UniProt-GOA-ACAP-ARAP_25.05.2022_00h00	1.69979e-05	0.0273327	[7, 8, 9, 10, 11, 12]	None	9.3572	115	[Akt2, Anxa2, Ascl1, Bmp7, Bmpr1a, Bmpr1b, Cd81, Cdh13, Cdon, Chd7, Dab2, Dbp, Dll1, Dpf3, Egfr, Egr1, Egr4, Elf1, Elk3, Epas1, Etv4, Etv5, Etv6, Eya1, Fadd, Fgf1, Fgf2, Fgfr2, Foxo3, Gja1, Gli2, Gli3, Glmp, Grhl1, Hes1, Hes5, Hey1, Hipk2, Hlf, Il18, Il33, Itga6, Kat2b, Klf15, Lrp5, Mafb, Maml1, Maml2, Map2k5, Map3k1, Mavs, Meis1, Meox1, Msx1, Mt3, Myo6, Nelfe, Nfatc1, Nfe2l2, Nfia, Notch1, Notch…
GO:0031325	positive regulation of cellular metabolic process	GO_BiologicalProcess-EBI-UniProt-GOA-ACAP-ARAP_25.05.2022_00h00	1.72926e-05	0.0277892	[3, 4, 5]	None	8.08799	239	[Abat, Actl6a, Adam17, Adcyap1r1, Adora2b, Adra2a, Afap1l2, Agbl4, Agt, Akt2, Angpt1, Anxa2, Apoe, Arap1, Ascl1, Axl, Bax, Bmp7, Bmpr1a, Bmpr1b, Bnc1, Cck, Ccnd2, Ccnyl1, Cd81, Cdh13, Cdk5rap2, Cdon, Chd7, Clu, Clybl, Cpt1a, Csf1, Cst3, Cycs, Dab2, Dazap2, Dbp, Dcxr, Ddah1, Disc1, Dll1, Dpf3, Ednrb, Egfr, Egr1, Egr4, Elf1, Elk3, Elovl5, Emp2, Epas1, Epha6, Ephb1, Ephb3, Erbb2, Erbb4, Etv4, Etv5, …
GO:0045662	negative regulation of myoblast differentiation	GO_BiologicalProcess-EBI-UniProt-GOA-ACAP-ARAP_25.05.2022_00h00	1.80181e-05	0.0289371	[4, 5, 6]	None	34.6154	9	[Cmtm5, Cxcl14, Dll1, Id3, Il18, Notch1, Sox8, Sox9, Zfhx3]
GO:0014013	regulation of gliogenesis	GO_BiologicalProcess-EBI-UniProt-GOA-ACAP-ARAP_25.05.2022_00h00	1.81706e-05	0.0291637	[6, 7, 8]	None	17.5	21	[Egfr, Etv5, Fgfr3, Gfap, Hes1, Hes5, Id2, Il33, Il6st, Lyn, Mdk, Notch1, Nr2e1, Ntn1, Olig2, Ptn, Ptprz1, Serpine2, Slc7a5, Sox8, Tmem98]
GO:0042311	vasodilation	GO_BiologicalProcess-EBI-UniProt-GOA-ACAP-ARAP_25.05.2022_00h00	1.8419e-05	0.0295441	[6, 7]	None	24.5283	13	[Adora2b, Adra2a, Adrb1, Agt, Apoe, Ednrb, Egfr, Ext1, Gja1, Itga1, Kcnma1, Prkg1, Ptprm]
GO:0043491	protein kinase B signaling	GO_BiologicalProcess-EBI-UniProt-GOA-ACAP-ARAP_25.05.2022_00h00	1.84793e-05	0.0296223	[4, 5, 6]	None	15.2174	28	[Akt2, Angpt1, Axl, Cavin3, Cntnap2, Egfr, F3, Fermt2, Fgf2, Hbegf, Igf1r, Il18, Inpp4b, Mertk, Mt3, Myorg, Nrxn1, Ntrk2, Ppara, Sesn3, Slc9a3r1, Sox9, Spry2, Tcf7l2, Tmem100, Tpbg, Vegfb, Zfp36l1]
GO:0061061	muscle structure development	GO_BiologicalProcess-EBI-UniProt-GOA-ACAP-ARAP_25.05.2022_00h00	1.86195e-05	0.0298284	[3]	None	10.4803	72	[Acadm, Actl6a, Adgrb3, Adrb1, Agt, Angpt1, Bhlhe41, Bmpr1a, Ccnd2, Cd81, Cdon, Chd7, Cmtm5, Cntnap2, Cth, Cxcl14, Dll1, Dmd, Dmrta2, Dock1, Dpf3, Ednrb, Egr1, Epas1, Ephb1, Fgfr2, Fgfrl1, Gja1, Hdac7, Hes1, Hey1, Hlf, Hlx, Hmg20b, Id2, Id3, Il18, Jam2, Lamb2, Maml1, Megf10, Mmp14, Msx1, Myo18b, Myorg, Nfatc1, Notch1, Nr3c1, Pdgfra, Pdgfrb, Pdlim5, Pkp2, Ppara, Ptgfrn, Qki, Rbfox1, Rora, S100b, S…
GO:0030178	negative regulation of Wnt signaling pathway	GO_BiologicalProcess-EBI-UniProt-GOA-ACAP-ARAP_25.05.2022_00h00	1.90534e-05	0.0305045	[4, 5, 6, 7, 8, 9]	None	15.4762	26	[Apoe, Cyld, Dab2, Draxin, Egr1, Foxo3, Frzb, Gli3, Limd1, Lrp1, Lrp4, Mdk, Nkd1, Notch1, Prkn, Rbms3, Ror2, Slc9a3r1, Sox2, Sox9, Tcf7l2, Tpbg, Ubac2, Wnt5a, Wwox, Wwtr1]
GO:0060412	ventricular septum morphogenesis	GO_BiologicalProcess-EBI-UniProt-GOA-ACAP-ARAP_25.05.2022_00h00	1.96816e-05	0.0314906	[4, 5, 6, 7, 8, 9, 10]	None	26.087	12	[Bmpr1a, Fgfr2, Fgfrl1, Hes1, Hey1, Id2, Nfatc1, Notch1, Robo2, Sox4, Tgfb2, Wnt5a]
GO:0010648	negative regulation of cell communication	GO_BiologicalProcess-EBI-UniProt-GOA-ACAP-ARAP_25.05.2022_00h00	1.99333e-05	0.0318733	[3, 4, 5]	None	9.17983	122	[Adam17, Adamts12, Adra2a, Agt, Apoe, Arc, Bax, Bmp7, Cabp1, Cadm4, Cavin3, Cgnl1, Clu, Cnksr3, Cntnap2, Col2a1, Cth, Ctnna1, Cyld, Cyp7b1, Cyrib, Dab2, Ddit4l, Deptor, Dll1, Dmd, Draxin, Dusp6, Egr1, Elf1, Epn2, Erbin, Eya1, Ezr, Fbln1, Fgfr3, Fgfrl1, Foxo3, Frzb, Fyn, Fzd9, Gli2, Gli3, Gnai2, Grid2, Hdac7, Hey1, Hgf, Hipk2, Htra1, Igf1r, Il17rd, Il6st, Inppl1, Ipo9, Itga1, Itga6, Itgav, Kank2, …
GO:1901700	response to oxygen-containing compound	GO_BiologicalProcess-EBI-UniProt-GOA-ACAP-ARAP_25.05.2022_00h00	2.00415e-05	0.0320263	[3]	None	8.8685	145	[A2m, Abat, Abca1, Abhd2, Adam17, Adcyap1r1, Adora2b, Adra2a, Agt, Ahcyl1, Akap7, Akt2, Alpl, Appl2, Aqp4, Ascl1, Atp1a2, Axl, Bmp7, Cacna2d1, Camk2a, Car2, Cbs, Clu, Col16a1, Col5a2, Cpt1a, Ctnna1, Ctsl, Dennd4c, Dio2, Dmd, Ednrb, Egfr, Egr1, Eif2ak2, Erbin, Ext1, Ezr, Fadd, Fancc, Fgfr2, Fmo1, Foxo3, Fyn, Gatm, Ggh, Ghr, Gja1, Gldc, Glul, Gnai2, Gpam, Gstt1, Hadha, Hdac8, Hes1, Hgf, Hpca, Hrh1,…
GO:0007156	homophilic cell adhesion via plasma membrane adhesion molecules	GO_BiologicalProcess-EBI-UniProt-GOA-ACAP-ARAP_25.05.2022_00h00	2.11947e-05	0.033848	[5]	None	15.3846	26	[Cadm1, Cadm4, Ccdc141, Cdh10, Cdh13, Cdh20, Cdh4, Cdh6, Cntn6, Fat1, Hmcn1, Igsf11, Kirrel3, Nexn, Palld, Pcdh10, Pcdh18, Pcdh9, Pcdhb20, Pcdhgb4, Pcdhgb5, Pcdhgc3, Ptprm, Ptprt, Robo2, Sdk1]
GO:0060174	limb bud formation	GO_BiologicalProcess-EBI-UniProt-GOA-ACAP-ARAP_25.05.2022_00h00	2.18722e-05	0.0349081	[3, 4, 5, 6, 7]	None	54.5455	6	[Col2a1, Fgfr2, Sema3c, Sox4, Sox9, Zfp219]
GO:0014706	striated muscle tissue development	GO_BiologicalProcess-EBI-UniProt-GOA-ACAP-ARAP_25.05.2022_00h00	2.31067e-05	0.0368552	[5]	None	13.2353	36	[Acadm, Adrb1, Agt, Angpt1, Bmp7, Bmpr1a, Ccnd2, Cdon, Chd7, Dll1, Erbb4, Eya1, Fadd, Fgf1, Fgf2, Fgfr2, Gja1, Hdac7, Hey1, Id2, Maml1, Meis1, Myo18b, Notch1, Nr3c1, Pdgfra, Pdgfrb, Pdlim5, Pkp2, Ppara, S1pr1, Sema3c, Sox6, Tgfb2, Wnt5a, Yap1]
GO:0046889	positive regulation of lipid biosynthetic process	GO_BiologicalProcess-EBI-UniProt-GOA-ACAP-ARAP_25.05.2022_00h00	2.35165e-05	0.0374852	[4, 5, 6, 7]	None	18.9474	18	[Adora2b, Agt, Apoe, Dab2, Dbi, Elovl5, Erbb4, Fgf1, Gpam, Igf1r, Mfsd2a, Mid1ip1, Ppara, Ppargc1a, Sec14l2, Slc27a1, Srebf1, Tcf7l2]
GO:0072091	regulation of stem cell proliferation	GO_BiologicalProcess-EBI-UniProt-GOA-ACAP-ARAP_25.05.2022_00h00	2.35165e-05	0.0374852	[4, 5]	None	18.9474	18	[Cdkn2c, Eif2ak2, Fbln1, Fermt2, Fgf2, Fgfr2, Gli2, Gli3, Ltbp3, Nfatc1, Notch1, Nr2e1, Prrx1, Ptch1, Sox9, Wnt5a, Yap1, Zfp36l1]
GO:0072657	protein localization to membrane	GO_BiologicalProcess-EBI-UniProt-GOA-ACAP-ARAP_25.05.2022_00h00	2.36685e-05	0.0377038	[4, 5]	None	10.7794	65	[Akt2, Anxa2, Apoe, Bax, Camk2a, Cd81, Cpe, Dab2, Dennd4c, Dlg2, Egfr, Emc8, Emp2, Erbb2, Etv5, Exoc4, Ezr, Fcho2, Fermt2, Frmpd1, Fyn, Fzd9, Gpc5, Gpc6, Grip1, Gsn, Hpca, Kcnip3, Kcnip4, Lrp1, Lrp4, Lrp5, Lypd1, Mal, Mmp14, Nfasc, Nlgn1, Npc1, Nptx1, Nrxn1, Pals1, Pard3, Pid1, Pip5k1a, Pkp2, Pls1, Ppp2r5a, Prkn, Ptch1, Ptn, Rab13, Rab31, Rhoq, Slc9a3r1, Snap23, Ssr3, Stom, Stx8, Tesc, Tpbg, Tspa…
GO:0007405	neuroblast proliferation	GO_BiologicalProcess-EBI-UniProt-GOA-ACAP-ARAP_25.05.2022_00h00	2.3714e-05	0.0377528	[4, 6, 7, 8]	None	20.5128	16	[Ascl1, Ctnna1, Disc1, Dmrta2, Fgf2, Fgfr2, Fzd9, Gli3, Lrrk2, Nde1, Notch1, Nr2e1, Pax6, Ptn, Smo, Sox2]
GO:0007492	endoderm development	GO_BiologicalProcess-EBI-UniProt-GOA-ACAP-ARAP_25.05.2022_00h00	2.3714e-05	0.0377528	[4]	None	20.5128	16	[Angpt1, Arc, Bmpr1a, Col5a1, Col5a2, Epb41l5, Ext1, Itga5, Itgav, Itgb5, Mmp14, Mmp2, Notch1, Pax9, Sox2, Zfp36l1]
GO:0035019	somatic stem cell population maintenance	GO_BiologicalProcess-EBI-UniProt-GOA-ACAP-ARAP_25.05.2022_00h00	2.3714e-05	0.0377528	[3, 4]	None	20.5128	16	[Bmp7, Bmpr1a, Fgfr3, Hes1, Lrp5, Nr2e1, Prdm16, Sall1, Smo, Sox2, Sox4, Sox9, Tcf7l1, Tcf7l2, Yap1, Zfp36l2]
GO:0060348	bone development	GO_BiologicalProcess-EBI-UniProt-GOA-ACAP-ARAP_25.05.2022_00h00	2.39932e-05	0.0381731	[4, 5, 6]	None	13.6929	33	[Adamts12, Alpl, Anxa2, Bmpr1b, Cadm1, Cbs, Chsy1, Col27a1, Col2a1, Csgalnact1, Evc, Ext1, Fgfr2, Fgfr3, Ghr, Gja1, Gli3, Inppl1, Lrp5, Ltbp3, Meis1, Mmp14, Msx1, Notch2, Pex7, Plxnb1, Ptgfrn, Serpinh1, Smad5, Sox9, Tesc, Tjp2, Xylt1]
GO:0060993	kidney morphogenesis	GO_BiologicalProcess-EBI-UniProt-GOA-ACAP-ARAP_25.05.2022_00h00	2.41149e-05	0.0383427	[4, 5, 6, 7, 8]	None	18.2692	19	[Agt, Bmp7, Erbb4, Eya1, Fgf1, Fgf2, Gli3, Hes1, Hes5, Hey1, Lrrk2, Pdgfrb, Ptch1, Sall1, Smo, Sox4, Sox8, Sox9, Wwtr1]
GO:0035924	cellular response to vascular endothelial growth factor stimulus	GO_BiologicalProcess-EBI-UniProt-GOA-ACAP-ARAP_25.05.2022_00h00	2.4414e-05	0.0387938	[6]	None	22.5806	14	[Adamts12, Cadm4, Cd63, Dll1, Gab1, Notch1, Pdgfra, Pdgfrb, Prkd1, Spry2, Tcf7l2, Tspan12, Vcam1, Vegfb]
GO:0014009	glial cell proliferation	GO_BiologicalProcess-EBI-UniProt-GOA-ACAP-ARAP_25.05.2022_00h00	2.45755e-05	0.0390259	[3, 6, 7, 8]	None	21.4286	15	[Clu, Cntnap2, Csf1, Dbi, Egfr, Etv5, Gfap, Hes1, Il33, Lyn, Notch1, Ntn1, Ptn, Slc7a5, Sox4]
GO:0045669	positive regulation of osteoblast differentiation	GO_BiologicalProcess-EBI-UniProt-GOA-ACAP-ARAP_25.05.2022_00h00	2.45755e-05	0.0390259	[4, 5, 6]	None	21.4286	15	[Bmp7, Bmpr1a, Bmpr1b, Fermt2, Fgf2, Gdpd2, Gli3, Hey1, Il6st, Lrp5, Prkd1, Smad5, Wwtr1, Yap1, Zhx3]
GO:0010718	positive regulation of epithelial to mesenchymal transition	GO_BiologicalProcess-EBI-UniProt-GOA-ACAP-ARAP_25.05.2022_00h00	2.49257e-05	0.0395571	[3, 4, 5, 6, 7, 8]	None	25.5319	12	[Bmp7, Dab2, Emp2, Fermt2, Loxl3, Mdk, Notch1, Rgcc, Tcf7l2, Tgfb2, Wwtr1, Zfp703]
GO:0010721	negative regulation of cell development	GO_BiologicalProcess-EBI-UniProt-GOA-ACAP-ARAP_25.05.2022_00h00	2.49803e-05	0.0396187	[4, 5, 6]	None	14.5	29	[Appl2, Bmp7, Bmpr1a, Ctnna1, Draxin, Ednrb, Fbln1, Fgfr3, Frzb, Hes1, Hes5, Id1, Id2, Lrp4, Mt3, Notch1, Nr2e1, Ntn1, Pax6, Ptn, Sema3c, Sema4b, Sema5b, Sema6d, Spg20, Tjp2, Tmem98, Ttpa, Wnt5a]
GO:0090287	regulation of cellular response to growth factor stimulus	GO_BiologicalProcess-EBI-UniProt-GOA-ACAP-ARAP_25.05.2022_00h00	2.53085e-05	0.0401139	[3, 4, 6]	None	12.9693	38	[Adam17, Adamts12, Agt, Angpt1, Cadm4, Cd63, Dab2, Dll1, Dmd, Epn2, Fgf1, Fgf2, Fgfrl1, Hes1, Hes5, Hipk2, Htra1, Il17rd, Lrp1, Ltbp1, Msx1, Mt3, Notch1, Notch2, Nrxn1, Pals1, Ppara, Prdm16, Spg20, Spred1, Spry2, Tcf7l2, Tspan12, Vegfb, Wnt5a, Zeb1, Zfp423, Zfp703]
GO:0090162	establishment of epithelial cell polarity	GO_BiologicalProcess-EBI-UniProt-GOA-ACAP-ARAP_25.05.2022_00h00	2.54112e-05	0.0402513	[4]	None	27.5	11	[Amot, Amotl1, Fat1, Gja1, Hes1, Hes5, Hey1, Pard3, Slc9a3r1, Ttc8, Wnt5a]
GO:0030001	metal ion transport	GO_BiologicalProcess-EBI-UniProt-GOA-ACAP-ARAP_25.05.2022_00h00	2.55075e-05	0.0403784	[6]	None	9.86547	88	[Adcyap1r1, Adrb1, Agt, Ahcyl1, Akap7, Akt2, Anxa2, Atp13a4, Atp1a2, Atp1b2, Bax, Cabp1, Cacna1c, Cacna2d1, Cacna2d3, Camk2a, Cd63, Chd7, Cnksr3, Dbi, Dmd, Ednrb, Fgf2, Fyn, Gja1, Gnai2, Grm3, Hes1, Hpca, Hrh1, Itgav, Itpr2, Kcnd3, Kcne1l, Kcng4, Kcnh5, Kcnip3, Kcnip4, Kcnj10, Kcnj16, Kcnma1, Kcnn2, Kcnq3, Kcnq5, Lyn, Magt1, Mcu, Mcur1, Mfsd2a, Mt3, Nalf1, Nfatc1, Nkain2, Nkain3, Nrxn1, Nrxn3, Pa…
GO:0120162	positive regulation of cold-induced thermogenesis	GO_BiologicalProcess-EBI-UniProt-GOA-ACAP-ARAP_25.05.2022_00h00	2.59611e-05	0.0410705	[3, 4, 5, 6, 7, 8]	None	19.5402	17	[Acadl, Adrb1, Alpl, Appl2, Decr1, Dio2, Epas1, Fabp5, Gadd45g, Gatm, Gja1, Igf1r, Il18, Ppargc1a, Prdm16, Prkab1, Scd1]
GO:0045765	regulation of angiogenesis	GO_BiologicalProcess-EBI-UniProt-GOA-ACAP-ARAP_25.05.2022_00h00	2.61958e-05	0.0414155	[4, 5, 6, 7, 8, 9, 10]	None	13.1387	36	[Adgrb3, Agt, Amot, Ddah1, Dll1, Emp2, Epn2, F3, Fgf1, Fgf2, Gab1, Glul, Hgf, Hipk2, Id1, Itga5, Itgb8, Mdk, Nfe2l2, Nr2e1, Prkd1, Ptn, Ptprm, Rapgef3, Rgcc, Rhoj, Sash1, Slc39a12, Spred1, Spry2, Stard13, Tcf7l2, Tgfb2, Tspan12, Vegfb, Wnt5a]
GO:0062012	regulation of small molecule metabolic process	GO_BiologicalProcess-EBI-UniProt-GOA-ACAP-ARAP_25.05.2022_00h00	2.81541e-05	0.0444835	[3, 4]	None	12.462	41	[Acadl, Acadm, Adcyap1r1, Adora2b, Agt, Ak4, Akt2, Apoe, Appl2, Clybl, Cpt1a, Dab2, Dbi, Egr1, Elovl5, Entpd1, Ephx2, Fabp5, Fgf1, Fmo1, Hpca, Igfbp4, Kat2b, Kcnma1, Lpcat3, Mfsd2a, Mid1ip1, Nr3c1, Pdk4, Pex2, Pibf1, Pid1, Ppara, Ppargc1a, Prkn, Rora, Sec14l2, Slc4a4, Sox9, Srebf1, Tcf7l2]
GO:0045668	negative regulation of osteoblast differentiation	GO_BiologicalProcess-EBI-UniProt-GOA-ACAP-ARAP_25.05.2022_00h00	2.82397e-05	0.0445905	[4, 5, 6]	None	23.6364	13	[Hdac7, Hdac8, Id1, Id2, Id3, Limd1, Lrp5, Nfatc1, Notch1, Ptch1, Rorb, Sox2, Sox9]
GO:0072089	stem cell proliferation	GO_BiologicalProcess-EBI-UniProt-GOA-ACAP-ARAP_25.05.2022_00h00	2.8846e-05	0.045519	[3]	None	16.5414	22	[Cdkn2c, Dab2, Eif2ak2, Etv6, Fbln1, Fermt2, Fgf2, Fgfr2, Gli2, Gli3, Ltbp3, Nes, Nfatc1, Notch1, Nr2e1, Prrx1, Ptch1, Scrg1, Sox9, Wnt5a, Yap1, Zfp36l1]
GO:0050810	regulation of steroid biosynthetic process	GO_BiologicalProcess-EBI-UniProt-GOA-ACAP-ARAP_25.05.2022_00h00	2.93642e-05	0.0463073	[5, 6, 7]	None	21.1268	15	[Adora2b, Apoe, Asah1, Dab2, Egr1, Fgf1, Hrh1, Igf1r, Igfbp7, Lpcat3, Nr3c1, Pex2, Ppargc1a, Sec14l2, Srebf1]
GO:0072329	monocarboxylic acid catabolic process	GO_BiologicalProcess-EBI-UniProt-GOA-ACAP-ARAP_25.05.2022_00h00	3.03104e-05	0.0477692	[6, 7]	None	16.9355	21	[Abhd2, Abhd3, Acadl, Acadm, Acads, Akt2, Cpt1a, Crot, Dbi, Dcxr, Decr1, Echdc1, Eci1, Eci2, Etfa, Hacl1, Hadha, Hsd17b4, Mfsd2a, Pex2, Pex7]
GO:0048871	multicellular organismal homeostasis	GO_BiologicalProcess-EBI-UniProt-GOA-ACAP-ARAP_25.05.2022_00h00	3.04128e-05	0.0479002	[2, 4]	None	11.245	56	[Abat, Acadl, Acot11, Adam17, Adrb1, Alpl, Ampd3, Angpt1, Appl2, Aqp4, Atp1b2, Bax, Car2, Col2a1, Csf1, Decr1, Dio2, Dll1, Ednrb, Egfr, Egr1, Epas1, Erbb4, Ext1, Fabp5, Fmo1, Gadd45g, Gatm, Gja1, Grhl1, Id1, Igf1r, Il18, Itgav, Ltbp3, Metrnl, Mfsd2a, Notch1, Nova1, Pdgfrb, Pdk4, Plcl1, Ppargc1a, Prdm16, Prdx6, Prkab1, Prom1, S1pr1, Scd1, Slc27a1, Smo, Sox9, Tjp2, Wwtr1, Yap1, Zfp423]
GO:0045893	positive regulation of transcription, DNA-templated	GO_BiologicalProcess-EBI-UniProt-GOA-ACAP-ARAP_25.05.2022_00h00	3.13068e-05	0.0492769	[6, 7, 8, 9, 10, 11]	None	8.79459	143	[Actl6a, Afap1l2, Agt, Akt2, Anxa2, Apoe, Arap1, Ascl1, Bmp7, Bmpr1a, Bmpr1b, Bnc1, Cd81, Cdh13, Cdk5rap2, Cdon, Chd7, Dab2, Dbp, Dll1, Dpf3, Egfr, Egr1, Egr4, Elf1, Elk3, Epas1, Erbb2, Erbb4, Etv4, Etv5, Etv6, Eya1, Fadd, Fgf1, Fgf2, Fgfr2, Foxo3, Gja1, Gli2, Gli3, Glmp, Grhl1, Hes1, Hes5, Hey1, Hipk2, Hlf, Id2, Igf1r, Il18, Il33, Itga6, Kat2b, Klf15, Lrp5, Mafb, Maml1, Maml2, Map2k5, Map3k1, Ma…
GO:0042552	myelination	GO_BiologicalProcess-EBI-UniProt-GOA-ACAP-ARAP_25.05.2022_00h00	3.14376e-05	0.0494513	[4, 7, 8]	None	15.6863	24	[Akt2, Clu, Cntnap2, Erbb2, Fgfr3, Fyn, Hes5, Hgf, Jam2, Kcnj10, Mal, Mpdz, Nfasc, Ntrk2, Olig2, Pals1, Pard3, Pou3f2, Ptn, Ptprz1, Qki, S100b, Tcf7l2, Tmem98]

## Sheet: Table 6
ID	Term	Ontology Source	Term PValue	Term PValue Corrected with Bonferroni step down	GOLevels	GOGroups	% Associated Genes	Nr. Genes	Associated Genes Found
GO:0043170	macromolecule metabolic process	GO_BiologicalProcess-EBI-UniProt-GOA-ACAP-ARAP_25.05.2022_00h00	2.50706e-09	3.32686e-06	[3]	None	3.23977	262	[Abcg1, Ache, Ackr1, Actr5, Adamts1, Adcy1, Adcyap1, Aebp1, Ahnak, Ahrr, Akap12, Alkal2, Amz1, Angpt2, Ankzf1, Anxa3, Apobec1, Ar, Arrdc1, Aurkb, Bag3, Bbc3, Bcar3, Bcl11b, Bdkrb2, Bex1, Bmp3, Bnip3, Brip1, Bves, C1qtnf4, Capn1, Card10, Cav1, Cavin1, Cavin2, Cdc7, Cdkl1, Cdkl5, Cdkn1a, Cebpd, Celf6, Cemip, Chml, Chrm5, Cited2, Clgn, Clic1, Cntn1, Col1a1, Cpsf4, Crb1, Crim1, Crym, Ctsc, Ctsh, Ctsz…
GO:0007186	G protein-coupled receptor signaling pathway	GO_BiologicalProcess-EBI-UniProt-GOA-ACAP-ARAP_25.05.2022_00h00	1.13087e-08	1.49954e-05	[3, 4, 5]	None	9.28339	57	[Ackr1, Ada, Adcy1, Adcyap1, Adgrg6, Akap12, Angpt2, Baiap3, Bcar3, Bdkrb2, Cav1, Cckbr, Chml, Chrm5, Cxcl10, Dgkk, Drd1, Ecel1, Ggta1, Gipr, Glra2, Gnb4, Gng13, Gpr139, Gpr176, Gpr26, Gpr6, Hcrtr2, Htr5a, Kctd16, Lpar2, Met, Mrap2, Mrgpre, Npy1r, Npy2r, Ntsr1, Penk, Pik3r5, Pnoc, Ptger3, Rgs10, Rgs11, Rgs16, Rgs4, Rxfp1, S1pr3, S1pr5, Slc24a4, Sphk1, Sstr1, Sstr4, Tacr3, Tenm1, Tgm2, Tshr, Vip]
GO:0007165	signal transduction	GO_BiologicalProcess-EBI-UniProt-GOA-ACAP-ARAP_25.05.2022_00h00	3.34807e-08	4.43619e-05	[2, 3, 4]	None	5.54477	257	[Ache, Ackr1, Acsl5, Ada, Adcy1, Adcyap1, Adgrg6, Ahrr, Akap12, Akip1, Alkal2, Angpt2, Ar, Arfgef3, Arhgap36, Arhgef6, Arrdc1, Aurkb, Bag3, Baiap3, Bbc3, Bcar3, Bcl11b, Bdkrb2, Bex1, Bmp3, Bnip3, C1qtnf4, Capn1, Card10, Cav1, Cbln1, Ccdc125, Cckbr, Cdc7, Cdkn1a, Chml, Chrdl1, Chrm5, Chrnb1, Cited2, Cnmd, Cntn1, Col1a1, Crim1, Ctsc, Ctsh, Cxcl10, Dapk2, Ddx58, Ddx60, Dennd3, Dgat2, Dgkk, Dipk2a, D…
GO:0010467	gene expression	GO_BiologicalProcess-EBI-UniProt-GOA-ACAP-ARAP_25.05.2022_00h00	9.18912e-08	0.000121664	[4]	None	2.98336	156	[Ackr1, Actr5, Adcy1, Adcyap1, Aebp1, Ahnak, Ahrr, Akap12, Angpt2, Anxa3, Apobec1, Ar, Aurkb, Bag3, Bcl11b, Bmp3, Brip1, Bves, C1qtnf4, Capn1, Cav1, Cavin1, Cavin2, Cdkn1a, Cebpd, Celf6, Cited2, Clic1, Cntn1, Col1a1, Cpsf4, Crb1, Crym, Ctsh, Ctsz, Dach2, Ddx58, Drd1, Dtx3l, Dus2, Dusp15, Dusp26, Ebf4, Ecel1, Emilin1, Epop, Ero1a, Etv1, Fancd2, Fn1, Foxp4, Gas6, Gbp3, Gbp4, Gbp5, Gbp7, Ggta1, Grb1…
GO:0007218	neuropeptide signaling pathway	GO_BiologicalProcess-EBI-UniProt-GOA-ACAP-ARAP_25.05.2022_00h00	1.47905e-07	0.000195679	[4, 5, 6]	None	20	16	[Adcyap1, Ecel1, Ggta1, Gipr, Glra2, Gpr139, Hcrtr2, Npy1r, Npy2r, Ntsr1, Penk, Pnoc, Sstr1, Sstr4, Tacr3, Tenm1]
GO:0009059	macromolecule biosynthetic process	GO_BiologicalProcess-EBI-UniProt-GOA-ACAP-ARAP_25.05.2022_00h00	1.33931e-06	0.00177057	[4]	None	2.91005	121	[Actr5, Adcy1, Adcyap1, Aebp1, Ahrr, Akap12, Angpt2, Anxa3, Apobec1, Ar, Aurkb, Bag3, Bcl11b, Bmp3, Brip1, Cav1, Cavin1, Cavin2, Cdkn1a, Cebpd, Cited2, Col1a1, Crym, Dach2, Ddx58, Dtx3l, Dusp15, Dusp26, Ebf4, Epop, Etv1, Fancd2, Foxp4, Gas6, Gbp3, Gbp4, Ggta1, Grb10, H4c3, Has2, Has3, Hdac5, Hdac9, Hs3st1, Ifi27, Igf1, Irf1, Jade1, Jade2, Jup, Lcorl, Lif, Litaf, Lmo2, Macroh2a2, Maff, Mef2c, Met,…
GO:0044260	cellular macromolecule metabolic process	GO_BiologicalProcess-EBI-UniProt-GOA-ACAP-ARAP_25.05.2022_00h00	1.85281e-06	0.00244756	[3, 4]	None	2.65457	79	[Ache, Actr5, Ankzf1, Anxa3, Apobec1, Arrdc1, Aurkb, Bcar3, Bcl11b, Brip1, Bves, Capn1, Cav1, Cdc7, Cdkn1a, Clgn, Dtx3l, Fancd2, Fbxl2, Gen1, Ggn, Ggta1, Grb10, Has2, Has3, Hdac9, Ier3, Ifi27, Igf1, Igfbp3, Jade1, Jade2, Khk, Lnx1, Mcm5, Mcm6, Met, Mpg, Mutyh, Ndst3, Necab3, Nfya, Nppc, Nsmce3, Parm1, Parp9, Pask, Pgap1, Pif1, Piwil2, Pkib, Pml, Prdm9, Rab3b, Rad18, Rnaseh1, Rnf213, Rpl18, Sphk1,…
GO:0044249	cellular biosynthetic process	GO_BiologicalProcess-EBI-UniProt-GOA-ACAP-ARAP_25.05.2022_00h00	3.90725e-06	0.00515758	[3]	None	3.10757	156	[Aasdh, Abca8a, Acsl4, Acsl5, Actr5, Ada, Adcy1, Adcyap1, Aebp1, Ahrr, Aldh9a1, Angpt2, Anxa3, Apobec1, Ar, Asl, Asns, Ass1, Aurkb, Bag3, Bcat2, Bcl11b, Bmp3, Brip1, Cav1, Cavin1, Cavin2, Cdkn1a, Cdo1, Cebpd, Cers4, Cited2, Cmpk2, Col1a1, Crym, Dach2, Ddx58, Dgat2, Dtx3l, Dusp15, Dusp26, Ebf4, Epop, Etnk2, Etv1, Fancd2, Foxp4, Gas6, Gbp3, Gbp4, Gch1, Ggta1, Grb10, Gss, Gucy1a1, Gucy1b1, H4c3, Has…
GO:0019885	antigen processing and presentation of endogenous peptide antigen via MHC class I	GO_BiologicalProcess-EBI-UniProt-GOA-ACAP-ARAP_25.05.2022_00h00	4.40746e-06	0.00581344	[5]	None	38.8889	7	[Erap1, H2-D1, H2-K1, H2-Q2, H2-Q4, Tap1, Tapbp]
GO:0007189	adenylate cyclase-activating G protein-coupled receptor signaling pathway	GO_BiologicalProcess-EBI-UniProt-GOA-ACAP-ARAP_25.05.2022_00h00	7.07483e-06	0.00932463	[5, 6, 7]	None	13.8462	18	[Adcy1, Adcyap1, Adgrg6, Cxcl10, Drd1, Gipr, Gpr26, Gpr6, Htr5a, Lpar2, Mrap2, Ptger3, Rxfp1, S1pr3, S1pr5, Sstr4, Tshr, Vip]
GO:0016070	RNA metabolic process	GO_BiologicalProcess-EBI-UniProt-GOA-ACAP-ARAP_25.05.2022_00h00	8.9711e-06	0.0118149	[5, 6]	None	2.96706	118	[Actr5, Adcy1, Adcyap1, Aebp1, Ahnak, Ahrr, Angpt2, Anxa3, Apobec1, Ar, Aurkb, Bag3, Bcl11b, Bmp3, Brip1, Bves, Cav1, Cavin1, Cavin2, Cebpd, Celf6, Cited2, Col1a1, Cpsf4, Crym, Dach2, Ddx58, Dtx3l, Dus2, Dusp15, Dusp26, Ebf4, Epop, Etv1, Fancd2, Foxp4, Gas6, Gbp3, Gbp4, Ggta1, H4c3, Has3, Hdac5, Hdac9, Ifi27, Igf1, Irf1, Jade1, Jade2, Jup, Khdrbs2, Lcorl, Lif, Litaf, Lmo2, Macroh2a2, Maff, Mef2c,…
GO:1901360	organic cyclic compound metabolic process	GO_BiologicalProcess-EBI-UniProt-GOA-ACAP-ARAP_25.05.2022_00h00	9.79586e-06	0.0128913	[3]	None	3.18591	170	[Abcg1, Acsl4, Acsl5, Actr5, Ada, Adcy1, Adcyap1, Aebp1, Ahnak, Ahrr, Angpt2, Anxa3, Apobec1, Ar, Aurkb, Bag3, Bcar3, Bcl11b, Bmp3, Brip1, Bves, Cav1, Cavin1, Cavin2, Cdc7, Cdkn1a, Cebpd, Celf6, Cited2, Cmpk2, Col1a1, Cpsf4, Crym, Cubn, Dach2, Ddx58, Dgat2, Drd1, Dtx3l, Dus2, Dusp15, Dusp26, Ebf4, Epop, Etv1, Fancd2, Far2, Foxp4, Gale, Galk1, Gas6, Gbp3, Gbp4, Gch1, Gda, Gen1, Ggn, Ggta1, Gpd1, G…
GO:0006952	defense response	GO_BiologicalProcess-EBI-UniProt-GOA-ACAP-ARAP_25.05.2022_00h00	1.09886e-05	0.01445	[3]	None	6.6512	86	[Ackr1, Ada, Adcy1, Adcyap1, Angpt2, Ankfn1, Anxa3, Apobec1, Ass1, Bdkrb2, Bnip3, Cckbr, Ctsc, Cxcl10, Cybc1, Ddx58, Ddx60, Drd1, Dtx3l, Dusp10, Emilin1, Emilin2, Fancd2, Fgl2, Flnb, Fn1, Gbp2, Gbp3, Gbp4, Gbp5, Gbp7, Gbp9, Gch1, Ggta1, H2-D1, H2-K1, H2-Q2, Hdac5, Hdac9, Ier3, Ifi27, Ifi35, Ifih1, Ifitm3, Igf1, Il34, Irak4, Irf1, Map4k2, Mef2c, Mif, Msrb1, Mx2, Nampt, Nmi, Npy2r, Oasl2, Parp14, P…
GO:0050795	regulation of behavior	GO_BiologicalProcess-EBI-UniProt-GOA-ACAP-ARAP_25.05.2022_00h00	1.29422e-05	0.0170061	[3, 4]	None	16.092	14	[Ada, Baiap3, Cckbr, Drd1, Hcrtr2, Hdac5, Mef2c, Npy2r, Penk, Ptgds, Ptger3, Reln, Slc24a4, Tacr3]
GO:0046483	heterocycle metabolic process	GO_BiologicalProcess-EBI-UniProt-GOA-ACAP-ARAP_25.05.2022_00h00	1.71763e-05	0.0225525	[3]	None	3.18584	162	[Acsl4, Acsl5, Actr5, Ada, Adcy1, Adcyap1, Aebp1, Ahnak, Ahrr, Angpt2, Anxa3, Apobec1, Ar, Aurkb, Bag3, Bcar3, Bcl11b, Bmp3, Brip1, Bves, Cav1, Cavin1, Cavin2, Cdc7, Cdkn1a, Cebpd, Celf6, Cited2, Cmpk2, Col1a1, Cpsf4, Crym, Cubn, Dach2, Ddx58, Dgat2, Dtx3l, Dus2, Dusp15, Dusp26, Ebf4, Epop, Etv1, Fancd2, Far2, Foxp4, Gale, Galk1, Gas6, Gbp3, Gbp4, Gch1, Gda, Gen1, Ggn, Ggta1, Gpd1, Gucy1a1, Gucy1…
GO:0044406	adhesion of symbiont to host	GO_BiologicalProcess-EBI-UniProt-GOA-ACAP-ARAP_25.05.2022_00h00	1.82279e-05	0.0239149	[4]	None	40	6	[Gas6, Gbp2, Gbp3, Gbp4, Gbp7, Gbp9]
GO:0050794	regulation of cellular process	GO_BiologicalProcess-EBI-UniProt-GOA-ACAP-ARAP_25.05.2022_00h00	1.85565e-05	0.0243276	[2, 3]	None	4.71935	433	[Abcg1, Ache, Ackr1, Acsl4, Acsl5, Actr5, Ada, Adamts1, Adcy1, Adcyap1, Adgrg6, Aebp1, Ahnak, Ahrr, Akap12, Akip1, Alkal2, Amigo2, Angpt2, Ankfn1, Anxa3, Apobec1, Ar, Arfgef3, Arhgap36, Arhgef6, Arrdc1, Asl, Asns, Ass1, Atp10a, Atp4a, Aurkb, BC024139, Bag3, Baiap3, Bbc3, Bcar3, Bcl11b, Bdkrb2, Bex1, Bmp3, Bnip3, Brip1, Bves, C1qtnf4, Capn1, Card10, Carmil3, Cav1, Cavin1, Cavin2, Cbln1, Ccdc125, C…
GO:0010033	response to organic substance	GO_BiologicalProcess-EBI-UniProt-GOA-ACAP-ARAP_25.05.2022_00h00	1.98227e-05	0.0259678	[3]	None	5.64854	162	[Abcg1, Ache, Ackr1, Ada, Adcy1, Adcyap1, Akap12, Angpt2, Ankzf1, Anxa3, Apobec1, Ar, Arsa, Asns, Ass1, Bag3, Baiap3, Bcar3, Bcat2, Bex1, Brip1, C1qtnf4, Cald1, Capn1, Car9, Cav1, Cdo1, Chrdl1, Chrm5, Cited2, Clgn, Cmpk2, Cnmd, Col1a1, Col6a2, Crim1, Ctsc, Ctsh, Cxcl10, Ddx58, Dgat2, Dok5, Drd1, Dusp10, Efnb2, Emilin1, Ero1a, Fat4, Fbn2, Flnb, Fn1, Gabrb2, Galk1, Gas6, Gbp2, Gbp3, Gbp4, Gbp5, Gbp…
GO:0004930	G protein-coupled receptor activity	GO_BiologicalProcess-EBI-UniProt-GOA-ACAP-ARAP_25.05.2022_00h00	2.32119e-05	0.0303844	[4, 5, 6]	None	9.699	29	[Ackr1, Adgrg6, Bdkrb2, Cckbr, Chml, Chrm5, Drd1, Ggta1, Gipr, Gpr139, Gpr176, Gpr26, Gpr6, Hcrtr2, Htr5a, Lpar2, Mrgpre, Npy1r, Npy2r, Ntsr1, Ptger3, Rxfp1, S1pr3, S1pr5, Sphk1, Sstr1, Sstr4, Tacr3, Tshr]
GO:1901576	organic substance biosynthetic process	GO_BiologicalProcess-EBI-UniProt-GOA-ACAP-ARAP_25.05.2022_00h00	2.52026e-05	0.032965	[3]	None	3.20299	163	[Aasdh, Abca8a, Abcg1, Acsl4, Acsl5, Actr5, Ada, Adcy1, Adcyap1, Aebp1, Ahrr, Akap12, Aldh9a1, Angpt2, Anxa3, Apobec1, Ar, Asl, Asns, Ass1, Aurkb, Bag3, Bcat2, Bcl11b, Bmp3, Brip1, Cav1, Cavin1, Cavin2, Cdkn1a, Cdo1, Cebpd, Cers4, Chst15, Cited2, Cmpk2, Col1a1, Cryl1, Crym, Dach2, Ddx58, Dgat2, Dtx3l, Dusp15, Dusp26, Ebf4, Epop, Etnk2, Etv1, Fancd2, Far2, Foxp4, Galk1, Gas6, Gbp3, Gbp4, Gch1, Ggt…
GO:0007188	adenylate cyclase-modulating G protein-coupled receptor signaling pathway	GO_BiologicalProcess-EBI-UniProt-GOA-ACAP-ARAP_25.05.2022_00h00	2.83492e-05	0.0370525	[4, 5, 6]	None	11.0553	22	[Adcy1, Adcyap1, Adgrg6, Akap12, Chrm5, Cxcl10, Drd1, Gipr, Gpr176, Gpr26, Gpr6, Htr5a, Lpar2, Mrap2, Npy2r, Ptger3, Rxfp1, S1pr3, S1pr5, Sstr4, Tshr, Vip]
GO:0090304	nucleic acid metabolic process	GO_BiologicalProcess-EBI-UniProt-GOA-ACAP-ARAP_25.05.2022_00h00	2.84893e-05	0.037207	[4, 5]	None	3.12082	140	[Actr5, Adcy1, Adcyap1, Aebp1, Ahnak, Ahrr, Angpt2, Anxa3, Apobec1, Ar, Aurkb, Bag3, Bcar3, Bcl11b, Bmp3, Brip1, Bves, Cav1, Cavin1, Cavin2, Cdc7, Cdkn1a, Cebpd, Celf6, Cited2, Col1a1, Cpsf4, Crym, Dach2, Ddx58, Dtx3l, Dus2, Dusp15, Dusp26, Ebf4, Epop, Etv1, Fancd2, Foxp4, Gas6, Gbp3, Gbp4, Gen1, Ggn, Ggta1, H4c3, Has3, Hdac5, Hdac9, Ier3, Ifi27, Igf1, Igfbp3, Irf1, Jade1, Jade2, Jup, Khdrbs2, Lc…

## Sheet: Table 7
Peak information					Differential binding analysis results						Peak annotation (ChipSeeker)
seqnames	start	end	width	strand	Conc	Conc_NeuID	Conc_NC	Fold	p.value	FDR	annotation	geneChr	geneStart	geneEnd	geneLength	geneStrand	geneId	transcriptId	transcriptBiotype	distanceToTSS	ENTREZID	SYMBOL	GENENAME
chr14	69170662	69172464	1803	*	5.67592	4.15714	6.30121	-2.10478	8.0976e-11	1.72398e-06	Promoter (<=1kb)	14	69171802	69175518	3717	1	ENSMUSG00000044186	ENSMUST00000062437	protein_coding	0	18092	Nkx2-6	NK2 homeobox 6
chr9	122798674	122799564	891	*	3.80702	0	4.68148	-5.8858	1.46485e-10	1.72398e-06	Exon (ENSMUST00000178679/ENSMUSG00000094985, exon 19 of 20)	9	122805539	122836334	30796	1	ENSMUSG00000046603	ENSMUST00000052740	protein_coding	-5975	382117	Tcaim	T cell activation inhibitor, mitochondrial
chr4	21682891	21684432	1542	*	4.87042	2.1681	5.64044	-3.25331	4.22767e-10	2.58642e-06	Promoter (1-2kb)	8	21679747	21685781	6035	2	ENSMUSG00000040478	ENSMUST00000149516	processed_transcript	1349	230025	Prdm13	PR domain containing 13
chr6	23241536	23242396	861	*	3.68426	0	4.55873	-5.76734	4.39531e-10	2.58642e-06	Distal Intergenic	6	23245047	23248264	3218	2	ENSMUSG00000029697	ENSMUST00000031709	protein_coding	5868	73191	Fezf1	Fez family zinc finger 1
chr2	36203971	36204812	842	*	3.37686	4.51436	0	5.81784	9.29095e-10	4.37381e-06	Promoter (1-2kb)	13	36202822	36212903	10082	1	ENSMUSG00000085141	ENSMUST00000138755	processed_transcript	1149	NA	NA	NA
chr12	82947658	82948268	611	*	3.56048	4.69799	0	5.88184	1.59551e-09	6.25917e-06	Intron (ENSMUST00000101234/ENSMUSG00000021219, intron 1 of 14)	20	82932520	82939155	6636	2	ENSMUSG00000100890	ENSMUST00000187123	antisense	-8503	74283	1700085C21Rik	RIKEN cDNA 1700085C21 gene
chr13	72273545	72274413	869	*	3.4111	4.5486	0	5.76857	2.99225e-09	1.00617e-05	Distal Intergenic	7	72454762	72455340	579	2	ENSMUSG00000094989	ENSMUST00000075549	processed_pseudogene	180927	100042832	Rpl9-ps4	ribosomal protein L9, pseudogene 4
chr11	101379670	101380432	763	*	3.58648	0	4.46095	-5.5588	8.02273e-09	2.31351e-05	Distal Intergenic	5	101367561	101377903	10343	1	ENSMUSG00000078650	ENSMUST00000019469	protein_coding	12109	14377	G6pc1	glucose-6-phosphatase catalytic subunit 1
chr2	77869740	77870179	440	*	3.39252	0	4.26699	-5.45122	9.05173e-09	2.31351e-05	Distal Intergenic	13	77879753	77881467	1715	2	ENSMUSG00000087353	ENSMUST00000154480	processed_transcript	11288	NA	NA	NA
chr17	30900360	30900989	630	*	3.56153	0	4.436	-5.53679	9.82885e-09	2.31351e-05	Promoter (<=1kb)	11	30901867	30936510	34644	1	ENSMUSG00000024027	ENSMUST00000114574	protein_coding	-878	14652	Glp1r	glucagon-like peptide 1 receptor
chr10	22847774	22848541	768	*	3.4457	0	4.32017	-5.4623	1.22652e-08	2.62453e-05	Distal Intergenic	15	22817279	22820128	2850	2	ENSMUSG00000045680	ENSMUST00000049930	protein_coding	-27646	21412	Tcf21	transcription factor 21
chr15	88250428	88250967	540	*	3.4762	0	4.35067	-5.46544	1.52394e-08	2.98868e-05	Distal Intergenic	17	88600302	88601669	1368	1	ENSMUSG00000054117	ENSMUST00000066949	protein_coding	-349335	70073	Zdhhc25	zinc finger, DHHC domain containing 25
chr19	45140990	45144994	4005	*	6.53749	5.76439	6.96584	-1.17639	1.65064e-08	2.98868e-05	Distal Intergenic	21	45150680	45156943	6264	1	ENSMUSG00000025215	ENSMUST00000026236	protein_coding	-5686	21908	Tlx1	T cell leukemia, homeobox 1
chr9	110750943	110751383	441	*	3.07337	4.21088	0	5.48644	1.79632e-08	3.02013e-05	Distal Intergenic	9	110722088	110743686	21599	2	ENSMUSG00000032492	ENSMUST00000166716	protein_coding	-7257	19228	Pth1r	parathyroid hormone 1 receptor
chr1	75456666	75457292	627	*	3.09749	4.235	0	5.48242	2.31376e-08	3.63075e-05	Intron (ENSMUST00000037708/ENSMUSG00000033007, intron 1 of 9)	19	75450699	75474343	23645	1	ENSMUSG00000033007	ENSMUST00000037708	protein_coding	5967	241118	Asic4	acid-sensing ion channel family member 4
chr7	71266343	71266781	439	*	3.13527	4.27277	0	5.49435	2.57911e-08	3.7942e-05	Distal Intergenic	4	71217049	71224409	7361	1	ENSMUSG00000100664	ENSMUST00000186618	lincRNA	49294	77880	6030442E23Rik	RIKEN cDNA 6030442E23 gene
chr5	113332813	113333407	595	*	3.27496	0	4.14943	-5.32528	2.74034e-08	3.79424e-05	Distal Intergenic	12	113243220	113310786	67567	2	ENSMUSG00000042216	ENSMUST00000048112	protein_coding	-22027	52850	Sgsm1	small G protein signaling modulator 1
chr5	143369694	143370169	476	*	3.18071	4.30475	0	5.23658	4.02473e-08	5.26301e-05	Promoter (<=1kb)	12	143370092	143392152	22061	1	ENSMUSG00000010825	ENSMUST00000120825	protein_coding	0	170935	Grid2ip	glutamate receptor, ionotropic, delta 2 (Grid2) interacting protein 1
chr7	141691498	141692061	564	*	2.96758	4.10509	0	5.36958	5.17095e-08	6.08196e-05	Promoter (1-2kb)	4	141690340	141698782	8443	1	ENSMUSG00000025515	ENSMUST00000185406	protein_coding	1158	17831	Muc2	mucin 2
chr10	81468782	81469376	595	*	3.17358	4.31108	0	5.46575	5.36522e-08	6.08196e-05	Promoter (1-2kb)	15	81467015	81470807	3793	2	ENSMUSG00000034818	ENSMUST00000145375	retained_intron	1431	319586	Celf5	CUGBP, Elav-like family member 5
chr2	151846361	151847142	782	*	3.57549	0	4.44084	-5.12835	5.42617e-08	6.08196e-05	Promoter (3-4kb)	13	151842927	151874668	31742	1	ENSMUSG00000032852	ENSMUST00000042217	protein_coding	3434	228770	Rspo4	R-spondin 4
chr2	147524316	147524694	379	*	3.26269	0	4.13716	-5.26373	6.41949e-08	6.86827e-05	Distal Intergenic	13	147642848	147643177	330	2	ENSMUSG00000080844	ENSMUST00000117774	processed_pseudogene	118483	NA	NA	NA
chr16	30285448	30285970	523	*	2.92641	4.06391	0	5.31437	8.11777e-08	8.18137e-05	Promoter (2-3kb)	3	30269302	30283256	13955	2	ENSMUSG00000052316	ENSMUST00000064606	protein_coding	-2192	74488	Lrrc15	leucine rich repeat containing 15
chr11	115329910	115330887	978	*	3.56024	0	4.43471	-5.39539	8.34195e-08	8.18137e-05	Promoter (3-4kb)	5	115334731	115346927	12197	1	ENSMUSG00000018862	ENSMUST00000106543	protein_coding	-3844	69602	Otop3	otopetrin 3
chr9	58057962	58058457	496	*	2.98241	4.11992	0	5.3298	1.01774e-07	9.54761e-05	Exon (ENSMUST00000042205/ENSMUSG00000037716, exon 11 of 19)	9	58063788	58142031	78244	1	ENSMUSG00000032327	ENSMUST00000145886	retained_intron	-5331	20897	Stra6	stimulated by retinoic acid gene 6
chr5	118892611	118893376	766	*	3.31993	0	4.1944	-5.2619	1.05463e-07	9.54761e-05	Distal Intergenic	12	119108234	119114543	6310	1	ENSMUSG00000100573	ENSMUST00000190550	lincRNA	-214858	73477	1700081H04Rik	RIKEN cDNA 1700081H04 gene
chr16	95584249	95585039	791	*	3.68142	0	4.54257	-5.12957	1.30658e-07	0.000106701	Promoter (1-2kb)	3	95360210	95586593	226384	2	ENSMUSG00000040732	ENSMUST00000077773	protein_coding	1554	13876	Erg	ETS transcription factor
chr17	27427471	27427976	506	*	3.37034	4.48407	0	5.00256	1.32977e-07	0.000106701	Intron (ENSMUST00000118161/ENSMUSG00000063239, intron 10 of 10)	11	27451629	27473067	21439	2	ENSMUSG00000063239	ENSMUST00000147865	processed_transcript	45091	268934	Grm4	glutamate receptor, metabotropic 4
chr6	144533867	144534352	486	*	3.01949	4.14188	0	5.07276	1.35507e-07	0.000106701	Intron (ENSMUST00000141102/ENSMUSG00000041540, intron 3 of 13)	6	144481225	144501416	20192	1	ENSMUSG00000087157	ENSMUST00000156443	antisense	52642	NA	NA	NA
chr14	98804147	98804633	487	*	3.38965	0	4.25173	-4.97314	1.35994e-07	0.000106701	Distal Intergenic	14	98714813	98715752	940	1	ENSMUSG00000098059	ENSMUST00000182552	processed_pseudogene	89334	NA	NA	NA
chr13	69484017	69484749	733	*	3.35267	0	4.22714	-5.25295	1.4706e-07	0.000111661	Distal Intergenic	7	69533746	69615468	81723	1	ENSMUSG00000021595	ENSMUST00000143716	protein_coding	-48997	28114	Nsun2	NOL1/NOP2/Sun domain family member 2
chr1	119281191	119281631	441	*	3.19686	0	4.07132	-5.16907	1.60037e-07	0.000117717	Distal Intergenic	19	119241962	119242753	792	2	ENSMUSG00000100767	ENSMUST00000186012	processed_pseudogene	-38438	100041778	Gm3508	predicted gene 3508
chrX	158432179	158432757	579	*	3.45638	4.57157	0	5.02477	1.89152e-07	0.000133846	Distal Intergenic	2	158373082	158373232	151	1	ENSMUSG00000088896	ENSMUST00000158271	snoRNA	59097	115486103	Gm22522	predicted gene, 22522
chr16	95184793	95185337	545	*	3.0546	0	3.92907	-5.08554	1.93337e-07	0.000133846	Distal Intergenic	3	95257558	95300211	42654	1	ENSMUSG00000062609	ENSMUST00000113862	protein_coding	-72221	16516	Kcnj15	potassium inwardly-rectifying channel, subfamily J, member 15
chr11	80175331	80175849	519	*	2.96362	4.10113	0	5.26557	2.0204e-07	0.000135875	Promoter (1-2kb)	5	80158861	80177629	18769	2	ENSMUSG00000086507	ENSMUST00000140556	antisense	1780	105242792	Adap2os	ArfGAP with dual PH domains 2, opposite strand
chr2	106694610	106695333	724	*	3.23872	4.37622	0	5.37283	2.43998e-07	0.000156411	Promoter (<=1kb)	13	106695220	106744772	49553	1	ENSMUSG00000016386	ENSMUST00000144155	protein_coding	0	77015	Mpped2	metallophosphoesterase domain containing 2
chr4	89267427	89267936	510	*	3.08834	0	3.96281	-5.08532	2.45866e-07	0.000156411	Promoter (4-5kb)	8	89235699	89272587	36889	2	ENSMUSG00000087659	ENSMUST00000129527	lincRNA	4651	NA	NA	NA
chr2	132849851	132850213	363	*	2.93761	4.07511	0	5.22729	2.73757e-07	0.000169571	Promoter (2-3kb)	13	132847738	132865887	18150	1	ENSMUSG00000027357	ENSMUST00000154160	protein_coding	2113	66586	Crls1	cardiolipin synthase 1
chr11	65166674	65167053	380	*	2.85077	3.98828	0	5.18243	2.98181e-07	0.000179964	Promoter (3-4kb)	5	65169844	65170433	590	2	ENSMUSG00000082857	ENSMUST00000121898	processed_pseudogene	3380	100041790	Gm12293	peroxiredoxin 6 pseudogene
chr2	28614386	28615036	651	*	3.06884	0	3.94331	-5.04992	3.47808e-07	0.000204668	Promoter (<=1kb)	13	28614784	28615405	622	2	ENSMUSG00000026815	ENSMUST00000155686	processed_transcript	369	14582	Gfi1b	growth factor independent 1B
chr9	45342309	45342705	397	*	2.72911	3.86661	0	5.10806	3.68541e-07	0.000209732	Intron (ENSMUST00000034597/ENSMUSG00000037129, intron 9 of 12)	9	45318266	45322079	3814	2	ENSMUSG00000085831	ENSMUST00000131342	antisense	-20230	72229	Lncbate3	brown adipose tissue enriched long noncoding RNA 3
chr12	72993438	72993819	382	*	3.07799	0	3.95246	-5.04779	3.74234e-07	0.000209732	Distal Intergenic	20	72950895	72951710	816	1	ENSMUSG00000102197	ENSMUST00000195404	TEC	42543	NA	NA	NA
chr18	81834338	81834999	662	*	3.67629	0	4.52889	-4.74121	3.84233e-07	0.000210327	Distal Intergenic	18	81981069	81981196	128	1	ENSMUSG00000077599	ENSMUST00000104411	snoRNA	-146070	115486053	Gm26012	predicted gene, 26012
chr2	93072851	93073293	443	*	3.0329	0	3.90737	-5.01694	4.30967e-07	0.000221994	Distal Intergenic	13	93085942	93098244	12303	2	ENSMUSG00000087559	ENSMUST00000150159	lincRNA	24951	NA	NA	NA
chr6	36390418	36390715	298	*	3.01044	4.14794	0	5.22113	4.33085e-07	0.000221994	Promoter (<=1kb)	6	36387381	36390191	2811	2	ENSMUSG00000073154	ENSMUST00000160156	processed_transcript	-227	319472	9330158H04Rik	RIKEN cDNA 9330158H04 gene
chr9	90970564	90970989	426	*	2.98831	0	3.86278	-4.99309	4.36934e-07	0.000221994	Distal Intergenic	9	90938980	90939195	216	1	ENSMUSG00000099406	ENSMUST00000187536	lincRNA	31584	NA	NA	NA
chr3	108221468	108222059	592	*	3.03746	0	3.91193	-5.01638	4.43271e-07	0.000221994	Promoter (4-5kb)	1	108212266	108226599	14334	2	ENSMUSG00000027887	ENSMUST00000029486	protein_coding	4540	17306	Sypl2	synaptophysin like 2
chr5	76400181	76400805	625	*	3.11686	4.25436	0	5.25623	5.04911e-07	0.000247596	Distal Intergenic	12	76333495	76363788	30294	2	ENSMUSG00000029236	ENSMUST00000031146	protein_coding	-36393	56183	Nmu	neuromedin U
chr11	72063277	72063730	454	*	3.09423	0	3.9687	-5.0225	5.77327e-07	0.000277329	Promoter (1-2kb)	5	72057645	72061561	3917	2	ENSMUSG00000040543	ENSMUST00000132781	retained_intron	-1716	327958	Pitpnm3	PITPNM family member 3
chr11	84959423	84959780	358	*	3.04239	0	3.91686	-4.99379	6.16959e-07	0.000284693	Promoter (1-2kb)	5	84958104	84964228	6125	1	ENSMUSG00000000805	ENSMUST00000127827	nonsense_mediated_decay	1319	12351	Car4	carbonic anhydrase 4
chr4	125939277	125939888	612	*	3.18044	4.31794	0	5.26176	6.26469e-07	0.000284693	Distal Intergenic	8	125918575	125922417	3843	2	ENSMUSG00000085562	ENSMUST00000144539	lincRNA	-16860	72395	2610028E06Rik	RIKEN cDNA 2610028E06 gene
chr2	152373647	152374205	559	*	3.01808	0	3.89255	-4.97845	6.28943e-07	0.000284693	Promoter (<=1kb)	13	152374748	152375149	402	1	ENSMUSG00000068062	ENSMUST00000089083	processed_transcript	-543	791417	Gm14164	predicted gene 14164
chr17	64609916	64610624	709	*	3.18792	0	4.06239	-5.0581	6.42665e-07	0.000285416	Intron (ENSMUST00000086723/ENSMUSG00000024085, intron 1 of 21)	11	64600736	64755110	154375	1	ENSMUSG00000024085	ENSMUST00000086723	protein_coding	9180	17158	Man2a1	mannosidase 2, alpha 1
chr9	57703983	57704553	571	*	3.01479	0	3.88926	-4.97444	6.64409e-07	0.000288865	Promoter (3-4kb)	9	57708540	57752499	43960	1	ENSMUSG00000038957	ENSMUST00000043990	protein_coding	-3987	353190	Edc3	enhancer of mRNA decapping 3
chr16	11440014	11440768	755	*	3.35292	0	4.22739	-5.12885	6.74975e-07	0.000288865	Promoter (4-5kb)	3	11445185	11631727	186543	1	ENSMUSG00000071669	ENSMUST00000151478	retained_intron	-4417	74478	Snx29	sorting nexin 29
chr18	76478702	76479066	365	*	3.34123	0	4.20497	-4.83726	7.31843e-07	0.000305044	Distal Intergenic	18	76262492	76302642	40151	1	ENSMUSG00000024563	ENSMUST00000113930	protein_coding	216210	17126	Smad2	SMAD family member 2
chr6	83090536	83090978	443	*	2.81739	3.95489	0	5.08928	7.38701e-07	0.000305044	Promoter (<=1kb)	6	83090311	83090387	77	2	ENSMUSG00000095323	ENSMUST00000175223	miRNA	-149	NA	NA	NA
chr2	118195336	118196083	748	*	3.32487	0	4.19934	-5.10191	7.9149e-07	0.000318496	Distal Intergenic	13	118248689	118248782	94	2	ENSMUSG00000093368	ENSMUST00000175627	miRNA	52699	NA	NA	NA
chr10	44456082	44456905	824	*	3.79132	0	4.63416	-4.27754	8.06299e-07	0.000318496	Promoter (1-2kb)	15	44438293	44458687	20395	2	ENSMUSG00000038151	ENSMUST00000105490	protein_coding	1782	12142	Prdm1	PR domain containing 1, with ZNF domain
chr2	177524026	177524552	527	*	2.98987	0	3.86434	-4.94538	8.11869e-07	0.000318496	Distal Intergenic	13	177508570	177509763	1194	1	ENSMUSG00000094786	ENSMUST00000108940	protein_coding	15456	NA	NA	NA
chr16	91334105	91334683	579	*	2.81726	3.93736	0	4.84175	8.5448e-07	0.000325319	Distal Intergenic	3	91320452	91328995	8544	2	ENSMUSG00000085865	ENSMUST00000136853	lincRNA	-5110	NA	NA	NA
chr4	59626231	59626771	541	*	3.01308	4.15058	0	5.16416	8.56903e-07	0.000325319	Promoter (<=1kb)	8	59626243	59721401	95159	1	ENSMUSG00000045071	ENSMUST00000052420	protein_coding	0	230259	E130308A19Rik	RIKEN cDNA E130308A19 gene
chr7	121159988	121160454	467	*	2.80408	3.94158	0	5.0657	8.85834e-07	0.000330964	Exon (ENSMUST00000047025/ENSMUSG00000034990, exon 28 of 29)	4	121118390	121163091	44702	1	ENSMUSG00000034990	ENSMUST00000163275	processed_transcript	41598	246190	Otoa	otoancorin
chr6	52299896	52300371	476	*	3.0508	0	3.92527	-4.96571	9.07822e-07	0.00033388	Distal Intergenic	6	52313498	52318378	4881	1	ENSMUSG00000005503	ENSMUST00000031787	protein_coding	-13127	14028	Evx1	even-skipped homeobox 1
chr16	97760959	97761507	549	*	3.28772	4.41217	0	5.05481	9.58707e-07	0.00034717	Promoter (1-2kb)	3	97741933	97763491	21559	2	ENSMUSG00000005251	ENSMUST00000113743	protein_coding	1984	72388	Ripk4	receptor-interacting serine-threonine kinase 4
chr18	66006698	66007560	863	*	3.67756	0.0136007	4.49934	-4.06222	9.82265e-07	0.000350312	Promoter (4-5kb)	18	65980754	66002637	21884	2	ENSMUSG00000041891	ENSMUST00000048260	protein_coding	-4061	70361	Lman1	lectin, mannose-binding, 1
chr2	32330338	32330982	645	*	2.94919	4.07003	0	4.89175	1.0076e-06	0.00035049	Intron (ENSMUST00000078352/ENSMUSG00000026825, intron 10 of 22)	13	32308497	32320581	12085	2	ENSMUSG00000026825	ENSMUST00000129156	nonsense_mediated_decay	-9757	13429	Dnm1	dynamin 1
chr2	131561117	131562945	1829	*	5.56595	6.32361	4.32937	1.94413	1.01255e-06	0.00035049	Promoter (<=1kb)	13	131545850	131562283	16434	2	ENSMUSG00000027335	ENSMUST00000103184	protein_coding	0	11550	Adra1d	adrenergic receptor, alpha 1d
chr2	179026699	179027195	497	*	2.99266	4.114	0	4.91046	1.03721e-06	0.000353825	Distal Intergenic	13	179020119	179021133	1015	2	ENSMUSG00000082215	ENSMUST00000118225	processed_pseudogene	-5566	665264	Gm14314	transcriptional adaptor 3 pseudogene
chr8	48455434	48455857	424	*	2.99083	0	3.8653	-4.92094	1.11036e-06	0.000370102	Intron (ENSMUST00000033965/ENSMUSG00000031561, intron 2 of 28)	16	48227682	48367363	139682	2	ENSMUSG00000031561	ENSMUST00000129821	protein_coding	-88071	23965	Tenm3	teneurin transmembrane protein 3
chr2	153025449	153025850	402	*	2.68872	3.82622	0	4.99392	1.13093e-06	0.000370102	Distal Intergenic	13	153031852	153055775	23924	1	ENSMUSG00000042631	ENSMUST00000037235	protein_coding	-6002	228787	Xkr7	X-linked Kx blood group related 7
chr19	37700432	37700800	369	*	3.0949	0	3.96937	-4.9663	1.1321e-06	0.000370102	Promoter (2-3kb)	21	37697808	37701528	3721	1	ENSMUSG00000024987	ENSMUST00000025946	protein_coding	2624	13082	Cyp26a1	cytochrome P450, family 26, subfamily a, polypeptide 1
chr9	68475132	68475955	824	*	3.36769	4.44651	0	4.16222	1.22478e-06	0.000394916	Distal Intergenic	9	68461339	68461445	107	2	ENSMUSG00000096639	ENSMUST00000083229	snRNA	-13687	NA	NA	NA
chrX	168124515	168124991	477	*	2.64994	3.78744	0	4.96676	1.25287e-06	0.000396195	Promoter (1-2kb)	2	167471309	168123330	652022	2	ENSMUSG00000049176	ENSMUST00000112149	protein_coding	-1185	333605	Frmpd4	FERM and PDZ domain containing 4
chr15	7808981	7809714	734	*	3.56188	0	4.4179	-4.61752	1.26241e-06	0.000396195	Promoter (1-2kb)	17	7811011	7837575	26565	1	ENSMUSG00000022144	ENSMUST00000022744	protein_coding	-1297	14573	Gdnf	glial cell line derived neurotrophic factor
chr15	101403467	101404052	586	*	3.21235	0	4.08682	-4.99036	1.55242e-06	0.0004808	Distal Intergenic	17	101411043	101411983	941	1	ENSMUSG00000023039	ENSMUST00000141190	processed_transcript	-6991	110310	Krt7	keratin 7
chr8	108816109	108816499	391	*	3.02669	0	3.90116	-4.90316	1.60948e-06	0.000491279	Intron (ENSMUST00000043896/ENSMUSG00000038872, intron 3 of 9)	16	108867562	108869267	1706	1	ENSMUSG00000102989	ENSMUST00000195769	TEC	-51063	NA	NA	NA
chr7	121019076	121019649	574	*	2.92798	4.06548	0	5.0633	1.628e-06	0.000491279	Promoter (3-4kb)	4	121015139	121015633	495	2	ENSMUSG00000058050	ENSMUST00000077747	processed_pseudogene	-3443	NA	NA	NA
chr1	171437189	171438013	825	*	4.02304	5.03672	1.29362	3.42656	1.68722e-06	0.000502707	Promoter (<=1kb)	19	171437535	171464603	27069	1	ENSMUSG00000038235	ENSMUST00000043839	protein_coding	0	16456	F11r	F11 receptor
chr17	73097115	73097725	611	*	2.82968	3.94922	0	4.78119	1.86308e-06	0.000548164	Distal Intergenic	11	73107985	73161991	54007	1	ENSMUSG00000054469	ENSMUST00000130574	protein_coding	-10260	225010	Lclat1	lysocardiolipin acyltransferase 1
chr1	41629124	41629690	567	*	3.05158	0	3.92605	-4.89678	1.91571e-06	0.000556692	Distal Intergenic	19	41526931	41529543	2613	2	ENSMUSG00000100185	ENSMUST00000191087	lincRNA	-99581	NA	NA	NA
chr5	75080291	75081713	1423	*	5.27205	4.24604	5.78211	-1.47617	1.96863e-06	0.000565094	Promoter (4-5kb)	12	75075601	75077893	2293	1	ENSMUSG00000035946	ENSMUST00000040477	protein_coding	4690	14843	Gsx2	GS homeobox 2
chr5	138923788	138924268	481	*	3.26475	4.36457	0	4.51326	2.02648e-06	0.000574691	Distal Intergenic	12	138977145	138994281	17137	2	ENSMUSG00000025856	ENSMUST00000144934	processed_transcript	70013	18590	Pdgfa	platelet derived growth factor, alpha
chr2	31468358	31469032	675	*	3.04837	0	3.92284	-4.88955	2.08979e-06	0.00058559	Promoter (1-2kb)	13	31470207	31520672	50466	1	ENSMUSG00000076441	ENSMUST00000102840	protein_coding	-1175	11898	Ass1	argininosuccinate synthetase 1
chr3	101795611	101796135	525	*	3.01332	0	3.88779	-4.86988	2.13453e-06	0.000591089	Distal Intergenic	1	101813076	101836223	23148	2	ENSMUSG00000044313	ENSMUST00000061831	protein_coding	40088	242125	Mab21l3	mab-21-like 3
chr9	122618862	122619436	575	*	2.83823	3.95773	0	4.77184	2.21898e-06	0.00060733	Intron (ENSMUST00000181682/ENSMUSG00000097736, intron 2 of 3)	9	122572502	122679596	107095	1	ENSMUSG00000097736	ENSMUST00000181719	lincRNA	46360	319626	9530059O14Rik	RIKEN cDNA 9530059O14 gene
chr1	186145320	186145883	564	*	3.04087	0	3.89721	-4.59109	2.32912e-06	0.000626448	Distal Intergenic	19	186123201	186123306	106	1	ENSMUSG00000089363	ENSMUST00000158738	rRNA	22119	NA	NA	NA
chr5	22352317	22352793	477	*	3.6948	4.75248	0.35364	3.86503	2.36503e-06	0.000626448	Distal Intergenic	12	22359164	22359277	114	2	ENSMUSG00000088578	ENSMUST00000157953	snoRNA	6484	115486325	Gm25459	predicted gene, 25459
chr4	44694923	44695647	725	*	3.52139	0	4.3698	-4.53091	2.36868e-06	0.000626448	Intron (ENSMUST00000014174/ENSMUSG00000014030, intron 2 of 9)	8	44702800	44705110	2311	1	ENSMUSG00000103995	ENSMUST00000192889	TEC	-7153	70602	5730488B01Rik	RIKEN cDNA 5730488B01 gene
chr2	92073374	92073623	250	*	2.85289	3.9904	0	4.98592	2.4751e-06	0.000641097	Intron (ENSMUST00000150482/ENSMUSG00000087197, intron 1 of 1)	13	92054989	92059369	4381	2	ENSMUSG00000087018	ENSMUST00000123840	lincRNA	-14005	NA	NA	NA
chr4	151514025	151514532	508	*	2.92869	0	3.80316	-4.81936	2.50039e-06	0.000641097	Intron (ENSMUST00000049790/ENSMUSG00000014592, intron 4 of 23)	8	151376470	151379582	3113	1	ENSMUSG00000085593	ENSMUST00000129097	antisense	137555	NA	NA	NA
chr2	26206099	26207409	1311	*	4.76475	5.65159	2.99078	2.52667	2.50577e-06	0.000641097	Promoter (<=1kb)	13	26200216	26206575	6360	2	ENSMUSG00000026934	ENSMUST00000028302	protein_coding	0	16871	Lhx3	LIM homeobox protein 3
chr11	67083628	67084109	482	*	2.94948	4.05347	0	4.57146	2.57956e-06	0.00064595	Exon (ENSMUST00000007301/ENSMUSG00000020908, exon 6 of 40)	5	67078300	67102291	23992	1	ENSMUSG00000020908	ENSMUST00000165221	protein_coding	5328	17883	Myh3	myosin, heavy polypeptide 3, skeletal muscle, embryonic
chr2	24471174	24471830	657	*	3.84373	0.384815	4.65729	-3.88218	2.57963e-06	0.00064595	Promoter (3-4kb)	13	24421520	24475097	53578	2	ENSMUSG00000026976	ENSMUST00000149294	protein_coding	3267	18510	Pax8	paired box 8
chr19	43588103	43589252	1150	*	4.37664	1.89007	5.12908	-2.95785	2.62308e-06	0.000649916	Distal Intergenic	21	43609077	43610625	1549	2	ENSMUSG00000092250	ENSMUST00000172872	lincRNA	21373	NA	NA	NA
chr3	66738492	66738942	451	*	3.01121	0	3.88567	-4.84801	2.71949e-06	0.000666784	Distal Intergenic	1	66882350	66883138	789	1	ENSMUSG00000103700	ENSMUST00000195167	processed_pseudogene	-143408	625115	Gm6555	aminoacyl tRNA synthetase complex-interacting multifunctional protein 1 pseudogene
chr12	69492384	69492768	385	*	2.61346	3.75096	0	4.86807	2.90697e-06	0.000705405	Distal Intergenic	20	69561229	69561337	109	2	ENSMUSG00000095776	ENSMUST00000177928	miRNA	68569	NA	NA	NA
chr1	92509696	92510337	642	*	3.03495	0	3.89615	-4.57161	2.96256e-06	0.000705716	Distal Intergenic	19	92511048	92518419	7372	2	ENSMUSG00000042849	ENSMUST00000189174	protein_coding	8082	259041	Or6b3	olfactory receptor family 6 subfamily B member 3
chr9	86008376	86008957	582	*	2.88842	4.02592	0	4.98046	2.96822e-06	0.000705716	Distal Intergenic	9	85820302	85844323	24022	2	ENSMUSG00000056031	ENSMUST00000185960	antisense	-164053	NA	NA	NA
chr4	84048789	84049182	394	*	2.84888	0	3.72335	-4.76114	3.0867e-06	0.000726548	Promoter (3-4kb)	8	84042039	84044879	2841	2	ENSMUSG00000085217	ENSMUST00000125884	lincRNA	-3910	78238	6030471H07Rik	RIKEN cDNA 6030471H07 gene
chr18	66470436	66471391	956	*	3.56273	0	4.40583	-4.26972	3.15171e-06	0.000734504	Distal Intergenic	18	66458604	66465550	6947	1	ENSMUSG00000024521	ENSMUST00000025399	protein_coding	11832	58801	Pmaip1	phorbol-12-myristate-13-acetate-induced protein 1
chr8	56294398	56294731	334	*	2.72828	3.84726	0	4.68436	3.23502e-06	0.000746528	Promoter (<=1kb)	16	56294552	56321046	26495	1	ENSMUSG00000031613	ENSMUST00000034026	protein_coding	0	15446	Hpgd	hydroxyprostaglandin dehydrogenase 15 (NAD)
chr6	51941878	51942409	532	*	2.91909	0	3.79356	-4.78558	3.38127e-06	0.000772702	Intron (ENSMUST00000078214/ENSMUSG00000059182, intron 4 of 12)	6	51859166	52012549	153384	2	ENSMUSG00000059182	ENSMUST00000078214	protein_coding	70140	54353	Skap2	src family associated phosphoprotein 2
chr7	58572875	58573454	580	*	3.22218	0	4.08068	-4.64037	3.80094e-06	0.000858049	Distal Intergenic	4	58658202	58829426	171225	1	ENSMUSG00000025324	ENSMUST00000168747	protein_coding	-84748	11982	Atp10a	ATPase, class V, type 10A
chr17	27376040	27376684	645	*	3.2993	4.39916	0	4.46585	3.82765e-06	0.000858049	Distal Intergenic	11	27342460	27344825	2366	1	ENSMUSG00000073430	ENSMUST00000151398	lincRNA	33580	100038429	Gm10505	predicted gene 10505
chr14	76294370	76294784	415	*	2.83277	0	3.70724	-4.72768	3.99173e-06	0.000879463	Distal Intergenic	14	76236688	76237353	666	2	ENSMUSG00000095427	ENSMUST00000095471	protein_coding	-57017	100043752	Rps2-ps6	ribosomal protein S2, pseudogene 6
chrX	99534826	99535295	470	*	2.86361	0	3.73808	-4.74354	3.9979e-06	0.000879463	Distal Intergenic	2	99465734	99471273	5540	2	ENSMUSG00000034403	ENSMUST00000113792	protein_coding	-63553	18744	Pja1	praja ring finger ubiquitin ligase 1
chr17	35278939	35279638	700	*	3.49824	0	4.33387	-4.00702	4.05479e-06	0.00088372	Promoter (<=1kb)	11	35278559	35279414	856	2	ENSMUSG00000092444	ENSMUST00000173950	processed_transcript	0	100417644	Gm18733	vacuolar protein sorting 52 pseudogene
chr2	118689847	118690327	481	*	2.83319	3.9707	0	4.91472	4.31146e-06	0.000931037	Exon (ENSMUST00000099557/ENSMUSG00000074923, exon 5 of 11)	13	118677263	118697236	19974	1	ENSMUSG00000074923	ENSMUST00000132577	retained_intron	12584	214230	Pak6	p21 (RAC1) activated kinase 6
chr9	118480743	118481262	520	*	2.82681	0	3.70128	-4.71558	4.44792e-06	0.000951773	Promoter (1-2kb)	9	118478861	118482757	3897	1	ENSMUSG00000032446	ENSMUST00000150633	protein_coding	1882	13813	Eomes	eomesodermin
chr17	31068057	31068588	532	*	2.86947	4.00698	0	4.91929	4.59e-06	0.000971635	Intron (ENSMUST00000024829/ENSMUSG00000024030, intron 2 of 14)	11	31059604	31059731	128	1	ENSMUSG00000089622	ENSMUST00000158997	rRNA	8453	NA	NA	NA
chr11	84755213	84756347	1135	*	3.80887	0.969943	4.58864	-3.22943	4.64678e-06	0.000971635	Distal Intergenic	5	84763855	84777829	13975	2	ENSMUSG00000087407	ENSMUST00000155046	lincRNA	21482	NA	NA	NA
chr6	52250874	52251375	502	*	3.47245	4.49249	0.67006	3.43543	4.66457e-06	0.000971635	Promoter (1-2kb)	6	52249299	52249475	177	1	ENSMUSG00000099248	ENSMUST00000183562	misc_RNA	1575	NA	NA	NA
chr17	74233436	74233937	502	*	2.94079	0	3.81526	-4.75809	4.78431e-06	0.000987835	Intron (ENSMUST00000078459/ENSMUSG00000058704, intron 5 of 8)	11	74200706	74294883	94178	2	ENSMUSG00000058704	ENSMUST00000078459	protein_coding	60946	76890	Memo1	mediator of cell motility 1
chr8	63886171	63886620	450	*	2.78427	0	3.65874	-4.68279	5.01314e-06	0.00102608	Distal Intergenic	16	63878196	63878326	131	1	ENSMUSG00000077153	ENSMUST00000103965	snoRNA	7975	115485654	Gm24580	predicted gene, 24580
chr19	21895410	21895819	410	*	2.78764	0	3.66211	-4.68373	5.12795e-06	0.00104053	Distal Intergenic	21	21938079	21938384	306	1	ENSMUSG00000045104	ENSMUST00000060477	processed_pseudogene	-42260	NA	NA	NA
chr2	16906696	16907303	608	*	2.96017	4.09768	0	4.93684	5.1771e-06	0.00104153	Distal Intergenic	13	16959909	16960018	110	2	ENSMUSG00000076950	ENSMUST00000103762	miRNA	52715	NA	NA	NA
chr1	38209714	38210221	508	*	2.58496	3.72247	0	4.78941	5.27083e-06	0.00104453	Exon (ENSMUST00000039827/ENSMUSG00000037138, exon 13 of 23)	19	38181262	38197443	16182	2	ENSMUSG00000037138	ENSMUST00000136641	processed_transcript	-12271	16764	Aff3	AF4/FMR2 family, member 3
chr19	40971907	40972335	429	*	2.85897	0	3.73344	-4.70918	5.2808e-06	0.00104453	Intron (ENSMUST00000054769/ENSMUSG00000061132, intron 2 of 16)	21	40928927	40994148	65222	2	ENSMUSG00000061132	ENSMUST00000117695	protein_coding	21813	17060	Blnk	B cell linker
chr8	72217426	72217858	433	*	2.71798	3.85548	0	4.84171	5.38663e-06	0.00105659	Promoter (1-2kb)	16	72219730	72223764	4035	1	ENSMUSG00000003039	ENSMUST00000003123	protein_coding	-1872	67922	Fam32a	family with sequence similarity 32, member A
chr2	166407937	166408343	407	*	2.70234	0	3.57681	-4.63618	5.53472e-06	0.00107666	Distal Intergenic	13	166381114	166398187	17074	2	ENSMUSG00000087617	ENSMUST00000132465	lincRNA	-9750	NA	NA	NA
chr18	46894146	46894570	425	*	2.81358	3.93292	0	4.66691	5.64909e-06	0.0010899	Exon (ENSMUST00000025358/ENSMUSG00000024481, exon 17 of 20)	18	46900801	46900907	107	1	ENSMUSG00000094292	ENSMUST00000178659	snRNA	-6231	NA	NA	NA
chr13	49952905	49953404	500	*	2.58667	3.72417	0	4.78005	5.75349e-06	0.00109391	Distal Intergenic	7	49945096	49945335	240	2	ENSMUSG00000094886	ENSMUST00000178715	protein_coding	-7570	NA	NA	NA
chr10	81573549	81574123	575	*	3.65224	0.282876	4.46181	-3.55421	5.76283e-06	0.00109391	Promoter (<=1kb)	15	81574561	81590466	15906	1	ENSMUSG00000034771	ENSMUST00000140433	retained_intron	-438	21886	Tle2	transducin-like enhancer of split 2
chr17	12662202	12662610	409	*	2.55107	3.68858	0	4.76396	5.94513e-06	0.00111949	Exon (ENSMUST00000024596/ENSMUSG00000023829, exon 6 of 11)	11	12648874	12675838	26965	2	ENSMUSG00000023829	ENSMUST00000024596	protein_coding	13228	20517	Slc22a1	solute carrier family 22 (organic cation transporter), member 1
chr10	38045240	38045649	410	*	2.68304	3.82054	0	4.81369	5.99767e-06	0.00112042	Distal Intergenic	15	37931680	37931780	101	1	ENSMUSG00000096080	ENSMUST00000175235	miRNA	113560	NA	NA	NA
chr11	44785091	44786261	1171	*	4.48297	2.43016	5.19004	-2.58381	6.12808e-06	0.00113577	Intron (ENSMUST00000081265/ENSMUSG00000057098, intron 6 of 15)	5	44659522	44662676	3155	2	ENSMUSG00000085784	ENSMUST00000130493	antisense	-122415	NA	NA	NA
chr5	140922115	140922614	500	*	2.74026	0	3.61473	-4.63401	6.5356e-06	0.00119099	Intron (ENSMUST00000085786/ENSMUSG00000036526, intron 2 of 24)	12	140872999	141000596	127598	2	ENSMUSG00000036526	ENSMUST00000085786	protein_coding	77982	108723	Card11	caspase recruitment domain family, member 11
chr19	5654784	5655359	576	*	3.33432	0	4.17003	-4.07277	6.53667e-06	0.00119099	Exon (ENSMUST00000071857/ENSMUSG00000056917, exon 9 of 18)	21	5651185	5663707	12523	2	ENSMUSG00000056917	ENSMUST00000071857	protein_coding	8348	20469	Sipa1	signal-induced proliferation associated gene 1
chr3	40407503	40407876	374	*	2.77913	0	3.6536	-4.65316	6.57784e-06	0.00119099	Distal Intergenic	1	40508430	40509770	1341	2	ENSMUSG00000037884	ENSMUST00000179966	lincRNA	101894	100040882	1700017G19Rik	RIKEN cDNA 1700017G19 gene
chr11	96742465	96742856	392	*	2.79379	0	3.66826	-4.65563	6.64912e-06	0.00119359	Promoter (4-5kb)	5	96746032	96747410	1379	2	ENSMUSG00000097289	ENSMUST00000180492	lincRNA	4554	NA	NA	NA
chr16	29939727	29940206	480	*	2.745	3.88251	0	4.82428	6.6936e-06	0.00119359	Intron (ENSMUST00000181968/ENSMUSG00000097313, intron 1 of 3)	3	29907519	29946517	38999	2	ENSMUSG00000097313	ENSMUST00000181968	lincRNA	6311	NA	NA	NA
chr10	45052235	45052783	549	*	2.70898	0	3.58345	-4.61466	7.07194e-06	0.00125157	Distal Intergenic	15	45067206	45158997	91792	1	ENSMUSG00000019849	ENSMUST00000099858	protein_coding	-14423	19072	Prep	prolyl endopeptidase
chr8	60008812	60009245	434	*	2.89832	0	3.77279	-4.68113	7.81305e-06	0.00137242	Distal Intergenic	16	60079590	60079693	104	1	ENSMUSG00000065727	ENSMUST00000083793	snRNA	-70345	115487020	Gm26164	predicted gene, 26164
chr9	107388749	107389925	1177	*	4.56423	2.42496	5.28159	-2.65136	8.18561e-06	0.00142721	Distal Intergenic	9	107399612	107529343	129732	1	ENSMUSG00000010066	ENSMUST00000010210	protein_coding	-9687	56808	Cacna2d2	calcium channel, voltage-dependent, alpha 2/delta subunit 2
chr15	92678493	92679079	587	*	2.85944	0	3.73391	-4.65609	8.56567e-06	0.0014735	Intron (ENSMUST00000035399/ENSMUSG00000036218, intron 2 of 7)	17	92597109	92771819	174711	1	ENSMUSG00000036218	ENSMUST00000035399	protein_coding	81384	239618	Pdzrn4	PDZ domain containing RING finger 4
chr11	114184880	114185355	476	*	2.70568	0	3.58015	-4.5913	8.5763e-06	0.0014735	Promoter (1-2kb)	5	114185973	114186674	702	2	ENSMUSG00000086135	ENSMUST00000126577	antisense	1319	102633312	1700001J04Rik	RIKEN cDNA 1700001J04 gene
chr5	107220865	107221557	693	*	3.22065	4.31638	0	4.34219	8.8112e-06	0.00150288	Intron (ENSMUST00000031224/ENSMUSG00000029287, intron 2 of 16)	12	107241623	107242367	745	1	ENSMUSG00000084218	ENSMUST00000118220	processed_pseudogene	-20066	115490199	Gm8145	40S ribosomal protein S6 pseudogene
chr11	106349167	106349656	490	*	2.7907	0	3.66517	-4.61992	8.99458e-06	0.00152313	Promoter (<=1kb)	5	106318592	106349389	30798	2	ENSMUSG00000001027	ENSMUST00000021056	protein_coding	0	110880	Scn4a	sodium channel, voltage-gated, type IV, alpha
chr14	63267378	63271779	4402	*	6.79917	6.04073	7.22218	-1.07148	9.23512e-06	0.00155269	Promoter (<=1kb)	14	63241102	63271692	30591	2	ENSMUSG00000021944	ENSMUST00000132122	protein_coding	0	14463	Gata4	GATA binding protein 4
chrX	49235748	49236155	408	*	2.65522	0	3.52969	-4.55042	9.99046e-06	0.00166538	Intron (ENSMUST00000033437/ENSMUSG00000031109, intron 2 of 15)	2	49009707	49288212	278506	2	ENSMUSG00000031109	ENSMUST00000114914	protein_coding	52057	209224	Enox2	ecto-NOX disulfide-thiol exchanger 2
chr15	63553572	63553882	311	*	2.61397	3.75148	0	4.71981	1.00493e-05	0.00166538	Distal Intergenic	17	63505715	63517474	11760	1	ENSMUSG00000103836	ENSMUST00000192766	TEC	47857	NA	NA	NA
chr17	47021881	47022259	379	*	2.88514	0	3.75961	-4.6454	1.01177e-05	0.00166538	Promoter (4-5kb)	11	47016696	47016956	261	2	ENSMUSG00000091775	ENSMUST00000165525	protein_coding	-4925	NA	NA	NA
chr5	114593243	114593882	640	*	3.40451	0	4.22531	-3.80969	1.03569e-05	0.00168905	Intron (ENSMUST00000043650/ENSMUSG00000041930, intron 1 of 2)	12	114568017	114594678	26662	1	ENSMUSG00000041930	ENSMUST00000130983	processed_transcript	25226	433940	Fam222a	family with sequence similarity 222, member A
chr13	72291816	72292391	576	*	3.38626	0	4.22932	-4.1099	1.0405e-05	0.00168905	Distal Intergenic	7	72454762	72455340	579	2	ENSMUSG00000094989	ENSMUST00000075549	processed_pseudogene	162949	100042832	Rpl9-ps4	ribosomal protein L9, pseudogene 4
chr18	80534469	80534786	318	*	2.47585	3.61336	0	4.65374	1.09887e-05	0.00177159	Distal Intergenic	18	80407959	80469695	61737	2	ENSMUSG00000033323	ENSMUST00000036229	protein_coding	-64774	67655	Ctdp1	CTD phosphatase subunit 1
chr8	12213489	12213965	477	*	3.18544	4.28012	0	4.30327	1.11857e-05	0.00179108	Distal Intergenic	16	12278819	12280657	1839	1	ENSMUSG00000074473	ENSMUST00000098935	protein_coding	-64854	NA	NA	NA
chr5	118173436	118173796	361	*	2.71612	0	3.59059	-4.55713	1.14958e-05	0.0018283	Promoter (3-4kb)	12	118169748	118189478	19731	1	ENSMUSG00000046607	ENSMUST00000054836	protein_coding	3688	12123	Hrk	harakiri, BCL2 interacting protein (contains only BH3 domain)
chr17	88650476	88650904	429	*	2.76433	0	3.6388	-4.57736	1.17651e-05	0.00185857	Intron (ENSMUST00000150023/ENSMUSG00000033855, intron 4 of 4)	11	88668660	88715152	46493	1	ENSMUSG00000024154	ENSMUST00000024970	protein_coding	-17756	71828	Gtf2a1l	general transcription factor IIA, 1-like
chr6	77668019	77668546	528	*	2.77058	0	3.64505	-4.57619	1.2017e-05	0.00188362	Intron (ENSMUST00000075340/ENSMUSG00000063063, intron 3 of 17)	6	76881640	77979550	1097911	2	ENSMUSG00000063063	ENSMUST00000159626	protein_coding	311004	12386	Ctnna2	catenin alpha 2
chr14	55371768	55372021	254	*	2.67777	0	3.55224	-4.53624	1.20837e-05	0.00188362	Distal Intergenic	14	55420269	55420724	456	2	ENSMUSG00000060680	ENSMUST00000074642	processed_pseudogene	48703	667952	Gm8894	myosin light polypeptide 6 alkali smooth muscle and non-muscle protein, pseudogene
chr19	25665220	25667989	2770	*	5.58425	4.09343	6.2042	-1.98636	1.22693e-05	0.00189997	Promoter (4-5kb)	21	25671172	25672222	1051	2	ENSMUSG00000101089	ENSMUST00000188711	lincRNA	4233	100503074	2610016A17Rik	RIKEN cDNA 2610016A17 gene
chr4	152946716	152947142	427	*	2.72254	0	3.59701	-4.55048	1.2411e-05	0.00190315	Distal Intergenic	8	153013490	153013584	95	2	ENSMUSG00000080360	ENSMUST00000116710	miRNA	66442	NA	NA	NA
chr1	175537929	175538366	438	*	2.66187	3.79937	0	4.70537	1.24516e-05	0.00190315	Distal Intergenic	19	175574309	175578425	4117	1	ENSMUSG00000103079	ENSMUST00000195831	lincRNA	-35943	102640178	Gm36307	predicted gene, 36307
chr11	103775093	103775446	354	*	2.87077	0	3.74524	-4.60549	1.30688e-05	0.00197823	Promoter (<=1kb)	5	103774150	103817957	43808	1	ENSMUSG00000000125	ENSMUST00000000127	protein_coding	943	22415	Wnt3	wingless-type MMTV integration site family, member 3
chr5	112575908	112576368	461	*	2.82559	0	3.6847	-4.32805	1.31518e-05	0.00197823	Promoter (<=1kb)	12	112419151	112577198	158048	2	ENSMUSG00000058153	ENSMUST00000079491	protein_coding	830	56747	Sez6l	seizure related 6 homolog like
chr17	67576637	67577277	641	*	2.93093	0	3.78835	-4.37635	1.31949e-05	0.00197823	Distal Intergenic	11	67551607	67551883	277	1	ENSMUSG00000087829	ENSMUST00000157204	misc_RNA	25030	NA	NA	NA
chr2	119234619	119235186	568	*	2.92655	0	3.80102	-4.62107	1.35591e-05	0.00201996	Promoter (2-3kb)	13	119237362	119249514	12153	1	ENSMUSG00000027315	ENSMUST00000028783	protein_coding	-2176	20732	Spint1	serine protease inhibitor, Kunitz type 1
chrX	162066280	162066789	510	*	2.70687	0	3.58134	-4.52839	1.40445e-05	0.0020774	Promoter (2-3kb)	2	162069457	162069563	107	1	ENSMUSG00000065828	ENSMUST00000083894	snRNA	-2668	NA	NA	NA
chr7	121298128	121299005	878	*	3.58839	0.161583	4.40056	-3.58767	1.41212e-05	0.0020774	Distal Intergenic	4	121392296	121501768	109473	1	ENSMUSG00000046321	ENSMUST00000084628	protein_coding	-93291	195646	Hs3st2	heparan sulfate (glucosamine) 3-O-sulfotransferase 2
chr11	15853209	15853506	298	*	2.67679	3.8143	0	4.68977	1.42948e-05	0.00208988	Distal Intergenic	5	16037793	16038428	636	1	ENSMUSG00000104323	ENSMUST00000193500	TEC	-184287	NA	NA	NA
chr2	171941650	171941980	331	*	2.748	0	3.62247	-4.53334	1.52198e-05	0.00221138	Distal Intergenic	13	171958188	171962131	3944	2	ENSMUSG00000086823	ENSMUST00000151904	lincRNA	20151	75655	1700028P15Rik	RIKEN cDNA 1700028P15 gene
chr4	3933533	3933887	355	*	2.82371	0	3.67708	-4.30548	1.57036e-05	0.00226768	Promoter (4-5kb)	8	3900996	3938382	37387	2	ENSMUSG00000003282	ENSMUST00000003369	protein_coding	4495	56711	Plag1	pleiomorphic adenoma gene 1
chr2	163552631	163553075	445	*	2.75677	0	3.63124	-4.53312	1.58632e-05	0.00226881	Promoter (2-3kb)	13	163550083	163559109	9027	1	ENSMUSG00000017950	ENSMUST00000137449	protein_coding	2548	15378	Hnf4a	hepatic nuclear factor 4, alpha
chr1	57702869	57703273	405	*	2.49396	3.63147	0	4.60769	1.59042e-05	0.00226881	Distal Intergenic	19	57774162	57885768	111607	1	ENSMUSG00000038305	ENSMUST00000172287	protein_coding	-70889	67198	Spats2l	spermatogenesis associated, serine-rich 2-like
chr2	179505823	179506139	317	*	2.72862	0	3.60309	-4.51479	1.68241e-05	0.00238558	Intron (ENSMUST00000000314/ENSMUSG00000000305, intron 2 of 15)	13	179444233	179780319	336087	1	ENSMUSG00000000305	ENSMUST00000124708	processed_transcript	61590	12561	Cdh4	cadherin 4
chr19	23932886	23933313	428	*	2.64536	3.78287	0	4.6528	1.71508e-05	0.00241733	Intron (ENSMUST00000025830/ENSMUSG00000024897, intron 6 of 12)	21	23972751	24031019	58269	2	ENSMUSG00000071604	ENSMUST00000096164	protein_coding	97706	381217	Entrep1	endosomal transmembrane epsin interactor 1
chr17	73352006	73352350	345	*	2.72117	0	3.59564	-4.50341	1.75303e-05	0.00244443	Intron (ENSMUST00000095208/ENSMUSG00000043705, intron 5 of 22)	11	73306464	73399296	92833	2	ENSMUSG00000043705	ENSMUST00000095208	protein_coding	46946	381122	Capn13	calpain 13
chr5	120216758	120217093	336	*	2.6081	3.72464	0	4.44352	1.75507e-05	0.00244443	Distal Intergenic	12	120287726	120287847	122	1	ENSMUSG00000080412	ENSMUST00000116762	miRNA	-70633	NA	NA	NA
chr19	42863700	42864074	375	*	2.63753	0	3.512	-4.46948	1.7897e-05	0.002478	Intron (ENSMUST00000099428/ENSMUSG00000074852, intron 9 of 11)	21	42755105	42779978	24874	2	ENSMUSG00000025188	ENSMUST00000162004	protein_coding	-83722	192236	Hps1	HPS1, biogenesis of lysosomal organelles complex 3 subunit 1
chr19	59185668	59187148	1481	*	4.22041	1.75597	4.97089	-2.92209	1.82395e-05	0.00248874	Distal Intergenic	21	59166187	59170056	3870	2	ENSMUSG00000006270	ENSMUST00000172821	protein_coding	-15612	22326	Vax1	ventral anterior homeobox 1
chr7	4835865	4836344	480	*	2.54275	3.65813	0	4.41248	1.82424e-05	0.00248874	Promoter (<=1kb)	4	4825552	4836174	10623	2	ENSMUSG00000053550	ENSMUST00000117452	protein_coding	0	232813	Shisa7	shisa family member 7
chr5	75083553	75084676	1124	*	4.22582	1.62729	4.98774	-2.99371	1.82918e-05	0.00248874	Distal Intergenic	12	75075601	75077893	2293	1	ENSMUSG00000035946	ENSMUST00000040477	protein_coding	7952	14843	Gsx2	GS homeobox 2
chr14	46397763	46398114	352	*	2.57005	0	3.44452	-4.4357	1.86077e-05	0.00251717	Distal Intergenic	14	46383520	46390669	7150	2	ENSMUSG00000021835	ENSMUST00000074077	protein_coding	-7094	12159	Bmp4	bone morphogenetic protein 4
chr2	112784658	112785117	460	*	2.65419	0	3.52866	-4.46612	1.92751e-05	0.00259256	Intron (ENSMUST00000080673/ENSMUSG00000057378, intron 43 of 102)	13	112859286	112908497	49212	2	ENSMUSG00000057378	ENSMUST00000146187	retained_intron	123380	20192	Ryr3	ryanodine receptor 3
chr11	81967357	81968188	832	*	3.34185	0	4.16926	-3.94436	1.94681e-05	0.00260364	Promoter (<=1kb)	5	80880169	81968457	1088289	2	ENSMUSG00000020704	ENSMUST00000066197	protein_coding	269	11418	Asic2	acid-sensing ion channel 2
chr18	53012303	53012889	587	*	3.25664	0	4.09975	-4.20078	1.96268e-05	0.00260432	Distal Intergenic	18	53176365	53220860	44496	1	ENSMUSG00000034484	ENSMUST00000037850	protein_coding	-163476	67804	Snx2	sorting nexin 2
chr12	118841902	118842386	485	*	2.9212	0	3.79567	-4.56373	1.96945e-05	0.00260432	Promoter (3-4kb)	20	118846329	118852578	6250	1	ENSMUSG00000048562	ENSMUST00000063918	protein_coding	-3943	320145	Sp8	trans-acting transcription factor 8
chr2	159303838	159304487	650	*	3.01125	0	3.8696	-4.36291	1.98191e-05	0.00260616	Distal Intergenic	13	159456170	159456457	288	2	ENSMUSG00000083913	ENSMUST00000120414	processed_pseudogene	151970	NA	NA	NA
chr5	142922436	142922743	308	*	2.88954	0	3.76401	-4.54958	1.99555e-05	0.00260952	Distal Intergenic	12	142903115	142906754	3640	2	ENSMUSG00000029580	ENSMUST00000100497	protein_coding	-15682	11461	Actb	actin, beta
chr13	55364839	55365219	381	*	2.41902	3.55652	0	4.5457	2.01276e-05	0.00261748	Promoter (2-3kb)	7	55343833	55362783	18951	2	ENSMUSG00000021484	ENSMUST00000021940	protein_coding	-2056	66890	Lman2	lectin, mannose-binding 2
chr1	39650426	39651458	1033	*	3.89133	4.92772	0.88085	3.50514	2.04387e-05	0.00264333	Promoter (<=1kb)	19	39618406	39651474	33069	2	ENSMUSG00000050967	ENSMUST00000053355	protein_coding	16	263764	Creg2	cellular repressor of E1A-stimulated genes 2
chr10	22839779	22840282	504	*	2.63085	3.76836	0	4.61814	2.06502e-05	0.00265609	Distal Intergenic	15	22817279	22820128	2850	2	ENSMUSG00000045680	ENSMUST00000049930	protein_coding	-19651	21412	Tcf21	transcription factor 21
chr15	25474096	25474456	361	*	2.65709	0	3.53155	-4.45301	2.10054e-05	0.00268709	Distal Intergenic	17	25414192	25414844	653	1	ENSMUSG00000056089	ENSMUST00000069992	protein_coding	59904	NA	NA	NA
chr6	64678182	64678627	446	*	3.16212	4.221	0	3.70619	2.11272e-05	0.00268806	Distal Intergenic	6	64729146	64731233	2088	1	ENSMUSG00000073043	ENSMUST00000101351	protein_coding	-50519	11921	Atoh1	atonal bHLH transcription factor 1
chr8	19941441	19941720	280	*	2.60358	0	3.47805	-4.42773	2.15227e-05	0.00272366	Distal Intergenic	16	19789798	19798548	8751	1	ENSMUSG00000097230	ENSMUST00000180757	lincRNA	151643	NA	NA	NA
chrX	78975270	78975818	549	*	2.891	0	3.76546	-4.53581	2.18893e-05	0.00275524	Distal Intergenic	2	79008747	79008968	222	2	ENSMUSG00000083067	ENSMUST00000117693	processed_pseudogene	33150	NA	NA	NA
chr11	98344156	98344539	384	*	2.39114	3.52865	0	4.52305	2.21512e-05	0.00277338	Promoter (3-4kb)	5	98348404	98357796	9393	1	ENSMUSG00000061718	ENSMUST00000078694	protein_coding	-3865	19049	Ppp1r1b	protein phosphatase 1, regulatory inhibitor subunit 1B
chr9	69838213	69838875	663	*	3.49284	4.53827	0.35165	3.55636	2.33487e-05	0.00290784	Distal Intergenic	9	69761146	69830199	69054	1	ENSMUSG00000097623	ENSMUST00000180914	lincRNA	77067	NA	NA	NA
chr13	73272531	73272775	245	*	2.36155	3.49906	0	4.49496	2.40887e-05	0.00295112	Distal Intergenic	7	73260497	73269608	9112	1	ENSMUSG00000021604	ENSMUST00000022095	protein_coding	12034	50916	Irx4	Iroquois homeobox 4
chr2	159727823	159728578	756	*	3.70398	0.724702	4.4928	-3.36215	2.41312e-05	0.00295112	Distal Intergenic	13	159777676	159778207	532	2	ENSMUSG00000083451	ENSMUST00000119101	processed_pseudogene	49629	NA	NA	NA
chr17	35203661	35204050	390	*	2.72795	0	3.58277	-4.20935	2.41872e-05	0.00295112	Promoter (<=1kb)	11	35204475	35204557	83	2	ENSMUSG00000099006	ENSMUST00000184381	miRNA	507	102466990	Mir6974	microRNA 6974
chr5	144098455	144098754	300	*	2.408	3.5455	0	4.51164	2.41977e-05	0.00295112	Promoter (1-2kb)	12	144100436	144188204	87769	1	ENSMUSG00000038970	ENSMUST00000041804	protein_coding	-1682	231876	Lmtk2	lemur tyrosine kinase 2
chr17	53799532	53800064	533	*	2.74358	0	3.61805	-4.45944	2.48601e-05	0.00301627	Distal Intergenic	11	53829637	53846339	16703	2	ENSMUSG00000023122	ENSMUST00000023886	protein_coding	46275	69083	Sult1c2	sulfotransferase family, cytosolic, 1C, member 2
chr18	76543090	76543453	364	*	2.90001	0	3.75991	-4.28489	2.50001e-05	0.00301771	Distal Intergenic	18	76262492	76302642	40151	1	ENSMUSG00000024563	ENSMUST00000113930	protein_coding	280598	17126	Smad2	SMAD family member 2
chr1	129273246	129274151	906	*	3.70929	4.7081	1.13623	3.14978	2.57568e-05	0.00309318	Promoter (<=1kb)	19	129273302	129431058	157757	1	ENSMUSG00000042581	ENSMUST00000148051	retained_intron	0	210417	Thsd7b	thrombospondin, type I, domain containing 7B
chr2	164952219	164953314	1096	*	3.90304	4.89044	1.43842	3.07943	2.62727e-05	0.00312736	Promoter (1-2kb)	13	164954386	164955850	1465	1	ENSMUSG00000017737	ENSMUST00000144917	processed_transcript	-1072	17395	Mmp9	matrix metallopeptidase 9
chr2	172120822	172121330	509	*	2.71858	0	3.59304	-4.44159	2.63463e-05	0.00312736	Distal Intergenic	13	172100621	172101235	615	1	ENSMUSG00000083793	ENSMUST00000117182	processed_pseudogene	20201	NA	NA	NA
chr11	63415275	63415512	238	*	2.59235	0	3.46682	-4.39292	2.65324e-05	0.00312736	Promoter (2-3kb)	5	63413169	63417888	4720	1	ENSMUSG00000085113	ENSMUST00000151765	lincRNA	2106	NA	NA	NA
chr15	94270332	94270649	318	*	2.82317	0	3.68226	-4.2425	2.65729e-05	0.00312736	Exon (ENSMUST00000035342/ENSMUSG00000022449, exon 39 of 39)	17	94270163	94404258	134096	2	ENSMUSG00000022449	ENSMUST00000035342	protein_coding	133609	223838	Adamts20	ADAM metallopeptidase with thrombospondin type 1 motif 20
chr19	31760576	31760952	377	*	2.30649	3.444	0	4.45857	2.67388e-05	0.00313123	Promoter (4-5kb)	21	31742114	31764973	22860	2	ENSMUSG00000052920	ENSMUST00000182685	protein_coding	4021	19091	Prkg1	protein kinase, cGMP-dependent, type I
chr11	64255206	64255634	429	*	2.84697	0	3.72144	-4.47938	2.80817e-05	0.00323518	Distal Intergenic	5	64164573	64182171	17599	1	ENSMUSG00000087622	ENSMUST00000145095	lincRNA	90633	102632078	Gm12290	predicted gene 12290
chr15	25483453	25483844	392	*	2.51464	0	3.38911	-4.35169	2.82538e-05	0.00323518	Distal Intergenic	17	25414192	25414844	653	1	ENSMUSG00000056089	ENSMUST00000069992	protein_coding	69261	NA	NA	NA
chr8	86958009	86958460	452	*	3.45363	0.176683	4.25881	-3.53635	2.82547e-05	0.00323518	Distal Intergenic	16	86965503	86965619	117	2	ENSMUSG00000088261	ENSMUST00000157636	snoRNA	7159	115485664	Gm24781	predicted gene, 24781
chr8	121199157	121199719	563	*	3.05039	4.11249	0	3.75362	2.8298e-05	0.00323518	Promoter (2-3kb)	16	121198714	121201835	3122	2	ENSMUSG00000097097	ENSMUST00000180796	lincRNA	2116	76001	5033426O07Rik	RIKEN cDNA 5033426O07 gene
chr8	79432277	79432694	418	*	2.72311	0	3.58109	-4.18771	2.83137e-05	0.00323518	Distal Intergenic	16	79355356	79399518	44163	2	ENSMUSG00000031681	ENSMUST00000066081	protein_coding	-32759	17125	Smad1	SMAD family member 1
chr4	131750357	131750848	492	*	2.65225	3.78976	0	4.56438	2.85688e-05	0.00324856	Distal Intergenic	8	131768458	131768921	464	2	ENSMUSG00000028909	ENSMUST00000144136	processed_transcript	18073	19273	Ptpru	protein tyrosine phosphatase receptor type U
chr14	59869511	59869924	414	*	2.64875	3.78625	0	4.56231	2.87963e-05	0.00325869	Intron (ENSMUST00000080368/ENSMUSG00000021983, intron 24 of 35)	14	60039610	60040491	882	2	ENSMUSG00000087286	ENSMUST00000132939	processed_pseudogene	170567	668162	Gm9013	ribosomal protein S2 pseudogene
chr1	132742646	132743016	371	*	2.56813	0	3.4426	-4.36567	2.96221e-05	0.00333611	Promoter (<=1kb)	19	132599835	132741797	141963	2	ENSMUSG00000026442	ENSMUST00000188307	protein_coding	-849	269116	Nfasc	neurofascin
chr18	35921226	35921778	553	*	2.89304	0	3.76751	-4.4825	2.9959e-05	0.00334326	Distal Intergenic	18	35952824	35952907	84	1	ENSMUSG00000080529	ENSMUST00000116879	miRNA	-31046	NA	NA	NA
chr3	52973593	52974081	489	*	2.86259	0	3.73706	-4.4712	2.99698e-05	0.00334326	Distal Intergenic	1	52960048	52960366	319	2	ENSMUSG00000103886	ENSMUST00000194234	processed_pseudogene	-13227	NA	NA	NA
chr3	128328040	128328381	342	*	2.59113	0	3.4656	-4.37007	3.04525e-05	0.00337539	Distal Intergenic	1	128540372	128540480	109	1	ENSMUSG00000065248	ENSMUST00000083314	snoRNA	-211991	115489823	Gm22293	predicted gene, 22293
chr14	64046111	64046551	441	*	3.05668	0	3.89507	-4.0515	3.05445e-05	0.00337539	Distal Intergenic	14	64075445	64085408	9964	2	ENSMUSG00000034623	ENSMUST00000089338	protein_coding	38857	71037	Prss55	serine protease 55
chr8	11490792	11491218	427	*	2.95186	4.04752	0	4.1074	3.15349e-05	0.00345927	Distal Intergenic	16	11497506	11513287	15782	1	ENSMUSG00000031505	ENSMUST00000177955	protein_coding	-6288	69225	Naxd	NAD(P)HX dehydratase
chr16	30068225	30068468	244	*	2.53256	0	3.40703	-4.34085	3.15975e-05	0.00345927	Promoter (1-2kb)	3	30066338	30067319	982	1	ENSMUSG00000022528	ENSMUST00000161839	processed_transcript	1887	15205	Hes1	hes family bHLH transcription factor 1
chr11	104121531	104121956	426	*	2.63632	0	3.51079	-4.37878	3.19023e-05	0.00347068	Distal Intergenic	5	104132855	104175523	42669	1	ENSMUSG00000018634	ENSMUST00000093925	protein_coding	-10899	12921	Crhr1	corticotropin releasing hormone receptor 1
chr1	104985371	104985717	347	*	2.36765	3.50515	0	4.44841	3.19967e-05	0.00347068	Intron (ENSMUST00000062528/ENSMUSG00000050840, intron 11 of 11)	19	104911431	104912333	903	2	ENSMUSG00000089866	ENSMUST00000159213	antisense	-73038	NA	NA	NA
chr10	127328015	127328433	419	*	2.63422	0	3.50869	-4.37718	3.2471e-05	0.00350598	Promoter (4-5kb)	15	127323727	127329943	6217	1	ENSMUSG00000040345	ENSMUST00000069548	protein_coding	4288	216445	Arhgap9	Rho GTPase activating protein 9
chr2	147407933	147408286	354	*	2.48444	0	3.35891	-4.31734	3.29245e-05	0.00353871	Promoter (4-5kb)	13	147402954	147403262	309	2	ENSMUSG00000083126	ENSMUST00000118814	processed_pseudogene	-4671	NA	NA	NA
chrX	140164150	140164644	495	*	2.77222	0	3.6214	-4.18164	3.36424e-05	0.00358392	Distal Intergenic	2	140084480	140085460	981	2	ENSMUSG00000081761	ENSMUST00000122262	processed_pseudogene	-78690	NA	NA	NA
chr18	76818349	76818718	370	*	2.59371	3.73122	0	4.51476	3.36496e-05	0.00358392	Distal Intergenic	18	76856405	76900342	43938	1	ENSMUSG00000091519	ENSMUST00000166956	protein_coding	-37687	664805	Skor2	SKI family transcriptional corepressor 2
chr5	105130860	105131350	491	*	3.04097	4.13145	0	4.10021	3.40448e-05	0.00360967	Intron (ENSMUST00000031235/ENSMUSG00000034438, intron 1 of 9)	12	105079298	105139539	60242	2	ENSMUSG00000029298	ENSMUST00000100961	protein_coding	8189	236573	Gbp9	guanylate-binding protein 9
chr13	37271672	37271895	224	*	2.61637	3.75388	0	4.51786	3.42276e-05	0.00361278	Distal Intergenic	7	37345345	37419036	73692	1	ENSMUSG00000021423	ENSMUST00000021860	protein_coding	-73450	17084	Ly86	lymphocyte antigen 86
chr17	66270632	66271003	372	*	2.79282	0	3.65158	-4.19248	3.44161e-05	0.00361645	Distal Intergenic	11	66343946	66346545	2600	2	ENSMUSG00000052105	ENSMUST00000129525	retained_intron	75542	68617	Mtcl1	microtubule crosslinking factor 1
chr11	44957115	44957451	337	*	2.81558	0	3.69005	-4.426	3.5568e-05	0.00371364	Intron (ENSMUST00000081265/ENSMUSG00000057098, intron 10 of 15)	5	44912138	44972914	60777	1	ENSMUSG00000057098	ENSMUST00000140822	processed_transcript	44977	13591	Ebf1	early B cell factor 1
chr8	56623189	56623628	440	*	3.1634	4.21868	0	3.64637	3.57152e-05	0.00371364	Distal Intergenic	16	56674370	56675706	1337	1	ENSMUSG00000101485	ENSMUST00000190897	lincRNA	-50742	NA	NA	NA
chr9	49256312	49257172	861	*	3.542	0.0533201	4.35683	-3.71767	3.59256e-05	0.00371364	Distal Intergenic	9	49268572	49278783	10212	1	ENSMUSG00000054156	ENSMUST00000067007	protein_coding	-11400	235327	Gm4894	predicted gene 4894
chr8	109612949	109613224	276	*	2.31628	3.45379	0	4.41145	3.5972e-05	0.00371364	Promoter (1-2kb)	16	109614517	109672592	58076	1	ENSMUSG00000048827	ENSMUST00000109242	protein_coding	-1293	244646	Pkd1l3	polycystic kidney disease 1 like 3
chr3	96432347	96432841	495	*	2.74548	0	3.61995	-4.39776	3.62374e-05	0.0037247	Distal Intergenic	1	96422733	96422897	165	1	ENSMUSG00000095513	ENSMUST00000083374	snRNA	9614	NA	NA	NA
chr17	27397637	27398975	1339	*	4.49792	5.28051	3.17536	1.96616	3.6434e-05	0.00372863	Distal Intergenic	11	27342460	27344825	2366	1	ENSMUSG00000073430	ENSMUST00000151398	lincRNA	55177	100038429	Gm10505	predicted gene 10505
chr15	26929983	26930520	538	*	2.85309	0	3.72756	-4.43224	3.66732e-05	0.00373685	Distal Intergenic	17	26543084	26895049	351966	2	ENSMUSG00000043556	ENSMUST00000059204	protein_coding	-34934	448987	Fbxl7	F-box and leucine-rich repeat protein 7
chr13	42837155	42837889	735	*	3.16506	4.26653	0	4.18378	3.70506e-05	0.00375904	Intron (ENSMUST00000066928/ENSMUSG00000054728, intron 1 of 11)	7	42866247	43135304	269058	1	ENSMUSG00000054728	ENSMUST00000131942	protein_coding	-28358	218194	Phactr1	phosphatase and actin regulator 1
chr13	94664580	94665457	878	*	3.88165	1.30823	4.64151	-3.04478	3.78861e-05	0.00382731	Distal Intergenic	7	94619280	94619927	648	1	ENSMUSG00000103438	ENSMUST00000191800	TEC	45300	NA	NA	NA
chr15	5386797	5387134	338	*	2.51383	0	3.3883	-4.30381	3.82633e-05	0.0038489	Distal Intergenic	17	5233399	5244187	10789	2	ENSMUSG00000039942	ENSMUST00000047379	protein_coding	-142610	19219	Ptger4	prostaglandin E receptor 4 (subtype EP4)
chr2	113898745	113899077	333	*	2.46736	0	3.34183	-4.28371	3.88522e-05	0.0038915	Distal Intergenic	13	113919247	113920562	1316	2	ENSMUSG00000096006	ENSMUST00000178049	processed_pseudogene	21485	NA	NA	NA
chr7	30453270	30454651	1382	*	4.7084	5.46873	3.46293	1.88902	3.9491e-05	0.0039265	Promoter (2-3kb)	4	30448119	30456849	8731	2	ENSMUSG00000036915	ENSMUST00000169893	protein_coding	2198	243911	Kirrel2	kirre like nephrin family adhesion molecule 2
chr4	63633224	63633507	284	*	2.40485	3.54235	0	4.42233	3.95352e-05	0.0039265	Promoter (<=1kb)	8	63634421	63639440	5020	1	ENSMUSG00000086817	ENSMUST00000147067	lincRNA	-914	102632940	Gm11482	predicted gene 11482
chr2	77951342	77951747	406	*	2.58444	0	3.45891	-4.32177	3.99733e-05	0.00394007	Promoter (4-5kb)	13	77895653	77946375	50723	2	ENSMUSG00000027014	ENSMUST00000065889	protein_coding	-4967	80744	Cwc22	CWC22 spliceosome-associated protein
chr4	11381104	11382123	1020	*	3.81972	0.723284	4.61541	-3.25914	4.01176e-05	0.00394007	Promoter (4-5kb)	8	11357586	11386394	28809	2	ENSMUSG00000040728	ENSMUST00000155519	protein_coding	4271	207920	Esrp1	epithelial splicing regulatory protein 1
chr14	63679336	63679595	260	*	2.56502	3.68177	0	4.29852	4.0174e-05	0.00394007	Intron (ENSMUST00000119973/ENSMUSG00000035067, intron 1 of 2)	14	63659157	63663097	3941	1	ENSMUSG00000035067	ENSMUST00000176862	processed_transcript	20179	219149	Xkr6	X-linked Kx blood group related 6
chr8	40877736	40878047	312	*	2.50125	0	3.37572	-4.27348	4.41783e-05	0.0042765	Promoter (2-3kb)	16	40874948	40922070	47123	1	ENSMUSG00000031596	ENSMUST00000117077	protein_coding	2788	11988	Slc7a2	solute carrier family 7 (cationic amino acid transporter, y+ system), member 2
chr7	127062909	127063315	407	*	2.72168	0	3.59615	-4.35209	4.42607e-05	0.0042765	Distal Intergenic	4	127050156	127051977	1822	2	ENSMUSG00000049350	ENSMUST00000051122	protein_coding	-10932	69036	Zg16	zymogen granule protein 16
chr4	23495588	23495987	400	*	2.58642	0	3.46089	-4.30284	4.43501e-05	0.0042765	Distal Intergenic	8	23484820	23486020	1201	1	ENSMUSG00000083785	ENSMUST00000120471	processed_pseudogene	10768	NA	NA	NA
chr2	63200807	63201068	262	*	2.43975	0	3.31422	-4.24855	4.45773e-05	0.0042765	Distal Intergenic	13	62786281	63184287	398007	2	ENSMUSG00000059742	ENSMUST00000112454	protein_coding	-16520	170738	Kcnh7	potassium voltage-gated channel, subfamily H (eag-related), member 7
chr8	46529679	46530122	444	*	2.71793	0	3.5924	-4.35051	4.46821e-05	0.0042765	Promoter (<=1kb)	16	46531064	46534455	3392	1	ENSMUSG00000018796	ENSMUST00000152423	protein_coding	-942	14081	Acsl1	acyl-CoA synthetase long-chain family member 1
chr10	117337687	117337956	270	*	2.5653	3.68212	0	4.28029	4.47171e-05	0.0042765	Distal Intergenic	15	117355526	117356056	531	2	ENSMUSG00000055531	ENSMUST00000175888	protein_coding	18100	432508	Cpsf6	cleavage and polyadenylation specific factor 6
chr6	48371288	48371630	343	*	2.62082	0	3.49529	-4.31326	4.48762e-05	0.0042765	Intron (ENSMUST00000180741/ENSMUSG00000097434, intron 1 of 4)	6	48374136	48395342	21207	2	ENSMUSG00000097434	ENSMUST00000181943	lincRNA	23712	NA	NA	NA
chr5	106386088	106387246	1159	*	4.90886	3.56126	5.49947	-1.81399	4.51431e-05	0.00428459	Distal Intergenic	12	106452523	106458166	5644	2	ENSMUSG00000034384	ENSMUST00000086795	protein_coding	70920	104382	Barhl2	BarH like homeobox 2
chr2	34262240	34262606	367	*	2.69163	0	3.5661	-4.33724	4.55112e-05	0.00428828	Intron (ENSMUST00000040638/ENSMUSG00000038718, intron 2 of 8)	13	34287771	34304440	16670	1	ENSMUSG00000084908	ENSMUST00000131588	antisense	-25165	NA	NA	NA
chr1	131610989	131611304	316	*	3.06269	0	3.89558	-3.99971	4.55464e-05	0.00428828	3' UTR	19	131599723	131609754	10032	1	ENSMUSG00000026432	ENSMUST00000190410	protein_coding	11266	26361	Avpr1b	arginine vasopressin receptor 1B
chr3	27747345	27747776	432	*	2.61289	3.75039	0	4.4568	4.57819e-05	0.0042895	Distal Intergenic	1	27494432	27711307	216876	2	ENSMUSG00000039286	ENSMUST00000191684	retained_intron	-36038	72007	Fndc3b	fibronectin type III domain containing 3B
chr8	104141853	104142774	922	*	3.75197	1.38805	4.49307	-2.77609	4.6161e-05	0.0042895	Exon (ENSMUST00000034339/ENSMUSG00000031871, exon 12 of 12)	16	104170513	104219092	48580	1	ENSMUSG00000031872	ENSMUST00000171018	protein_coding	-27739	65115	Bean1	brain expressed, associated with Nedd4, 1
chr6	86616875	86617287	413	*	2.56491	0	3.43938	-4.28731	4.65686e-05	0.0042895	Distal Intergenic	6	86628174	86629702	1529	1	ENSMUSG00000033508	ENSMUST00000043400	protein_coding	-10887	67855	Asprv1	aspartic peptidase, retroviral-like 1
chr11	72979130	72979682	553	*	2.98085	0	3.83361	-4.21842	4.66197e-05	0.0042895	Promoter (2-3kb)	5	72982097	72983545	1449	1	ENSMUSG00000020788	ENSMUST00000135234	processed_transcript	-2415	53313	Atp2a3	ATPase, Ca++ transporting, ubiquitous
chr9	122620639	122621938	1300	*	4.47635	2.16647	5.21211	-2.78888	4.66673e-05	0.0042895	Intron (ENSMUST00000181682/ENSMUSG00000097736, intron 2 of 3)	9	122572502	122679596	107095	1	ENSMUSG00000097736	ENSMUST00000181719	lincRNA	48137	319626	9530059O14Rik	RIKEN cDNA 9530059O14 gene
chr7	121194903	121195766	864	*	3.73738	0.807769	4.5231	-3.24137	4.70355e-05	0.0042895	Distal Intergenic	4	121118390	121163091	44702	1	ENSMUSG00000034990	ENSMUST00000163275	processed_transcript	76513	246190	Otoa	otoancorin
chr1	91052898	91053349	452	*	2.64998	3.74337	0	4.10913	4.70468e-05	0.0042895	Promoter (<=1kb)	19	91053444	91128944	75501	1	ENSMUSG00000026305	ENSMUST00000068167	protein_coding	-95	16978	Lrrfip1	leucine rich repeat (in FLII) interacting protein 1
chr7	6807342	6807957	616	*	3.08658	0	3.92043	-4.00723	4.71467e-05	0.0042895	Promoter (3-4kb)	4	6803587	6803670	84	1	ENSMUSG00000092815	ENSMUST00000175074	miRNA	3755	100499513	Mir3099	microRNA 3099
chr19	41091234	41091563	330	*	2.57533	3.71283	0	4.43998	4.71994e-05	0.0042895	Exon (ENSMUST00000025986/ENSMUSG00000025013, exon 18 of 21)	21	41062474	41077113	14640	2	ENSMUSG00000050121	ENSMUST00000087176	protein_coding	-14121	226115	Opalin	oligodendrocytic myelin paranodal and inner loop protein
chr8	116334772	116335026	255	*	2.48016	0	3.35463	-4.25222	4.75004e-05	0.00430025	Distal Intergenic	16	116505015	116515896	10882	1	ENSMUSG00000034467	ENSMUST00000078170	protein_coding	-169989	75465	Dynlrb2	dynein light chain roadblock-type 2
chr15	25479327	25479734	408	*	2.56528	0	3.43975	-4.28132	4.83172e-05	0.00433634	Distal Intergenic	17	25414192	25414844	653	1	ENSMUSG00000056089	ENSMUST00000069992	protein_coding	65135	NA	NA	NA
chr12	104475805	104476884	1080	*	4.52602	3.03455	5.1461	-1.96284	4.84351e-05	0.00433634	Promoter (1-2kb)	20	104474488	104477489	3002	1	ENSMUSG00000056606	ENSMUST00000070814	protein_coding	1317	NA	NA	NA
chr15	7295479	7295761	283	*	2.5845	3.722	0	4.4364	4.84518e-05	0.00433634	Intron (ENSMUST00000058593/ENSMUSG00000042961, intron 5 of 21)	17	7253511	7254768	1258	2	ENSMUSG00000042961	ENSMUST00000162105	processed_transcript	-40711	268780	Egflam	EGF-like, fibronectin type III and laminin G domains
chr11	84569259	84569676	418	*	2.5976	0	3.47207	-4.29011	4.88358e-05	0.00435416	Distal Intergenic	5	84525684	84535830	10147	1	ENSMUSG00000087211	ENSMUST00000128121	lincRNA	43575	78365	Lhx1os	LIM homeobox 1, opposite strand
chr4	130226334	130226927	594	*	2.98457	0	3.8151	-3.94971	4.96405e-05	0.0044092	Promoter (3-4kb)	8	130209109	130222401	13293	2	ENSMUSG00000023120	ENSMUST00000023884	protein_coding	-3933	332942	Ldc1	leucine decarboxylase 1
chr5	35958161	35958624	464	*	2.54463	3.68214	0	4.41808	5.00263e-05	0.0044133	Intron (ENSMUST00000064571/ENSMUSG00000029094, intron 6 of 16)	12	35917897	35918201	305	1	ENSMUSG00000082692	ENSMUST00000119066	processed_pseudogene	40264	100040209	H2af-ps1	H2A histone family, pseudogene 1
chr15	86402157	86402463	307	*	2.53691	0	3.41138	-4.26409	5.00617e-05	0.0044133	Intron (ENSMUST00000063414/ENSMUSG00000051864, intron 11 of 12)	17	86214459	86498503	284045	1	ENSMUSG00000051864	ENSMUST00000063414	protein_coding	187698	223754	Tbc1d22a	TBC1 domain family, member 22a
chr2	29014227	29014907	681	*	3.87854	0.860788	4.66968	-3.19065	5.10511e-05	0.00448373	Intron (ENSMUST00000157048/ENSMUSG00000079502, intron 1 of 5)	13	28927834	29039360	111527	2	ENSMUSG00000079502	ENSMUST00000190049	processed_transcript	24453	329375	Cfap77	cilia and flagella associated protein 77
chr12	112445894	112446155	262	*	2.67708	0	3.55154	-4.30719	5.15635e-05	0.0045119	Distal Intergenic	20	112413915	112423212	9298	2	ENSMUSG00000047828	ENSMUST00000050754	protein_coding	-22682	100504733	A730018C14Rik	RIKEN cDNA A730018C14 gene
chr18	44777999	44778311	313	*	2.72104	0	3.59551	-4.31914	5.22884e-05	0.00454343	Intron (ENSMUST00000089874/ENSMUSG00000071856, intron 1 of 18)	18	44425061	44812182	387122	2	ENSMUSG00000071856	ENSMUST00000089874	protein_coding	33871	328949	Mcc	mutated in colorectal cancers
chr1	6427787	6428173	387	*	2.29714	3.43464	0	4.33182	5.23098e-05	0.00454343	Distal Intergenic	19	6429655	6441296	11642	2	ENSMUSG00000103845	ENSMUST00000194240	processed_pseudogene	13123	100418138	Gm19026	calmodulin regulated spectrin-associated protein 1 pseudogene
chr13	66715815	66716291	477	*	3.60209	4.59272	1.10757	3.08822	5.42847e-05	0.00469762	Distal Intergenic	7	66670769	66673330	2562	2	ENSMUSG00000074830	ENSMUST00000071320	protein_coding	-42485	NA	NA	NA
chr2	48860547	48860911	365	*	2.63885	0	3.49242	-4.04991	5.57423e-05	0.00480609	Intron (ENSMUST00000063886/ENSMUSG00000052155, intron 1 of 10)	13	48890389	48900248	9860	1	ENSMUSG00000052155	ENSMUST00000156681	processed_transcript	-29478	11480	Acvr2a	activin receptor IIA
chr8	108443771	108444394	624	*	3.41948	4.44635	0.53414	3.31602	5.80285e-05	0.00497424	Distal Intergenic	16	108703100	108800270	97171	1	ENSMUSG00000038872	ENSMUST00000188994	protein_coding	-258706	11906	Zfhx3	zinc finger homeobox 3
chr5	33453532	33454011	480	*	3.43171	4.43341	0.829613	3.11977	5.81463e-05	0.00497424	Distal Intergenic	12	33430734	33433976	3243	2	ENSMUSG00000029112	ENSMUST00000173348	protein_coding	-19556	672284	Nkx1-1	NK1 homeobox 1
chr5	37460585	37460953	369	*	2.4972	3.6347	0	4.36944	5.83266e-05	0.00497424	Intron (ENSMUST00000094836/ENSMUSG00000029123, intron 8 of 11)	12	37415859	37417915	2057	1	ENSMUSG00000050248	ENSMUST00000159854	retained_intron	44726	68525	Evc2	EvC ciliary complex subunit 2
chr13	107386082	107386365	284	*	2.74588	3.88339	0	4.4339	5.86148e-05	0.00497581	Distal Intergenic	7	107413865	107414767	903	2	ENSMUSG00000049233	ENSMUST00000061241	protein_coding	28402	621156	Apoo-ps	apolipoprotein O, pseudogene
chr18	39657977	39658366	390	*	2.42157	3.53614	0	4.17721	5.87678e-05	0.00497581	Distal Intergenic	18	39773497	39776082	2586	1	ENSMUSG00000051732	ENSMUST00000063219	protein_coding	-115131	18459	Pabpc2	poly(A) binding protein, cytoplasmic 2
chr7	49661628	49662512	885	*	4.17656	2.6841	4.79683	-1.9628	5.90165e-05	0.00497853	Distal Intergenic	4	49631499	49636849	5351	2	ENSMUSG00000030507	ENSMUST00000032717	protein_coding	-24779	13172	Dbx1	developing brain homeobox 1
chr16	35526088	35526353	266	*	2.51746	3.62946	0	4.20848	5.95797e-05	0.00497853	Distal Intergenic	3	35541145	35648140	106996	1	ENSMUSG00000052133	ENSMUST00000133554	retained_intron	-14792	20357	Sema5b	sema domain, seven thrombospondin repeats (type 1 and type 1-like), transmembrane domain (TM) and short cytoplasmic domain, (semaphorin) 5B
chr14	120697842	120698301	460	*	2.49346	0	3.36793	-4.21418	5.96131e-05	0.00497853	Distal Intergenic	14	120749185	120750062	878	1	ENSMUSG00000090284	ENSMUST00000138893	lincRNA	-50884	NA	NA	NA
chr9	106627395	106627707	313	*	2.25074	3.38824	0	4.28775	6.00047e-05	0.00497853	Promoter (<=1kb)	9	106626582	106627675	1094	1	ENSMUSG00000091129	ENSMUST00000171091	protein_coding	813	100041096	Iqcf6	IQ motif containing F6
chr19	45149560	45154021	4462	*	7.04258	7.4535	6.5794	0.682685	6.0247e-05	0.00497853	Promoter (<=1kb)	21	45150680	45156943	6264	1	ENSMUSG00000025215	ENSMUST00000026236	protein_coding	0	21908	Tlx1	T cell leukemia, homeobox 1
chr11	69811075	69811441	367	*	2.70205	0	3.55979	-4.06438	6.05418e-05	0.00497853	Distal Intergenic	5	69803603	69805624	2022	2	ENSMUSG00000089876	ENSMUST00000051025	protein_coding	-5451	380705	Tmem102	transmembrane protein 102
chr5	126146630	126147041	412	*	3.14351	0	3.98075	-3.80287	6.06862e-05	0.00497853	Distal Intergenic	12	126389548	126389654	107	2	ENSMUSG00000094875	ENSMUST00000178061	snRNA	242613	NA	NA	NA
chr4	153088950	153089427	478	*	3.09397	4.1078	0.362924	3.24689	6.11866e-05	0.00497853	Distal Intergenic	8	153145590	153146943	1354	2	ENSMUSG00000085648	ENSMUST00000151703	lincRNA	57516	NA	NA	NA
chr11	12354241	12354664	424	*	2.73959	0	3.61406	-4.29261	6.13431e-05	0.00497853	Intron (ENSMUST00000046755/ENSMUSG00000020173, intron 6 of 14)	5	12296363	12369640	73278	2	ENSMUSG00000020173	ENSMUST00000136549	protein_coding	14976	12808	Cobl	cordon-bleu WH2 repeat
chr11	95518510	95518764	255	*	2.62805	3.71795	0	4.05216	6.14481e-05	0.00497853	Promoter (3-4kb)	5	95509845	95514570	4726	2	ENSMUSG00000046719	ENSMUST00000058866	protein_coding	-3940	104079	Nxph3	neurexophilin 3
chr2	73263788	73265958	2171	*	5.66662	4.43444	6.23085	-1.65102	6.16077e-05	0.00497853	Distal Intergenic	13	73271925	73277471	5547	1	ENSMUSG00000068859	ENSMUST00000090813	protein_coding	-5967	381373	Sp9	trans-acting transcription factor 9
chr18	58027971	58028425	455	*	2.47586	0	3.35033	-4.20245	6.18076e-05	0.00497853	Intron (ENSMUST00000025497/ENSMUSG00000024598, intron 55 of 64)	18	57878678	57946821	68144	1	ENSMUSG00000024597	ENSMUST00000115366	protein_coding	149293	20496	Slc12a2	solute carrier family 12, member 2
chr14	104458453	104460149	1697	*	5.59581	4.43659	6.14198	-1.58584	6.19583e-05	0.00497853	Distal Intergenic	14	104463973	104465365	1393	2	ENSMUSG00000048349	ENSMUST00000139505	processed_transcript	5216	18996	Pou4f1	POU domain, class 4, transcription factor 1
chr1	52288176	52288646	471	*	2.57561	0	3.45008	-4.23489	6.21556e-05	0.00497853	Promoter (<=1kb)	19	52287697	52289095	1399	2	ENSMUSG00000099648	ENSMUST00000185256	processed_pseudogene	449	546735	Gm5975	tripartite motif-containing 75 pseudogene
chr11	100113518	100113855	338	*	2.43342	0	3.30789	-4.1845	6.23394e-05	0.00497853	Promoter (1-2kb)	5	100105771	100112106	6336	2	ENSMUSG00000086702	ENSMUST00000127883	lincRNA	-1412	NA	NA	NA
chr13	112601914	112602201	288	*	2.50067	3.61237	0	4.19289	6.23868e-05	0.00497853	Intron (ENSMUST00000075748/ENSMUSG00000021758, intron 17 of 20)	7	112522810	112580662	57853	2	ENSMUSG00000050377	ENSMUST00000051756	protein_coding	-21252	218624	Il31ra	interleukin 31 receptor A
chr11	44682798	44683301	504	*	3.21013	0	4.04208	-3.78923	6.23956e-05	0.00497853	Intron (ENSMUST00000081265/ENSMUSG00000057098, intron 6 of 15)	5	44659522	44662676	3155	2	ENSMUSG00000085784	ENSMUST00000130493	antisense	-20122	NA	NA	NA
chr7	45845683	45846115	433	*	2.54531	0	3.41978	-4.22288	6.26735e-05	0.00498381	Intron (ENSMUST00000002848/ENSMUSG00000002771, intron 9 of 11)	4	45825232	45830944	5713	2	ENSMUSG00000053801	ENSMUST00000131384	protein_coding	-14739	101612	Grwd1	glutamate-rich WD repeat containing 1
chr10	10488320	10488706	387	*	2.54917	0	3.42364	-4.22556	6.29028e-05	0.00498521	Distal Intergenic	15	10400560	10472326	71767	2	ENSMUSG00000050994	ENSMUST00000132573	protein_coding	-15994	215772	Adgb	androglobin
chr2	19697051	19697563	513	*	2.7515	0	3.62597	-4.2862	6.37289e-05	0.00503372	Distal Intergenic	13	19691288	19691419	132	1	ENSMUSG00000077342	ENSMUST00000104154	snoRNA	5763	115486151	Gm24670	predicted gene, 24670
chr6	119891064	119891279	216	*	2.53621	0	3.41068	-4.21233	6.47743e-05	0.00509919	Promoter (1-2kb)	6	119892920	119893803	884	1	ENSMUSG00000080719	ENSMUST00000121192	processed_pseudogene	-1641	NA	NA	NA
chr9	68391090	68391546	457	*	2.81936	0	3.69383	-4.29931	6.61495e-05	0.00519009	Distal Intergenic	9	68461339	68461445	107	2	ENSMUSG00000096639	ENSMUST00000083229	snRNA	69899	NA	NA	NA
chr12	76998769	76999321	553	*	2.90339	4.01217	0	4.14982	6.70047e-05	0.00521512	Distal Intergenic	20	76937269	76962248	24980	2	ENSMUSG00000059436	ENSMUST00000082136	protein_coding	-36521	17187	Max	Max protein
chr11	98317503	98317757	255	*	2.45934	0	3.33381	-4.17967	6.71251e-05	0.00521512	Distal Intergenic	5	98325415	98329648	4234	2	ENSMUSG00000038255	ENSMUST00000041685	protein_coding	11891	18013	Neurod2	neurogenic differentiation 2
chr4	127681307	127681684	378	*	2.54258	0	3.41705	-4.20587	6.73595e-05	0.00521512	Distal Intergenic	8	127810638	127812173	1536	2	ENSMUSG00000087510	ENSMUST00000141892	lincRNA	130489	NA	NA	NA
chr1	47737943	47738347	405	*	2.45904	3.59654	0	4.32556	6.73667e-05	0.00521512	Distal Intergenic	19	47749279	47749399	121	2	ENSMUSG00000094968	ENSMUST00000178780	miRNA	11052	NA	NA	NA
chr11	3867525	3867842	318	*	2.27931	3.41681	0	4.26933	6.77137e-05	0.00521512	Promoter (3-4kb)	5	3724402	3863903	139502	2	ENSMUSG00000020435	ENSMUST00000135250	processed_transcript	-3622	74309	Osbp2	oxysterol binding protein 2
chrX	73352906	73353399	494	*	2.74699	0	3.62146	-4.27194	6.77979e-05	0.00521512	5' UTR	2	73344468	73351845	7378	1	ENSMUSG00000031365	ENSMUST00000139996	retained_intron	8438	27081	Zfp275	zinc finger protein 275
chr7	29170958	29171744	787	*	3.66945	1.06123	4.43215	-2.95468	6.8201e-05	0.00521627	Promoter (<=1kb)	4	29170390	29173912	3523	1	ENSMUSG00000031493	ENSMUST00000033886	protein_coding	568	243897	Ggn	gametogenetin
chr16	13524663	13525095	433	*	2.73285	0	3.60732	-4.26633	6.82561e-05	0.00521627	Promoter (3-4kb)	3	13519193	13521107	1915	2	ENSMUSG00000099411	ENSMUST00000186717	lincRNA	-3556	70100	2310015D24Rik	RIKEN cDNA 2310015D24 gene
chr7	46089974	46090265	292	*	2.52811	0	3.40258	-4.19766	6.85187e-05	0.00521939	Distal Intergenic	4	46082645	46083804	1160	1	ENSMUSG00000030835	ENSMUST00000182305	retained_intron	7329	211548	Nomo1	nodal modulator 1
chr11	99341231	99341844	614	*	3.37582	0	4.19961	-3.64922	6.99253e-05	0.00530852	Promoter (3-4kb)	5	99328614	99337966	9353	2	ENSMUSG00000075570	ENSMUST00000100482	protein_coding	-3265	320864	Krt26	keratin 26
chr1	5588514	5588823	310	*	2.33604	3.47354	0	4.2787	7.01397e-05	0.00530852	Promoter (<=1kb)	19	5588557	5602866	14310	1	ENSMUSG00000025905	ENSMUST00000027038	protein_coding	0	18387	Oprk1	opioid receptor, kappa 1
chr14	104277755	104278275	521	*	2.9404	0	3.80069	-4.12961	7.05784e-05	0.00531094	Distal Intergenic	14	104463973	104465365	1393	2	ENSMUSG00000048349	ENSMUST00000139505	processed_transcript	187090	18996	Pou4f1	POU domain, class 4, transcription factor 1
chr14	65421865	65422470	606	*	3.41849	0	4.2364	-3.62148	7.07355e-05	0.00531094	Promoter (3-4kb)	14	65400673	65425472	24800	2	ENSMUSG00000045731	ENSMUST00000059339	protein_coding	3002	18155	Pnoc	prepronociceptin
chr9	61493629	61494010	382	*	2.61673	0	3.47344	-4.00204	7.08486e-05	0.00531094	Distal Intergenic	9	61409937	61418419	8483	1	ENSMUSG00000032280	ENSMUST00000162281	processed_transcript	83692	21887	Tle3	transducin-like enhancer of split 3
chr11	3944053	3944502	450	*	2.54062	0	3.41509	-4.19582	7.13136e-05	0.00532882	Intron (ENSMUST00000042344/ENSMUSG00000034493, intron 1 of 1)	5	3951714	3952716	1003	1	ENSMUSG00000082816	ENSMUST00000122352	processed_pseudogene	-7212	100041720	Gm11953	glyceraldehyde-3-phosphate dehydrogenase pseudogene
chr8	125227712	125228127	416	*	3.00966	4.08551	0	3.79622	7.18751e-05	0.00534743	Promoter (<=1kb)	16	125224400	125227323	2924	2	ENSMUSG00000086694	ENSMUST00000156666	antisense	-389	NA	NA	NA
chr2	105426402	105426758	357	*	2.37467	3.51217	0	4.28497	7.2017e-05	0.00534743	Distal Intergenic	13	105386291	105399319	13029	2	ENSMUSG00000005973	ENSMUST00000006128	protein_coding	-27083	19672	Rcn1	reticulocalbin 1
chr18	13462484	13462956	473	*	2.70657	0	3.58104	-4.24038	7.32682e-05	0.00542048	Distal Intergenic	18	13209702	13209808	107	2	ENSMUSG00000096288	ENSMUST00000083216	snRNA	-252676	NA	NA	NA
chr9	43844748	43845114	367	*	2.40714	0	3.28161	-4.14226	7.34614e-05	0.00542048	Distal Intergenic	9	43829963	43832516	2554	1	ENSMUSG00000096322	ENSMUST00000180221	protein_coding	14785	NA	NA	NA
chr4	153219960	153220356	397	*	2.62551	0	3.49998	-4.21492	7.40622e-05	0.00543367	Promoter (1-2kb)	8	153218176	153218595	420	1	ENSMUSG00000087454	ENSMUST00000126141	lincRNA	1784	NA	NA	NA
chr5	119645638	119645869	232	*	2.64429	0	3.51876	-4.21998	7.41018e-05	0.00543367	Promoter (<=1kb)	12	119646134	119659262	13129	1	ENSMUSG00000085345	ENSMUST00000154997	lincRNA	-265	105246778	Gm16064	predicted gene 16064
chr10	80013233	80015213	1981	*	5.51842	6.1619	4.60682	1.40943	7.52726e-05	0.00550238	Promoter (1-2kb)	15	80016653	80031472	14820	1	ENSMUSG00000035697	ENSMUST00000099501	protein_coding	-1440	70719	Arhgap45	Rho GTPase activating protein 45
chr5	67355457	67355844	388	*	2.89776	3.96659	0	3.7222	7.59646e-05	0.00553577	3' UTR	12	67332118	67353355	21238	1	ENSMUSG00000029221	ENSMUST00000161169	retained_intron	23339	109108	Slc30a9	solute carrier family 30 (zinc transporter), member 9
chr17	92646484	92646786	303	*	2.44391	3.58142	0	4.28962	7.64578e-05	0.00555452	Distal Intergenic	11	92527273	92528510	1238	2	ENSMUSG00000098122	ENSMUST00000182438	processed_pseudogene	-117974	NA	NA	NA
chr3	17609373	17609808	436	*	2.7811	0	3.65557	-4.2527	7.70388e-05	0.00557951	Distal Intergenic	1	17670688	17671027	340	1	ENSMUSG00000104242	ENSMUST00000195444	processed_pseudogene	-60880	NA	NA	NA
chr11	17899364	17899664	301	*	2.38899	3.5265	0	4.26872	7.77382e-05	0.00561289	Distal Intergenic	5	17938756	17953875	15120	2	ENSMUSG00000016984	ENSMUST00000076661	protein_coding	54211	68145	Etaa1	Ewing tumor-associated antigen 1
chr1	90483147	90483956	810	*	3.57608	0.963946	4.33909	-3.02266	7.86051e-05	0.00565812	Distal Intergenic	19	90453394	90454501	1108	2	ENSMUSG00000101997	ENSMUST00000187630	lincRNA	-28646	NA	NA	NA
chr3	33146987	33147573	587	*	3.29028	4.323	0.329403	3.36238	8.103e-05	0.00580394	Promoter (3-4kb)	1	32954337	33143247	188911	2	ENSMUSG00000027674	ENSMUST00000108219	retained_intron	-3740	58869	Pex5l	peroxisomal biogenesis factor 5-like
chr12	112340721	112341064	344	*	2.62043	0	3.49489	-4.19081	8.11239e-05	0.00580394	Distal Intergenic	20	112347289	112350067	2779	2	ENSMUSG00000103080	ENSMUST00000194990	TEC	9003	NA	NA	NA
chr1	126484792	126485178	387	*	2.58514	3.72264	0	4.30696	8.23421e-05	0.00587324	Intron (ENSMUST00000094609/ENSMUSG00000049690, intron 3 of 12)	19	125913648	126492742	579095	2	ENSMUSG00000049690	ENSMUST00000162877	protein_coding	7564	210356	Nckap5	NCK-associated protein 5
chrX	49081366	49081688	323	*	2.32115	3.42939	0	4.06731	8.39731e-05	0.00597148	Promoter (<=1kb)	2	49009707	49080752	71046	2	ENSMUSG00000031109	ENSMUST00000167659	protein_coding	-614	209224	Enox2	ecto-NOX disulfide-thiol exchanger 2
chr15	58307995	58308803	809	*	3.2763	0	4.09675	-3.70281	8.51183e-05	0.00603468	Intron (ENSMUST00000147638/ENSMUSG00000086801, intron 1 of 1)	17	58314573	58324169	9597	2	ENSMUSG00000022357	ENSMUST00000022985	protein_coding	15366	268807	Klhl38	kelch-like 38
chr4	41128129	41128656	528	*	3.00367	4.10462	0	4.12481	8.74943e-05	0.0061845	Promoter (3-4kb)	8	41114427	41124455	10029	2	ENSMUSG00000028430	ENSMUST00000030138	protein_coding	-3674	230082	Nol6	nucleolar protein family 6 (RNA-associated)
chr6	116980357	116980635	279	*	2.40746	3.54497	0	4.2442	8.81055e-05	0.00620906	Distal Intergenic	6	117168535	117175069	6535	1	ENSMUSG00000061353	ENSMUST00000112866	protein_coding	-187900	20315	Cxcl12	C-X-C motif chemokine ligand 12
chr13	53555806	53556189	384	*	3.20603	0	4.01386	-3.47077	8.91083e-05	0.00626099	Distal Intergenic	7	53525703	53526059	357	1	ENSMUSG00000063166	ENSMUST00000081132	protein_coding	30103	NA	NA	NA
chr7	131735311	131735839	529	*	3.32271	0.344163	4.11148	-3.20072	8.95315e-05	0.006272	Intron (ENSMUST00000124096/ENSMUSG00000030849, intron 2 of 6)	4	131614188	131614988	801	2	ENSMUSG00000062758	ENSMUST00000085365	processed_pseudogene	-120323	677073	Gm16477	ribosomal protein L7a pseudogene
chr19	17564352	17564573	222	*	2.35717	0	3.23164	-4.08179	8.98026e-05	0.00627232	Intron (ENSMUST00000025618/ENSMUSG00000024713, intron 19 of 37)	21	17397437	17399961	2525	1	ENSMUSG00000024712	ENSMUST00000146171	processed_transcript	166915	54391	Rfk	riboflavin kinase
chr13	95900582	95900861	280	*	2.22162	3.35913	0	4.18511	9.02481e-05	0.00628479	Promoter (3-4kb)	7	95896962	95897120	159	2	ENSMUSG00000065866	ENSMUST00000083932	snRNA	-3462	115488226	Gm24032	predicted gene, 24032
chr10	19446414	19446850	437	*	2.58152	3.71903	0	4.28011	9.05236e-05	0.00628538	Distal Intergenic	15	19356560	19358606	2047	1	ENSMUSG00000045591	ENSMUST00000053225	protein_coding	89854	94222	Olig3	oligodendrocyte transcription factor 3
chr15	9880276	9880755	480	*	2.56846	0	3.44293	-4.14428	9.23454e-05	0.00639302	Distal Intergenic	17	9661546	9748868	87323	2	ENSMUSG00000072663	ENSMUST00000041840	protein_coding	-131408	320277	Spef2	sperm flagellar 2
chr8	12313145	12313666	522	*	3.1965	0	4.04016	-3.94803	9.46709e-05	0.0065093	Distal Intergenic	16	12282211	12282612	402	1	ENSMUSG00000101899	ENSMUST00000189500	lincRNA	30934	NA	NA	NA
chr2	92839394	92839716	323	*	2.41291	3.55041	0	4.22594	9.47218e-05	0.0065093	Distal Intergenic	13	92872887	92873309	423	2	ENSMUSG00000082700	ENSMUST00000121350	processed_pseudogene	33593	NA	NA	NA
chr15	103048560	103049532	973	*	3.88084	1.07248	4.65851	-3.02043	9.48547e-05	0.0065093	Distal Intergenic	17	103058280	103059306	1027	2	ENSMUSG00000102297	ENSMUST00000193457	TEC	9774	NA	NA	NA
chr1	188525794	188526237	444	*	2.62449	0	3.49896	-4.15526	9.51941e-05	0.0065136	Intron (ENSMUST00000060479/ENSMUSG00000026609, intron 21 of 70)	19	188519353	188519443	91	2	ENSMUSG00000077884	ENSMUST00000104692	miRNA	-6351	NA	NA	NA
chr11	121830551	121830940	390	*	2.53636	3.6554	0	4.11614	9.58935e-05	0.00654244	Promoter (<=1kb)	5	121830247	121843423	13177	1	ENSMUSG00000039198	ENSMUST00000036690	protein_coding	304	74675	Ptchd3	patched domain containing 3
chr15	93655854	93656797	944	*	3.58078	0.924328	4.3473	-2.92374	9.62917e-05	0.00655062	Distal Intergenic	17	93499114	93595891	96778	2	ENSMUSG00000036158	ENSMUST00000048982	protein_coding	-59963	106042	Prickle1	prickle planar cell polarity protein 1
chr10	112279049	112279509	461	*	2.57306	0	3.44752	-4.13468	9.6747e-05	0.00656263	Intron (ENSMUST00000092175/ENSMUSG00000035681, intron 2 of 4)	15	112271123	112466304	195182	1	ENSMUSG00000035681	ENSMUST00000092175	protein_coding	7926	268345	Kcnc2	potassium voltage gated channel, Shaw-related subfamily, member 2
chr11	78449137	78449541	405	*	2.37007	3.50758	0	4.20416	9.91281e-05	0.00670482	Distal Intergenic	5	78444107	78444901	795	1	ENSMUSG00000086380	ENSMUST00000135030	lincRNA	5030	NA	NA	NA
chr18	48781520	48781999	480	*	2.83299	0	3.68338	-4.01443	0.000100476	0.00677652	Distal Intergenic	18	48626704	48627710	1007	1	ENSMUSG00000097965	ENSMUST00000182835	processed_pseudogene	154816	545470	Gm5839	glyceraldehyde-3-phosphate dehydrogenase pseudogene
chr15	102907869	102911180	3312	*	6.23384	5.68121	6.57319	-0.696051	0.000100963	0.00678988	Distal Intergenic	17	102921103	102928814	7712	1	ENSMUSG00000001655	ENSMUST00000001700	protein_coding	-9923	15422	Hoxc13	homeobox C13
chr11	97441920	97442211	292	*	2.30134	3.43884	0	4.17131	0.000103835	0.00694108	Intron (ENSMUST00000121799/ENSMUSG00000049807, intron 1 of 23)	5	97436285	97444228	7944	1	ENSMUSG00000049807	ENSMUST00000152933	processed_transcript	5635	58996	Arhgap23	Rho GTPase activating protein 23
chr10	17698500	17698846	347	*	2.44303	0	3.3175	-4.07714	0.000103913	0.00694108	Distal Intergenic	15	17723228	17725673	2446	1	ENSMUSG00000039910	ENSMUST00000038107	protein_coding	-24382	17684	Cited2	Cbp/p300-interacting transactivator, with Glu/Asp-rich carboxy-terminal domain, 2
chr16	95434878	95435088	211	*	2.81145	3.89588	0	3.82808	0.000104096	0.00694108	Intron (ENSMUST00000077773/ENSMUSG00000040732, intron 3 of 10)	3	95360806	95459245	98440	2	ENSMUSG00000040732	ENSMUST00000176345	protein_coding	24157	13876	Erg	ETS transcription factor
chr18	70299050	70299359	310	*	2.30916	3.44666	0	4.16974	0.0001051	0.00698828	Distal Intergenic	18	70240429	70244584	4156	2	ENSMUSG00000024512	ENSMUST00000025390	protein_coding	-54466	75577	Dynap	dynactin associated protein
[truncated: 23,288 more rows]

## Sheet: Table 8
ID	Term	Ontology Source	Term PValue	Term PValue Corrected with Bonferroni step down	Group PValue	Group PValue Corrected with Bonferroni step down	GOLevels	GOGroups	% Associated Genes	Nr. Genes	Associated Genes Found
[truncated: 25 more rows]

[truncated: 2 more sheets: Table 9, Table 10]
